# Supplementary material for: Prasinovirus Attack of Ostreococcus Is Furtive by Day but Savage by Night
Source: J Virol. 2018 Jan 30;92(4):e01703-17. doi: 10.1128/JVI.01703-17 (PMC5790953; doi:10.1128/JVI.01703-17)
Supplement: Supplemental material [file JVI.01703-17_zjv004183296sd1.xlsx]

## Sheet: Corrected DE, > 100 reads
DATASET S1. Differentially expressed host genes, comparing infected cells with uninfected cells.
		Log2 Fold Change at different times after inoculation (hpi)
Gene ID	Description	0	0.5	1	3	7	9	11	13	17	23	25	27
ostta01g00540	Drug/metabolite transporter	0	0	1.53	0	0	0	0	0	0	0	0	0
ostta01g00620	Polyphosphate kinase	0	0	0	-0.73	0	0	0	0	0	0	0	0
ostta01g01030	Alpha-D-phosphohexomutase, alpha/beta/alpha I/II/III	0	0	1.81	-0.65	0	0	0	0	0	0	0	0
ostta01g01040	DNA methylase, N-6 adenine-specific, eukaryotic	0	0	1.29	0	0	0	0	0	0	0	0	0
ostta01g01550	K Homology domain, type 1	0	0	1.41	0	0	0	0	0	0	0	0	0
ostta01g02860	Domain of unknown function DUF3825	0	0	0	0	0	0	2.71	0	0	0	0	0
ostta01g03620	Class II glutamine amidotransferase domain	0	0	1.31	0	0	0	0	0	0	0	0	0
ostta01g03660	Metridin-like ShK toxin	0	0	1.81	0	0	0	0	0	0	0	0	0
ostta01g03670	unnamed product	0	0	0	0	0	0	0	0	0	0	-4.05	-3.52
ostta01g03760	ATPase, AAA-type, CDC48	0	0	1.17	0	0	0	0	0	0	0	0	0
ostta01g04120	von Willebrand factor, type A	0	2.51	0	0	0	0	0	0	0	0	0	0
ostta01g04260	unnamed product	0	0	0	0	0	0	5.6	6.68	6.18	0	0	0
ostta01g04420	unnamed product	0	0	0	0	0	0	-1.77	0	0	0	0	0
ostta01g05020	Glutamine synthetase, glycine-rich site	0	0	0	0.52	0	0	0	0	0	0	0	0
ostta01g05070	Insulin-like growth factor binding protein, N-terminal	0	0	0	0	0	0	0	0	0	-2.57	0	0
ostta01g05220	unnamed product	0	0	0	0	0	0	0	0	0	0	-3.73	0
ostta01g05340	P-loop containing nucleoside triphosphate hydrolase	0	0	0	0	0	0	0	0	0	0	0	-6.63
ostta01g05490	Serine/threonine-protein kinase, active site	0	-3.7	-2.12	0.76	0	0	0	0	0	0	-3.38	0
ostta01g05910	Short-chain dehydrogenase/reductase SDR	0	0	0	0	0	0	0	0	0	0	-3.15	0
ostta01g06010	BRCT domain	1.92	0	0	0	0	0	0	0	0	0	0	0
ostta01g06100	CidB/LrgB family	0	0	0	0	0	0	0	0	0	0	-2.58	0
ostta01g06110	Domain of unknown function DUF221	0	0	0	0	0	0	0	0	0	0	0	-4.43
ostta01g06390	Methylglyoxal synthase-like domain	0	0	0	0	0	0	0	0	0	0	0	4.55
ostta02g00840	Glucokinase	0	0	0	0	0	-0.88	0	0	0	0	0	0
ostta02g01860	HEAT repeat associated with sister chromatid cohesion protein	0	0	0	0	0	0	0	5.06	7.73	0	0	0
ostta02g02460	Phosphate transporter	0	3.67	0	-0.99	0	0	0	0	0	0	0	0
ostta02g02790	DnaJ domain	1.5	0	0	0	0	0	0	0	0	0	0	0
ostta02g02870	Glyceraldehyde 3-phosphate dehydrogenase, NADP binding domain	0	2.28	0	0	0	0	0	0	0	0	0	0
ostta02g03360	Glycoside hydrolase, catalytic domain	0	0	0	0	0	0	0	0	6.93	0	0	0
ostta02g03630	Armadillo-type fold	0	0	0	0	0	5.39	4.67	0	0	0	0	0
ostta02g03680	unnamed product	0	0	0	0	0	0	0	0	0	0	-2.47	0
ostta02g03840	DNA-directed RNA polymerase III largest subunit	0	0	0	-0.81	0	0	0	0	0	0	0	0
ostta02g04030	NOG, C-terminal	1.61	0	0	-1.3	0	0	0	0	0	0	0	0
ostta02g04100	ATP-grasp fold, subdomain 2	0	0	0	0	0	0	1.75	2.88	3.4	0	0	0
ostta02g04110	unnamed product	0	0	0	0	0	0	4.58	4	0	0	0	0
ostta02g04260	ENTH/VHS	0	0	0	0	0.95	0	0	0	0	0	0	0
ostta02g04360	Pyruvate, phosphate dikinase	0	0	0	0	0	0	0	0	0	0	-2.59	-3.74
ostta02g04400	EGF-like, conserved site	0	0	0	0	0	5.39	9.13	10.5	9.89	7.05	7.35	6.66
ostta02g04410	unnamed product	0	0	0	1.12	3.25	4.33	3.82	3.34	0	0	3.17	4.26
ostta02g04420	unnamed product	0	0	0	0.87	3.02	4.06	4.03	3.62	0	0	0	0
ostta02g04580	WW domain	0	0	0	0	0	0	0	0	3.69	0	0	0
ostta02g04600	Glycine-tRNA ligase, alpha subunit	0	0	0	0	0	1.65	3.29	0	0	0	0	0
ostta02g04610	RelA/SpoT	0	0	1.12	0	0	0	0	0	0	0	0	0
ostta02g04630	unnamed product	0	0	0	0	0	1.21	0	0	0	0	0	0
ostta02g05070	ABC transporter, conserved site	0	0	0	0	0	0	3.54	0	0	0	0	0
ostta02g05450	5'-Nucleotidase/apyrase	0	0	0	0	0	0	3.6	5.01	0	0	0	0
ostta03g00060	RNA C5-cytosine methyltransferase	1.67	0	0	0	0	0	0	0	0	0	0	0
ostta03g00230	unnamed product	0	0	1.7	0	0	0	0	0	0	0	0	0
ostta03g00240	Concanavalin A-like lectin/glucanase, subgroup	0	0	0	0	0	0	0	0	0	0	5.89	0
ostta03g00670	unnamed product	0	0	0	0	0	0	4.18	0	0	0	0	0
ostta03g00690	NOSIC	1.62	0	0	0	0	0	0	0	0	0	0	0
ostta03g00840	SANT/Myb domain	1.57	0	0	-0.94	0	0	0	0	0	0	0	0
ostta03g00910	unnamed product	0	-2.79	0	3.63	0	0	0	0	0	0	0	0
ostta03g01310	unnamed product	0	0	0	0	0	0	0	0	8.23	0	0	0
ostta03g01320	Asparagine synthase, glutamine-hydrolyzing	0	0	0	0	0	0	4.34	0	0	0	0	0
ostta03g01330	unnamed product	0	0	0	0	0	0	0	4.69	0	0	0	0
ostta03g02350	unnamed product	1.52	0	0	0	0	0	0	0	0	0	0	0
ostta03g02380	Nucleotide-binding, alpha-beta plait	0	-4.09	0	4.13	0	0	0	0	-4.44	-5.1	-3.79	0
ostta03g02650	Ribosome biogenesis protein BRX1	1.54	0	0	0	0	0	0	0	0	0	0	0
ostta03g02750	Zinc finger, CCCH-type	0	0	0	0	0	0	4.73	6.14	0	0	0	0
ostta03g02760	Origin recognition complex, subunit 5	0	0	0	0	0	0	0	0	6.17	0	0	0
ostta03g02950	Tetratricopeptide repeat-containing domain	0	0	0	0	0	0	4.87	4.84	0	0	0	0
ostta03g03020	RmlC-like jelly roll fold	0	0	0	0	-0.97	0	0	0	0	0	0	0
ostta03g03040	Fatty acid desaturase, type 1	0	0	0	0	0.87	0	0	0	0	0	0	0
ostta03g03260	Phosphoserine aminotransferase	0	2.05	0	0	0	0	0	0	0	0	4.8	0
ostta03g03430	Zinc finger, PHD-type, conserved site	0	0	0	0	0	0	5.36	6.59	5.74	0	0	0
ostta03g03660	Zinc finger, CCCH-type	0	0	1.4	0	0	0	0	0	0	0	0	0
ostta03g03730	DNA-binding domain	0	0	0	0	0	0	0	0	0	0	0	-5.29
ostta03g03940	Nucleotide-binding, alpha-beta plait	0	5.31	0	-3.55	0	0	0	0	0	0	0	0
ostta03g04010	Beta-hydroxyacyl-acyl-carrier-protein dehydratase FabZ	0	0	1.23	0	0	0	0	0	0	0	0	0
ostta03g04500	unnamed product	0	0	0	-0.65	0	0	0	0	0	0	0	0
ostta03g04540	Chlorophyll A-B binding protein, plant	0	0	0	0	0	0	0	4.69	7.17	0	0	0
ostta03g04550	Chlorophyll A-B binding protein, plant	0	0	0	0	0	0	0	4.2	4.81	0	0	0
ostta03g04960	unnamed product	0	0	0	0	0	0	0	0	4	0	0	0
ostta03g05090	Vacuolar protein sorting-associated protein 13A N-terminal domain	0	0	0	0	0	0	0	0	0	5.78	6.1	0
ostta03g05340	unnamed product	0	0	0	0	0	0	0	4.77	0	0	0	0
ostta04g00130	PDZ domain	0	-1.84	0	0	0	0	0	0	3.84	0	-2.91	0
ostta04g00390	GINS complex, subunit Sld5	0	0	0	0	0	0	0	0	6.77	0	0	0
ostta04g01540	Regulator of chromosome condensation, RCC1	0	0	0	0	0	0	0	0	0	7.12	0	0
ostta04g01880	unnamed product	0	0	1.36	0	0	0	0	0	0	0	0	0
ostta04g02390	Glycoside hydrolase, superfamily	0	1.71	2.14	0	0	0	0	0	0	0	-3.91	0
ostta04g02500	Mog1/PsbP, alpha/beta/alpha sandwich	0	0	1.71	0	0	0	0	0	0	0	0	0
ostta04g02770	Helicase, C-terminal	1.53	0	0	0	0	0	0	0	0	0	0	0
ostta04g02910	Proline oxidase	0	0	0	1.05	0	0	0	0	0	0	0	0
ostta04g02920	unnamed product	0	0	0	0	0	0	0	4.66	0	0	0	0
ostta04g03020	unnamed product	0	0	0	0.75	3.09	3.41	2.11	0	0	0	0	0
ostta04g03650	unnamed product	0	0	0	0	0	0	0	0	0	0	0	-5.27
ostta04g03790	Ribonuclease P/MRP protein subunit	0	0	0	0	0	0	0	4.21	5.89	0	0	0
ostta04g03800	Pyrophosphate-energised proton pump	0	0	0	0	0	0	0	0	3.63	0	0	0
ostta04g04790	Vacuolar protein sorting-associated protein 62	0	0	0	0	0	0	0	0	3.83	5.1	0	0
ostta05g00190	Galactose oxidase, beta-propeller	0	0	-2.45	-1.92	0	0	0	0	0	0	0	0
ostta05g00450	G-protein beta WD-40 repeat	1.64	0	0	0	0	0	0	0	0	0	0	0
ostta05g00470	Ammonium transporter AmtB-like domain	0	0	0	1.17	0	0	0	0	0	0	0	0
ostta05g00760	unnamed product	0	0	0	0	0	0	0	0	0	0	0	-4.21
ostta05g01050	unnamed product	0	0	0	0	0	0	0	0	0	4.75	0	0
ostta05g01630	Triose-phosphate transporter domain	0	0	0	0	0	0	0	0	0	0	-4.35	-5.17
ostta05g01780	Chlorophyll A-B binding protein, plant	0	0	0	-0.6	0	0	0	0	0	0	0	0
ostta05g02190	Zinc finger, GATA-type	0	0	0	-1.03	0	0	0	0	0	0	0	0
ostta05g02740	Threonine dehydratase, catabolic	0	0	0	0	0	0	1.67	0	0	0	0	0
ostta05g02910	unnamed product	0	0	0	0	0	0	0	0	0	0	7.91	0
ostta05g02920	Sad1/UNC-like, C-terminal	0	0	0	0	0	0	0	0	0	6.79	6.78	0
ostta05g03040	Protein phosphatase 2C	1.44	0	0	0	0	0	0	0	0	0	0	0
ostta05g03160	Drug/metabolite transporter	0	0	1.21	0	0	0	0	0	0	0	0	0
ostta05g03420	Ribosomal RNA large subunit methyltransferase E	0	0	0	0	0	0	2.5	0	0	0	0	0
ostta05g03500	ABC-2 type transporter	0	0	0	0	0	0	4.49	0	0	0	0	0
ostta05g03760	Helicase, C-terminal	0	0	0	0	0	2.15	2.65	0	0	0	0	0
ostta05g03770	Histone core	0	0	0	0	0	0	0	0	7.24	0	7.01	0
ostta05g04060	Parallel beta-helix repeat	0	0	0	-0.93	0	0	0	0	0	0	0	0
ostta05g04100	Dedicator of cytokinesis	0	0	0	0	0	0	0	0	5.13	7.76	0	0
ostta05g04110	Helicase, C-terminal	0	0	0	0	0	0	5.73	9.67	7.37	0	7.18	0
ostta05g04200	Helicase, C-terminal	0	0	0	0	0	0	0	4.79	5.9	0	0	0
ostta05g04590	Glucose-6-phosphate dehydrogenase, NAD-binding	0	2.13	0	0	0	0	0	0	0	0	0	0
ostta05g04630	unnamed product	0	0	0	0	1.74	1.65	0	0	0	0	0	0
ostta05g04740	Endoplasmic reticulum vesicle transporter, C-terminal	0	0	0	0	0	0	5.33	7.89	0	0	0	0
ostta05g04940	Ribosomal protein L1, 2-layer alpha/beta-sandwich	1.72	0	0	0	0	0	0	0	0	0	0	0
ostta06g00100	High mobility group box domain	0	0	0	0	0	0	0	0	4.67	5.83	6.31	0
ostta06g00110	tRNA guanine-N-7 methyltransferase	0	0	0	0	0	0	4.36	0	0	0	0	0
ostta06g00430	Isochorismatase-like	0	0	0	2.13	0	0	1.97	0	0	0	0	0
ostta06g00550	unnamed product	0	0	0	0	0	0	3.66	4.55	0	0	0	0
ostta06g01120	UDP-3-O-acyl N-acetylglucosamine deacetylase, C-terminal	1.57	0	0	0	0	0	0	0	0	0	0	0
ostta06g01230	Ubiquitin-conjugating enzyme/RWD-like	0	0	0	0	0	0	2.57	0	0	0	0	0
ostta06g01470	unnamed product	1.55	0	0	0	0	0	0	0	0	0	0	0
ostta06g01550	ABC transporter, conserved site	0	0	0	0	0	0	3.42	0	0	0	0	0
ostta06g01620	Serine/threonine-protein kinase, active site	0	0	1.19	0	0	0	0	0	0	0	0	0
ostta06g01750	Protein phosphatase 2C, manganese/magnesium aspartate binding site	0	0	1.37	0	0	0	0	0	0	0	0	0
ostta06g02180	Protein of unknown function DUF506, plant	2.1	0	0	-1.83	0	0	0	0	0	0	0	0
ostta06g02350	unnamed product	0	0	0	0	0	0	0	4.85	6.75	8.08	0	0
ostta06g02410	PBP domain	0	0	0	0	1.19	0	0	0	0	0	0	0
ostta06g02700	Anaphase-promoting complex subunit 1	0	0	0	0	0	0	0	4.04	0	0	0	0
ostta06g02940	Glycosyl transferase, family 1	0	0	0	0	0	0	0	4.51	0	0	0	0
ostta06g03620	ABC transporter, conserved site	0	0	2.02	0	0	0	0	0	4.33	0	0	0
ostta06g03640	Amino acid transporter, transmembrane	0	0	0	0.97	0	0	0	0	0	0	0	0
ostta06g03740	Ubiquitin-associated/translation elongation factor EF1B, N-terminal, eukaryote	0	0	1.56	0	0	0	0	0	0	0	0	0
ostta06g03820	Glutamine amidotransferase	0	0	0	0	0	0	0	0	0	0	0	4.5
ostta06g04000	Nin one binding NOB1 Zn-ribbon-like	1.78	0	0	0	0	0	0	0	0	0	0	0
ostta06g04170	P-loop containing nucleoside triphosphate hydrolase	0	0	0	0	0	0	0	0	0	0	0	-3.76
ostta06g04400	Armadillo-type fold	0	1.69	0	0	0	0	0	0	0	0	0	0
ostta07g00070	Translation initiation factor, beta propellor-like domain	1.5	0	0	0	0	0	0	0	0	0	0	0
ostta07g00080	RWP-RK domain	0	0	0	0.96	0	0	0	0	0	0	0	0
ostta07g00420	tRNA guanine-N-7 methyltransferase	0	0	0	0	0	0	0	4.12	0	0	0	0
ostta07g00630	Endonuclease/exonuclease/phosphatase	0	0	0	0	0	0	5.79	0	0	0	0	0
ostta07g00900	unnamed product	0	0	0	0	0	0	7.4	7.31	8.77	0	0	0
ostta07g00920	Nucleotide-binding, alpha-beta plait	0	0	0	0	0	0	0	0	7.45	0	0	0
ostta07g00980	Zinc finger, B-box	0	0	1.29	0	0	0	0	0	0	0	0	0
ostta07g01550	Glycoside hydrolase-type carbohydrate-binding, subgroup	1.66	0	0	0	0	0	0	0	0	0	0	0
ostta07g02110	Ribulose bisphosphate carboxylase, large subunit, ferrodoxin-like N-terminal	0	0	0	0	0	0	2.78	6.06	0	0	0	0
ostta07g02180	Ammonium transporter, conserved site	0	-5.49	-2.44	3.39	2.27	0	4.03	0	-4.48	-4.65	-4.36	-5.03
ostta07g02320	WD40 repeat	0	0	0	0	0	0	5.57	6.99	7.46	0	0	0
ostta07g02500	Protein of unknown function DUF3411, plant	0	0	0	0	0	0	-1.6	0	0	0	0	0
ostta07g02650	NADP-binding domain	0	0	0	0	0	0	0	0	0	0	0	-3.81
ostta07g03290	Breast cancer type 1 susceptibility protein BRCA1	0	0	0	0	0	0	0	0	6.49	0	0	0
ostta07g03410	Zinc finger, GATA-type	0	0	1.14	0	0	0	0	0	0	0	0	0
ostta07g03470	Protein of unknown function DUF3754	0	-2.22	0	0	0	0	0	0	0	0	0	0
ostta07g03510	PIK-related kinase, FATC	0	0	0	0	0	0	0	4.58	4.41	0	0	0
ostta07g03600	unnamed product	0	0	0	0	0	0	2.45	0	0	0	0	0
ostta07g03650	Ribosomal protein S28e	0	0	0	0	-1.08	0	0	0	0	0	0	0
ostta07g03820	Polyadenylate-binding protein/Hyperplastic disc protein	1.52	0	0	-0.76	0	0	0	0	0	0	0	0
ostta07g04020	GTP-binding protein Obg/CgtA	1.72	0	0	0	0	0	0	0	0	0	0	0
ostta07g04740	Vesicle transport protein, Use1	0	0	0	0	0	1.46	0	0	0	0	0	0
ostta08g00390	Reverse transcriptase, RNA-dependent DNA polymerase	0	0	0	0	0	3.91	6.53	8.72	6.31	0	0	0
ostta08g00940	Methyltransferase type 11	0	-3.4	0	0	0	0	0	0	0	0	0	0
ostta08g01130	Ankyrin repeat	0	0	1.65	0	0	0	0	0	0	0	0	0
ostta08g01480	Zinc finger, RanBP2-type	1.67	0	0	0	0	0	0	0	0	0	0	0
ostta08g01520	BCCT transporter family	0	0	0	0	0	0	0	0	0	4.33	0	0
ostta08g01900	P-loop containing nucleoside triphosphate hydrolase	0	0	0	0	0	0	2.24	0	4.02	0	0	0
ostta08g01910	Histone core	0	0	0	0	0	0	0	0	6.66	7.98	6.6	0
ostta08g01920	Histone core	0	0	0	0	0	1.35	5.69	8.48	11.75	12.22	12.84	11.27
ostta08g01930	von Willebrand factor, type A	0	0	0	0	0	0	0	0	4.93	9.05	0	0
ostta08g02170	unnamed product	1.52	0	0	0	0	0	0	0	0	0	0	0
ostta08g02180	P-loop containing nucleoside triphosphate hydrolase	1.63	0	0	0	0	0	0	0	0	0	0	0
ostta08g02940	E2F Family	0	0	0	0	0	0	0	5.29	0	0	0	0
ostta08g03010	Bacterial surface protein 26-residue repeat	0	0	0	0	0	-1.26	0	0	0	0	0	0
ostta08g03070	P-loop containing nucleoside triphosphate hydrolase	1.48	0	0	-0.62	0	0	0	0	0	0	0	0
ostta08g03490	P-loop containing nucleoside triphosphate hydrolase	0	0	0	0	0	0	0	0	0	0	0	-3.94
ostta09g00590	hypothetical protein	0	0	0	0	0	1.75	4.15	4.71	0	0	0	0
ostta09g00620	Oxoglutarate/iron-dependent dioxygenase	0	1.79	0	0	0	0	0	0	0	0	0	0
ostta09g00670	unnamed product	0	0	0	-0.61	0	0	0	0	0	0	0	0
ostta09g01000	Lysine-specific demethylase NO66/MYC-induced nuclear antigen	0	0	0	0	0	0	2.33	0	0	0	0	0
ostta09g01010	unnamed product	0	0	0	0	0	0	0	4.39	3.27	0	0	0
ostta09g01190	unnamed product	1.5	0	0	0	0	0	0	0	0	0	0	0
ostta09g01510	Zinc finger, B-box	0	0	0	0	0	0	0	0	0	0	0	-4.08
ostta09g01890	Ferric reductase transmembrane component-like domain	0	0	1.6	0	0	0	0	0	0	0	0	0
ostta09g02010	D-cysteine desulfhydrase	0	0	0	1.01	0	0	0	0	0	0	0	0
ostta09g02430	P-loop containing nucleoside triphosphate hydrolase	0	0	0	0	0	0	5.92	7.17	6.06	0	0	0
ostta09g04370	unnamed product	0	-1.9	0	0	0	0	0	0	0	0	0	0
ostta09g04430	DNA cytosine-5-methyltransferase 1, replication foci domain	0	0	0	0	0	0	5.69	6.72	0	0	0	0
ostta10g00500	Carbohydrate binding module family 20	0	0	0	0	0	0	2.2	5.34	5.71	0	0	0
ostta10g00900	unnamed product	0	-8.72	-7.15	1.06	0	0	0	0	-4.38	-4.68	0	0
ostta10g00910	Formate/nitrite transporter	0	-11.14	-5.97	1.16	0	0	0	0	-4.14	-4.52	0	0
ostta10g00920	Moybdenum cofactor oxidoreductase, dimerisation	0	-9.43	-6.84	1.36	0	0	0	0	-8.97	-8.03	-5.64	-7.04
ostta10g00930	Riboflavin synthase-like beta-barrel	0	-10.18	-7.52	1.55	0	0	2.56	0	-6.93	-8.42	-4.49	-5.17
ostta10g00940	unnamed product	0	-10.86	-6.89	1.08	0	0	0	0	-8.27	-8.9	-5.68	-5.57
ostta10g00950	Major facilitator superfamily domain, general substrate transporter	0	-8.7	-6.84	1.68	0	0	0	0	-7.32	-7.45	-4.08	-5
ostta10g00960	Sulphate transporter	0	-3.92	0	2.31	0	0	0	0	0	0	0	0
ostta10g00970	MoaA/nifB/pqqE, iron-sulphur binding, conserved site	0	0	0	4.69	0	0	0	0	0	0	0	0
ostta10g00980	unnamed product	0	-8.62	-6.33	1.78	0	0	0	0	-6.04	-8.95	-4.33	-6.54
ostta10g00990	MoeZ/MoeB	0	-3.41	0	0	0	0	0	0	0	0	0	0
ostta10g01000	Cytochrome b5-like heme/steroid binding domain	0	0	0	4.2	0	0	0	0	0	0	0	0
ostta10g01020	Serine/threonine- / dual specificity protein kinase, catalytic domain	0	-4.94	0	0	0	0	0	0	0	0	0	0
ostta10g01370	Fumarase C, C-terminal	0	0	0	0	-0.99	0	0	0	0	0	0	0
ostta10g01920	tRNA-splicing ligase, RtcB	2.1	0	0	0	0	0	0	0	0	0	0	0
ostta10g02780	GTP-binding protein TrmE/Glycine cleavage system T protein, domain 1	0	0	0	0	0	0	0	0	0	0	-2.4	0
ostta10g03200	Pyridoxal phosphate-dependent transferase, major region, subdomain 1	0	0	0	0	0	0	0	4.24	0	0	0	0
ostta11g00160	Armadillo-type fold	1.57	0	0	0	0	0	0	0	0	0	0	0
ostta11g00180	Carbohydrate binding module family 20	0	0	0	0	0	0	0	0	4.36	0	0	0
ostta11g00960	Glycosyl transferase, family 35	0	0	0	0	0	0	0	0	0	0	0	-4.76
ostta11g01040	Domain of unknown function DUF4033	0	0	0	0	0	0	5.09	0	0	0	0	0
ostta11g01050	DnaJ domain, conserved site	0	0	0	0	0	0	1.97	0	0	0	0	0
ostta11g01895	hypothetical protein	0	0	0	0	1.28	0	0	0	0	0	0	0
ostta11g02110	Carbohydrate binding module family 20	0	0	-1.48	0	0	0	0	0	0	0	0	0
ostta11g02150	Histone core	0	0	0	0	0	0	0	0	6.58	0	0	0
ostta11g02160	Histone H4	0	0	0	0	0	0	0	0	6.6	0	0	0
ostta11g02575	Integrase, catalytic core	0	0	0	0	0	0	0	0	0	0	-2.97	0
ostta11g02580	unnamed product	0	0	0	-1.37	0	0	0	0	0	0	-3.56	0
ostta11g02640	Helicase, C-terminal	0	1.82	0	0	0	0	0	0	0	0	0	0
ostta12g00660	unnamed product	0	0	0	0	0	0	0	0	0	0	-4.08	0
ostta12g00710	LSU_rRNA	0	0	0	1.37	2.72	3.21	4.91	8.02	5.97	6.07	4.57	4.4
ostta12g00730	5_8S_rRNA	0	0	0	0.82	1.69	2.79	4.27	7.11	5.31	4.96	2.77	0
ostta12g00750	SSU_rRNA	0	0	0	1.25	2.57	2.72	4.65	7.29	5.52	5.18	4.49	3.83
ostta12g00970	unnamed product	0	0	0	-1.42	0	0	0	0	0	0	0	-4.18
ostta12g00990	Histone core	0	0	0	0	0	0	3.13	4.86	9.06	8.57	10.41	6.83
ostta12g01020	P-loop containing nucleoside triphosphate hydrolase	0	0	0	0	0	0	0	5.95	8.01	0	0	0
ostta12g01750	Cysteine peptidase, cysteine active site	0	0	1.51	0	0	0	0	0	0	0	0	0
ostta12g01870	ApaG domain	0	0	1.53	0	0	0	0	0	0	0	-3.93	0
ostta13g00260	Ribosomal L11 methyltransferase, PrmA	1.48	0	0	0	0	0	0	0	0	0	0	0
ostta13g00850	Ribonuclease II/R	0	0	0	0	0	0	2.97	3.07	0	0	0	0
ostta13g01100	Peptidyl-prolyl cis-trans isomerase, FKBP-type, domain	1.58	0	0	0	0	0	0	0	0	0	0	0
ostta13g01300	Zinc finger, RING-CH-type	0	-2.36	0	1.37	0	0	0	0	0	0	0	0
ostta13g01790	unnamed product	0	0	0	0	0	0	3.48	0	0	0	0	0
ostta13g02170	Chlorophyll a/b binding protein domain	0	0	0	0	1.43	0	0	0	0	0	0	0
ostta13g02380	Nucleotide-binding, alpha-beta plait	0	0	0	1.26	0	0	0	0	0	0	0	0
ostta13g02670	Nucleolar 27S pre-rRNA processing, Urb2/Npa2, C-terminal	0	1.87	0	0	0	0	0	0	0	0	0	0
ostta13g02950	UBA-like	0	1.66	0	0	0	0	0	0	0	0	0	0
ostta13g03040	P-loop containing nucleoside triphosphate hydrolase	0	0	1.67	0	0	0	0	0	0	0	0	0
ostta14g00070	Dynein heavy chain	0	0	0	0	0	0	0	0	6.22	0	0	0
ostta14g00230	Mechanosensitive ion channel MscS, transmembrane-2	0	0	0	0	0	0	0	0	0	0	-3.06	0
ostta14g00340	Uroporphyrin-III C-methyltransferase	0	0	1.22	0	0	0	0	0	0	0	0	0
ostta14g01110	P-loop containing nucleoside triphosphate hydrolase	1.62	0	0	0	0	0	0	0	0	0	0	0
ostta14g01210	Carotene isomerase	0	0	0	0	0	0	0	0	7.9	0	0	0
ostta14g01220	Ribosomal protein S30Ae/sigma 54 modulation protein	0	0	1.52	0	0	0	0	0	0	0	0	0
ostta14g01230	4Fe-4S ferredoxin, iron-sulphur binding, conserved site	0	0	1.31	0	0	0	0	0	0	0	0	0
ostta14g01530	Concanavalin A-like lectin/glucanase, subgroup	0	0	0	0	0	0	7.18	9.75	8.7	0	0	0
ostta14g01730	WD40 repeat	0	0	0	-1.5	0	0	0	0	0	0	0	0
ostta14g01760	RWP-RK domain	0	0	0	-0.94	0	0	0	0	0	0	0	0
ostta14g01890	Malate/L-lactate dehydrogenase	0	0	0	0	0	0	0	0	0	0	-2.4	0
ostta14g02195	U3 snRNA	0	0	0	0	0	1.93	2.71	5.22	4.77	4.69	0	0
ostta14g02240	Mur ligase, C-terminal	1.61	0	0	0	0	0	0	0	0	0	0	0
ostta14g02390	GPI inositol-deacylase PGAP1-like	0	0	0	0	0	0	0	5.66	6.8	0	0	0
ostta14g02410	Platelet-activating factor acetylhydrolase	0	0	0	0	0	0	3.05	0	0	0	0	0
ostta14g02430	RZZ complex, subunit Zw10	0	0	0	0	0	0	3	4.3	4.64	0	0	0
ostta14g02650	START-like domain	0	0	1.49	0	0	0	0	0	0	0	-2.76	0
ostta15g00110	Mitogen-activated protein MAP kinase, conserved site	0	0	0	0	0	0	4.73	0	0	0	0	0
ostta15g01020	Oligosaccharide biosynthesis protein Alg14-like	0	0	0	0	0	0	0	4.42	4.45	0	0	0
ostta15g01030	Zinc/iron permease	0	0	0	0	0	0	0	0	4.75	0	0	0
ostta15g01110	Glycosyl transferase, family 1	0	2.81	0	0	0	0	0	0	0	0	0	0
ostta15g01300	G-protein beta WD-40 repeat	1.61	0	0	0	0	0	0	0	0	0	0	0
ostta15g01320	Domain of unknown function DUF4341	0	0	0	0	0	0	0	0	0	0	0	-4.02
ostta15g01520	Vacuolar protein sorting-associated protein 13A N-terminal domain	0	0	0	0	0	0	0	0	0	4.03	3.99	0
ostta15g01610	Ribosomal biogenesis regulatory protein	1.52	0	0	0	0	0	0	0	0	0	0	0
ostta15g01690	[NiFe]-hydrogenase/urease maturation factor, Ni2-binding GTPase	0	-4.14	0	0	0	0	0	0	0	0	0	0
ostta15g01700	Urease alpha-subunit, N-terminal	0	-2.3	0	0	0	0	0	0	0	0	0	0
ostta15g01710	Sodium/solute symporter	0	-5.94	-4.23	2.28	0	0	2.72	0	0	0	0	0
ostta15g01770	Triose-phosphate transporter domain	0	0	0	0	0	0	0	0	0	0	-3.3	0
ostta15g02130	Domain of unknown function DUF625	0	0	1.22	0	0	0	0	0	0	0	0	0
ostta15g02170	SANT/Myb domain	0	0	0	0	0	0	0	0	0	0	-2.62	-4.31
ostta16g00040	AMP-dependent synthetase/ligase	0	0	0	0	0	0	0	0	0	0	-3.28	0
ostta16g00100	Ribosomal RNA-processing protein 7	1.63	0	0	0	0	0	0	0	0	0	0	0
ostta16g00430	Actin/actin-like conserved site	0	-2.42	0	0	0	0	0	0	0	0	0	0
ostta16g00440	Glycosyl hydrolase, family 13, catalytic domain	0	0	0	0	0	0	3.51	0	0	0	0	0
ostta16g00450	Chlorophyll A-B binding protein, plant	0	0	0	0	0	0	0	0	3.46	0	0	0
ostta16g00480	Pyruvate kinase, barrel	0	0	0	0	0	0	0	0	0	0	0	4.29
ostta16g00550	Pyruvate kinase, barrel	0	3.53	0	0	0	0	0	0	0	0	0	0
ostta16g01020	Mitochondrial substrate/solute carrier	0	0	0	0	0	0	0	0	0	0	-4.37	0
ostta16g01060	Histone core	0	0	0	0	0	0	0	0	7.98	0	8.28	0
ostta16g01460	DnaJ domain	0	0	0	0	0	0	0	0	0	0	0	-6.07
ostta16g02110	unnamed product	0	0	0	0	0	0	0	0	0	5.51	0	0
ostta16g02530	Cation/H+ exchanger	0	-2.6	0	0	0	0	0	0	0	0	0	0
ostta17g00230	unnamed product	0	0	0	0	0	1.17	0	0	0	0	0	0
ostta17g00300	Alcohol dehydrogenase superfamily, zinc-type	0	0	0	0	0	0	4.75	6.55	6.58	0	0	0
ostta17g00640	Ribosomal protein L10/acidic P0	0	0	0	0	0	0	3.65	0	0	0	0	0
ostta17g00780	DEK, C-terminal	0	0	0	0	0	-0.97	0	0	0	0	0	0
ostta17g00930	unnamed product	0	-4.21	0	0	0	0	0	0	0	0	0	0
ostta17g01230	Signal transduction histidine kinase-related protein, C-terminal	0	0	0	0	0	0	0	0	4.48	0	0	0
ostta17g01280	Transaldolase	0	0	0	0	0	0	0	0	0	0	0	-4.96
ostta17g01880	Alpha/beta hydrolase fold-1	0	0	0	0	0.95	1.07	0	0	0	0	0	0
ostta17g01920	Mitochondrial substrate/solute carrier	0	-2.07	0	0	0	0	0	0	0	0	0	0
ostta17g02075	Plant specific eukaryotic initiation factor 4B	1.78	0	0	0	0	0	0	0	0	0	0	0
ostta17g02150	Mitochondrial substrate/solute carrier	0	0	0	0	0	0	0	0	0	0	-2.62	0
ostta17g02160	Helicase, C-terminal	1.79	0	0	0	0	0	0	0	0	0	0	0
ostta18g00100	Tryptophan/tyrosine permease	0	0	0	1.55	0	0	0	0	0	0	0	0
ostta18g00650	unnamed product	0	0	0	0	0	2.05	0	0	0	0	0	0
ostta18g00890	Armadillo-type fold	0	0	0	0	0	0	3.95	0	0	0	0	0
ostta18g01070	SRP40, C-terminal	1.53	0	0	0	0	0	0	0	0	0	0	0
ostta18g01100	S-adenosylmethionine-dependent methyltransferase	0	0	0	3	3.02	2.71	6.17	6.22	5.31	0	0	0
ostta18g01240	RNA-polymerase II-associated protein 3-like, C-terminal domain	0	0	0	0	0	0	4.78	0	0	0	0	0
ostta18g01300	Choline transporter-like	0	0	1.18	0	0	0	0	0	0	0	0	0
ostta18g01320	Fumarate lyase	0	0	1.44	-1.24	0	0	0	0	0	0	0	0
ostta18g01330	TPM domain	0	0	1.65	0	0	0	0	0	0	0	0	0
ostta18g01690	DNA methylase, N-6 adenine-specific, conserved site	1.61	0	0	0	0	0	0	0	0	0	0	0
ostta18g01900	unnamed product	0	0	0	0	0	0	1.95	0	0	0	0	0
ostta18g01910	FMN-binding split barrel	0	0	0	0	0	0	2.58	0	0	0	0	0
ostta18g01920	unnamed product	0	0	0	0	1.47	0	0	5.79	0	0	0	0
ostta19g00070	Rhamnan synthesis F	0	0	0	0	0	0	0	0	0	7.01	7.01	6.67
ostta19g00110	NAD-dependent epimerase/dehydratase	0	0	0	0	0	0	0	0	0	8.16	7.08	8.8
ostta19g00200	unnamed product	0	0	0	0	0.84	0	0	0	0	0	0	0
ostta19g00210	unnamed product	0	0	0	0	0	0	4.09	4.97	0	0	0	0
ostta19g00560	Methyltransferase FkbM	0	0	0	0	0	0	0	0	0	8.67	7.24	7.77
ostta19g00580	unnamed product	0	0	0	0	0	0	0	0	0	6.59	6.33	5.94
ostta19g00600	Domain of unknown function DUF23	0	0	0	0	0	0	0	0	0	0	5.72	7.54
ostta19g00610	Cytidine monophosphate-N-acetylneuraminic acid hydroxylase	0	0	0	0	0	0	0	0	0	0	6.83	6.55
ostta19g00630	Galactosyl transferase	0	0	0	0	0	0	7.91	9.56	9.1	0	0	0
ostta20g00030	Ankyrin repeat	0	0	0	0	0	0	3.74	3.99	0	6.33	0	0
ostta20g00040	CRC domain, tRNA	0	0	0	0	4.1	4.7	7.33	8.23	0	0	0	0
ostta20g00050	Thioredoxin-like fold	0	0	0	0	1.49	1.64	4.44	5.41	6.99	5.64	0	0
ostta20g00070	Transcription factor, SBP-box	0	-2.87	0	0	0	0	2.41	4.96	5.01	0	0	0
ostta20g00080	Tetrapyrrole biosynthesis, glutamate-1-semialdehyde aminotransferase	0	0	0	0	0	0	4.22	8.52	6.49	0	0	0
ostta20g00090	unnamed product	0	0	0	4.44	4.78	6.91	11.63	12.95	13.09	10.07	9.42	7.65
ostta20g00100	Glycoside hydrolase, catalytic domain	0	0	0	0	0	0	8.45	11.22	8.73	8.36	8.61	7.14
ostta20g00170	Phytanoyl-CoA dioxygenase	0	0	0	0.85	0	0	0	0	0	0	-3.07	0
ostta20g00200	Ammonium transporter, conserved site	0	-2.06	0	1.68	0	0	0	0	-3.58	0	0	0
ostta20g00210	HAD-superfamily hydrolase, subfamily IIA	0	0	0	0	0	0	3.98	3.72	0	0	0	0
ostta20g00290	Cation-transporting P-type ATPase	0	0	0	0	0	0	0	0	5.8	0	0	0
ostta20g00400	unnamed product	0	0	0	0	0	0	0	0	6.39	0	0	0
