# Supplementary material for: Prasinovirus Attack of Ostreococcus Is Furtive by Day but Savage by Night
Source: J Virol. 2018 Jan 30;92(4):e01703-17. doi: 10.1128/JVI.01703-17 (PMC5790953; doi:10.1128/JVI.01703-17)
Supplement: Supplemental material [file JVI.01703-17_zjv004183296sd2.xlsx]

## Sheet: Feuil1
DATASET S2. Host genes expressed differentially at two or more successive time points. The FPKM (Fragments Per Kilobase Of Exon Per Million Fragments Mapped) values for RNA reads (from uninfected or infected cells) that were used to calculate the log2 fold changes shown below are given on the right.
		Log2 Fold Change at different times after inoculation (hpi). Values in bold are significantly DE.												uninfected (FPKM) at different times after inoculation (hpi)												infected (FPKM) at different times after inoculation (hpi)
locus tag	description	0	0.5	1	3	7	9	11	13	17	23	25	27	0	0.5	1	3	7	9	11	13	17	23	25	27	0	0.5	1	3	7	9	11	13	17	23	25	27
ostta01g01030	alpha-D-phosphohexomutase, alpha/beta/alpha I/II/III	0.133122	0.957225	1.81097	-0.649054	-0.278888	-0.128593	-0.848592	-0.826536	-0.844913	0.030978	-0.860728	-1.01348	249.741	148.177	37.5185	135.06	1058.26	495.068	523.047	230.146	78.6842	153.463	72.8504	330.585	262.485	241.931	125.011	84.406	884.366	460.43	155.582	23.6548	9.92139	58.293	24.6885	128.556
ostta01g03670	hypothetical protein	-0.288071	0.0573401	1.26096	-0.621395	-0.188562	0.0695443	-0.958824	-0.702959	0.459286	-1.06929	-4.0516	-3.52243	1341.04	363.771	31.2516	155.628	1296.87	1617.42	1523.3	598.348	106.882	481.898	901.726	1090.88	1052.6	318.307	71.1226	99.1426	1153.79	1725.71	419.779	66.9993	33.2806	85.3795	33.4648	74.5275
ostta01g04260	hypothetical protein	0.980215	0.89318	0.295456	1.49958	0.279931	1.66742	5.60072	6.68236	6.1822	4.96519	3.16912	1.39058	1.04154	2.16659	1.38262	0.453798	0.988145	0.848093	0.584642	0.73352	0.576002	0.563831	0.718935	1.32295	1.9692	3.38382	1.61136	1.25751	1.21642	2.73903	15.1965	13.7319	9.47286	6.54797	3.97976	2.72299
ostta01g05490	serine/threonine-protein kinase, active site	-0.0137371	-3.70195	-2.11677	0.76317	-0.183898	-0.0659453	0.164109	-0.061565	-1.77232	-2.63224	-3.38099	-1.11952	30.0515	89.8692	13.081	47.6915	17.0512	19.6261	27.3392	49.6447	118.696	159.95	57.8371	57.5824	28.528	5.80725	2.86403	79.3249	15.2191	19.0631	16.408	8.67099	7.86948	9.59152	3.4166	20.8053
ostta02g01860	HEAT repeat associated with sister chromatid cohesion protein	0.482716	-0.0722401	0.263034	0.178442	-0.0828067	-0.442475	0.873417	5.05578	7.72869	6.18758	3.76413	-0.0252923	0.237204	0.489315	0.304148	13.5675	17.4121	20.5059	12.506	1.04807	0.106194	0.113696	0.212626	12.1773	0.317668	0.391381	0.346589	15.0469	16.6693	15.3423	12.2719	6.35418	5.10149	3.0809	1.77787	9.3936
ostta02g03630	armadillo-type fold containing	0.843158	0.425599	-0.837447	-0.439019	1.73244	5.39232	4.67271	1.11437	0.0998008	0.935272	1.8718	1.19265	4.4126	20.0285	34.0256	0.813961	0	0.0412993	0.822787	42.0731	96.9347	27.4808	3.76939	0.77308	7.58666	22.6216	18.0825	0.588405	0.212001	1.76361	11.2404	16.6031	23.5262	19.5371	8.48998	1.38721
ostta02g04100	ATP-grasp fold, subdomain 2	0.476259	1.12702	0.287329	0.350973	0.404869	0.247132	1.75354	2.88271	3.40385	2.03712	0.22228	-0.635914	64.9467	31.4867	22.9877	13.308	23.1913	66.0727	84.3233	72.3443	34.0211	39.8301	51.9294	42.765	86.5896	57.8299	26.6403	16.634	31.1312	79.7307	152.295	97.2556	81.5524	60.7761	37.2816	21.605
ostta02g04110	hypothetical protein	0.215235	0.783042	0.342796	0.329166	1.93408	2	4.58066	4.00153	2.75277	2.8464	2.01887	1.82068	14.6557	20.426	26.7066	6.8112	0.534786	1.05298	3.70199	19.4635	29.8729	9.61974	10.6221	3.61361	16.3057	29.557	32.1632	8.38578	2.072	4.2824	47.4484	56.8236	45.6009	25.7219	26.4924	10.0211
ostta02g04360	pyruvate, phosphate dikinase	-0.0613617	0.52385	0.315458	0.185828	-0.37787	-0.172412	0.0103755	0.512665	0.965936	-0.33617	-2.58888	-3.74362	2140.7	574.379	328.336	378.355	3049.28	3652.74	2663.54	553.46	189.243	817.384	3601.25	6096.72	1966.18	694.465	387.997	421.765	2379.26	3295.54	1436.98	143.927	83.7189	240.722	368.375	357.314
ostta02g04400	EGF-like	-0.217724	3.77259	1.45943	1.48698	2.60691	5.39232	9.1291	10.5005	9.89283	7.05265	7.34826	6.66025	0.299387	0	0.204736	0.30799	0.185718	0.121891	0.285691	0.298701	0.268066	0.688804	0.195175	0.126759	0.246736	0.675974	0.534658	0.846045	1.14711	5.20511	85.6838	78.8749	57.7176	33.9971	19.5721	10.0649
ostta02g04410	hypothetical protein	0.643171	0.323964	0.273748	1.1217	3.25482	4.32878	3.8179	3.34336	1.54214	2.87357	3.16599	4.25524	131.158	205.567	290.825	102.638	13.6676	10.6628	47.0084	277.831	1093.22	235.762	144.313	47.2591	196.312	216.389	333.877	218.879	132.277	217.859	355.098	513.995	721.051	642.381	797.13	708.493
ostta02g04420	hypothetical protein	0.517336	0.0121302	0.411898	0.874172	3.01867	4.05642	4.03444	3.61997	1.66246	2.78834	2.37474	2.95098	629.669	684.21	678.686	418.251	71.3788	39.5601	81.1317	368.462	2094.91	461.08	656.993	263.893	863.746	580.228	857.454	751.311	586.506	669.224	712.113	825.737	1501.91	1184.24	2096.99	1601.98
ostta02g04600	glycine-tRNA ligase, alpha subunit	0.189915	0.79496	0.148336	0.260004	0.945437	1.65497	3.28533	2.33175	1.21391	0.681267	0.0381864	1.02952	98.5104	99.7453	152.104	77.3167	2.72788	4.90995	17.7708	73.5035	119.868	74.6538	140.668	33.0483	107.694	145.531	160.082	90.7347	5.32628	15.7211	92.8022	67.4471	62.973	44.5062	88.8912	52.9615
ostta02g05450	5'-nucleotidase/apyrase	-0.369727	-1.38728	1.41504	0.26725	-0.0935269	0.115477	3.59548	5.0127	3.88618	3.82317	4.83791	1.42397	4.61246	2.17481	0.258074	3.93404	4.05776	4.91667	4.96164	4.51823	6.87067	3.08711	0.738065	2.45	3.42117	0.699142	0.653524	4.64002	3.85589	5.41554	32.1249	26.5871	23.0083	16.2453	12.9903	5.16083
ostta03g02380	nucleotide-binding, alpha-beta plait	-0.94376	-4.08756	-1.46949	4.13317	0.701417	-0.0436705	0.448705	-1.0708	-4.44439	-5.09671	-3.79028	-3.97728	23.5108	118.653	9.90351	11.4771	26.0634	31.7371	41.4584	188.369	1098.94	861.045	80.336	61.316	11.7141	5.86892	3.39608	197.365	42.9707	31.3062	30.3079	16.3454	11.4316	9.35512	3.57346	3.05625
ostta03g02750	zinc finger, CCCH-type	0.559884	0.394078	1.58496	0.228406	0.776838	1.64386	4.73476	6.14126	5.53914	5.88273	3.20564	0.040642	0.679554	1.37321	0.59749	2.03732	1.92707	0.948583	1.01902	1.07926	0.782306	0.335027	0.854379	2.46618	0.960077	1.51748	1.70216	2.3391	3.34767	3.01394	14.5331	13.8855	8.23858	7.34927	4.85079	1.99138
ostta03g02950	tetratricopeptide repeat-containing domain	0.740697	1.14169	0.633218	0.375426	0.342497	1.04439	4.86857	4.83597	3.48626	3.22411	2.3668	1.46949	1.55125	3.36621	3.54411	1.26215	0.831061	0.918642	0.773784	1.56779	2.7937	1.5817	1.13769	1.16431	2.48424	6.24572	5.22003	1.60456	1.06839	1.92641	12.1081	8.16188	7.09051	5.49497	3.61134	2.53119
ostta03g03430	zinc finger, PHD-type, conserved site	0.672093	0.197681	1.32193	-0.23971	0.916868	1.6845	5.36208	6.58649	5.74163	4.68689	4.4866	2.77761	0.971283	0.740829	0.468856	1.90434	1.55945	1.30264	1.8537	2.14984	1.99512	1.24877	0.5587	1.08857	1.48322	0.714469	1.11308	1.58058	2.98517	4.25713	40.8373	37.6588	24.1769	11.9581	7.7081	5.85996
ostta03g04540	chlorophyll A-B binding protein, plant	-0.0985078	-0.653123	-0.540568	-0.325058	0.36709	-0.0419824	1.60899	4.69441	7.16761	3.12497	2.17826	0.865549	120.175	188.764	147.333	811.12	1085.16	554.942	146.317	31.079	6.61171	30.8134	75.3233	424.279	107.572	100.941	96.1881	634.547	1419.04	548.049	239.067	146.674	215.283	99.9393	209.807	606.88
ostta03g04550	chlorophyll A-B binding protein, plant	-0.141614	-0.668916	-0.255257	-0.285076	0.0303996	0.00668252	0.540335	4.19651	4.81159	0.966289	2.39715	0.608419	348.797	441.018	197.83	1501.59	3525.3	2044.22	618.705	22.0401	8.94526	72.7863	56.3509	990.536	303.028	233.265	157.399	1207.72	3650.41	2088.09	481.959	73.6575	56.8926	52.8711	182.677	1185.54
ostta03g05090	vacuolar protein sorting-associated protein 13A N-terminal domain	0.246944	0.154612	-0.387023	-0.276747	-0.663963	-0.207294	-0.176936	0.759398	1.29762	5.77658	6.09803	2.34151	0.197855	0.158593	0.138009	0.410337	23.4178	22.0523	37.655	31.5053	11.0226	0.15477	0.0464344	0.462415	0.225022	0.148451	0.100219	0.331942	14.9853	19.4206	17.8414	9.72106	6.13671	3.15427	1.95748	1.83989
ostta04g02390	glycoside hydrolase superfamily	-0.134805	1.71494	2.14234	-0.370001	-0.214623	-0.313185	-1.01472	-0.712694	-1.66071	-1.05485	-3.91434	-3.37525	742.636	73.9749	7.72311	29.098	363.553	251.427	215.048	91.3121	381.844	852.673	109.976	315.099	648.24	204.217	32.3779	22.0654	317.654	205.751	57.009	10.1558	27.3522	152.591	4.48882	23.8391
ostta04g03020	hypothetical protein	0.10392	0.367348	0.288398	0.747206	3.09121	3.40988	2.11065	1.94813	1.17485	2.51966	1.699	2.93189	756.544	817.619	904.367	426.983	26.791	21.2215	174.088	651.757	2416.72	641.586	990.651	209.499	779.215	886.934	1048.84	702.382	231.489	229.33	402.725	458.415	1235.72	1367.83	1979.42	1255.06
ostta04g03790	ribonuclease P/MRP protein subunit	-0.135262	-0.224832	-0.250543	0.0755546	0.123464	0.280705	2.50712	4.21036	5.88645	4.64326	1.99224	1.81413	7.33721	10.9383	15.274	14.9185	28.3798	24.9522	20.3869	21.4076	6.66621	4.96495	20.2584	10.6902	6.40255	7.87091	12.1922	15.4064	31.3451	30.819	62.0782	72.2337	89.311	46.1277	49.6017	29.5113
ostta04g04790	vacuolar protein sorting-associated protein 62	-0.301723	-0.159176	-0.490528	0.143241	-0.151168	-0.234966	0.0483073	1.37375	3.82917	5.10459	1.49765	-1.7852	1.62562	1.40466	1.28271	24.2542	28.8928	53.8403	69.4485	37.5669	3.33921	0.583861	3.01387	46.4824	1.26396	1.05782	0.86699	26.2505	26.3801	46.5141	38.4658	17.7449	10.749	7.46847	5.23756	10.5873
ostta05g00190	galactose oxidase, beta-propeller	-0.249734	-1.47739	-2.45468	-1.91653	-0.630126	-0.321928	0.436193	-1.49054	-1.50481	-1.1466	-1.03779	0.103836	49.4642	187.532	349.21	55.7029	0.865693	0.946955	28.2616	694.382	909.146	197.371	69.1428	6.59801	39.8707	56.6361	60.4928	14.4602	0.567114	0.770244	20.4821	45.0431	72.5553	33.1444	20.7258	5.56629
ostta05g01630	triose-phosphate transporter domain	-0.247387	-0.913441	-0.772843	-0.0554714	-0.540558	-0.142646	0.446338	0.627485	0.621853	-0.0440493	-4.34904	-5.17042	848.514	175.857	45.6026	127.093	846.606	870.621	550.515	107.332	104.584	331.717	2199.09	3831.05	685.059	78.5134	25.3448	119.854	590.134	801.858	401.791	30.2238	36.4495	119.617	66.4076	83.5141
ostta05g02920	sad1/UNC-like, C-terminal	0.0453104	0.57465	0.70044	1.56098	-0.348085	-0.245982	0.184087	1.21645	3.13042	6.78622	6.77766	3.75336	0.317234	0.448735	0.260329	0.19581	131.219	114.278	103.137	71.6755	13.1655	0.364933	0.21715	0.604421	0.313733	0.561997	0.401721	0.566198	104.522	97.9771	62.7627	30.359	26.1106	14.9746	14.6625	6.39895
ostta05g03760	helicase, C-terminal	0.806938	0.415406	-1.0823	-0.794114	1.05437	2.15056	2.6505	0.520322	-0.408921	-0.586236	0.313158	1.59119	4.78509	12.1887	29.507	1.86719	0.818848	1.11964	5.90455	54.4439	75.7171	33.6284	3.6842	1.15272	8.02311	13.6699	13.2333	1.05528	1.72423	5.05442	19.8581	14.2334	12.9159	8.32758	2.81697	2.72656
ostta05g04100	dedicator of cytokinesis	-0.0138516	-0.761311	-0.547873	-0.192368	-0.12959	-0.158407	0.182404	1.81817	5.13413	7.76105	2.14199	-1.54432	1.83848	4.58583	4.84939	40.974	40.3846	72.4318	87.3587	40.2183	2.33694	0.113299	3.04984	60.4655	1.74514	2.27509	3.14999	35.1423	37.4282	65.9862	53.0988	25.8509	18.5868	9.13736	8.28419	16.2748
ostta05g04110	helicase, C-terminal	0.104204	-0.512813	0	1.56098	1.11096	0.777608	5.73122	9.67364	7.37485	5.43467	7.18292	6.47805	0.210657	0.124158	0	0.043342	0.217794	0.60036	0.335033	0.0900747	0.330082	0.525049	0.0686652	0	0.217012	0.0731744	0.0342	0.125326	0.476947	1.04641	9.53295	13.4087	12.408	8.44281	6.14015	3.12086
ostta05g04200	helicase, C-terminal	-0.276618	0.464467	-0.356144	1.16365	-0.186054	-0.438203	1.62656	4.79135	5.89917	4.68279	2.7166	2.01207	0.770015	1.16182	1.01102	1.02661	22.3545	14.1702	8.58233	1.4487	0.537776	0.531475	0.722857	1.33017	0.609213	1.34807	0.750067	2.25388	19.9229	10.6334	14.1945	7.31218	7.26872	5.07492	2.92415	4.21207
ostta05g04630	hypothetical protein	-0.217724	-0.619728	0	-0.548643	1.73558	1.6546	0.921376	-0.0801371	3.34931	1.15783	-0.600865	0.410825	3.48487	4.79249	1.78735	9.79901	27.6225	14.3457	17.3662	8.2783	0.780071	1.55899	32.1843	12.0497	2.872	2.62278	1.69729	6.56531	93.2646	45.9214	17.6172	1.4274	1.80056	1.29322	13.0597	12.576
ostta05g04740	endoplasmic reticulum vesicle transporter, C-terminal	0.689167	0.586723	0.807355	-0.0910953	0.432883	1.30485	5.32912	7.88565	7.81692	4.81319	2.53906	0.970253	0.715788	0.984372	0.734239	0.809992	0.592031	0.825696	0.626123	0.153032	0.0801129	0.343088	0.874937	1.06072	1.10607	1.24319	1.22018	0.745228	0.810306	2.0741	13.482	6.5967	4.09127	3.58596	3.12953	1.63143
ostta06g00100	high mobility group box domain	-0.703151	-0.0579108	-0.222392	-0.204553	-0.485148	-0.363501	-0.0216103	0.206329	4.67357	5.83058	6.30698	1.58121	15.1382	24.6422	15.5284	22.6923	3242	9199.71	6410.08	2196.17	75.0334	12.0241	4.93439	75.5398	8.91135	19.9069	12.6394	19.2989	2348.35	7270.4	3382.42	461.855	433.678	254.403	240.432	177.445
ostta06g00550	hypothetical protein	-0.400588	1.10457	-0.165059	0.617565	0.705477	0.346176	3.65927	4.55034	3.51924	2.0323	2.88371	1.0614	2.38223	1.96121	2.87031	1.16699	1.26666	1.81662	1.98459	2.10191	2.94558	2.43593	0.998365	1.10469	1.72956	3.54643	2.43102	1.75471	2.09422	2.34791	13.4304	8.97701	7.64885	3.70455	4.53463	1.80987
ostta06g02350	hypothetical protein	-0.047799	-0.0722401	-1.20645	0.33926	0.275434	0.00573637	1.39718	4.84751	6.75445	8.08067	3.42287	2.19265	0.941129	2.9121	3.62021	25.9954	27.1471	24.0437	31.2081	4.6278	1.264	0.270659	2.76091	9.41386	0.87257	2.32926	1.48972	32.2296	33.3143	24.5435	44.0282	24.2856	30.908	27.2415	18.2225	33.7843
ostta07g00900	hypothetical protein	0.367239	-0.512813	0	2.36834	-0.267556	2.90689	7.40441	7.31218	8.76717	7.70215	6.22356	4.77761	0.220004	0.778001	0	0	0	0	0	0.940715	0	0	0.215136	0	0.27197	0.458528	0	1.37432	0.229897	1.36606	19.0508	27.2504	29.1567	19.5943	9.89373	6.01724
ostta07g02110	RuBISCo, large subunit	0.26712	0.459492	-0.154768	0.000875186	0.228553	0.703067	2.78223	6.06094	2.26054	0.893625	0.172086	0.50886	58.5813	59.4041	87.3218	58.8238	10.1563	8.12997	16.8878	3.52059	29.5523	40.1179	53.537	30.4128	67.5632	68.6902	74.4871	57.6829	12.0651	13.4568	62.2269	42.8419	32.0708	27.7098	37.1215	33.973
ostta07g02180	ammonium transporter, conserved site	-0.796942	-5.48587	-2.43644	3.38826	2.27086	1.02333	4.02548	1.21322	-4.47963	-4.65091	-4.35934	-5.03469	125.991	479.688	38.0384	51.9366	5.82012	8.36734	4.97395	25.9811	1023.29	862.671	527.401	414.553	69.4988	9.00126	6.67312	532.933	28.4789	17.2922	43.3872	10.98	10.3878	12.7664	15.8131	9.92845
ostta07g02320	WD40 repeat	0.367239	1.32741	0.510195	3.9533	2.43288	3.49185	5.56616	6.98595	7.45784	4.10605	1.8021	0.670692	1.93867	1.68673	1.56251	0.0569824	0.114535	0.150343	0.528567	0.394742	0.123989	0.69029	1.12844	1.64165	2.3966	3.55953	2.11327	0.865033	0.627049	1.71967	13.4138	9.12058	4.93681	4.4194	2.42176	2.05152
ostta07g03510	PIK-related kinase, FATC	0.133748	0.218001	-0.495957	0.201732	-0.00710353	-0.187003	1.56902	4.57976	4.40658	2.86741	1.55696	-0.779066	1.03208	0.657233	0.669282	5.4478	12.3483	13.0309	9.52035	1.63334	1.13123	1.59666	1.19485	9.13133	1.08521	0.642838	0.450671	6.14016	12.4584	11.6383	15.1302	7.11951	5.43366	4.33188	2.16358	4.17741
ostta08g00390	reverse transcriptase	0.144846	-0.512813	2.58496	1.80891	1.78307	3.90689	6.52739	8.72076	6.31125	5.33958	5.4799	4.36257	0.23343	0.117925	0	0.164666	0.289606	0.217228	0.254572	0.142589	0.403088	0.345249	0.130437	0.211785	0.247343	0.0695013	0.194899	0.565418	1.01055	3.31296	12.5783	10.9654	7.24941	5.1975	3.58247	3.42023
ostta08g01910	histone core	0.367239	0.0721498	1	0.560981	-0.218229	0.215917	1.59441	3.23401	6.65972	7.98014	6.59796	6.42146	0	0	0	0	39.6224	72.1357	56.4462	44.1735	4.10283	0.638932	0.814695	0	0.343306	0	0.541032	0.495655	34.5335	85.1838	91.3001	75.7575	93.9481	59.9794	48.5676	23.736
ostta08g01920	histone core	-1.21772	-1.51281	0	1.14594	0.164759	1.3474	5.69118	8.47883	11.7509	12.2226	12.8358	11.2735	0.891596	1.05098	0.304859	0	30.6038	59.7739	43.9584	26.6866	3.59243	0.683769	0.290622	0.377498	0.367398	0.309708	0.2895	0.795657	34.783	154.643	1216.54	1735.42	2804.09	1214.95	1307.56	733.602
ostta08g01930	von Willebrand factor, type A	0.367239	-0.820935	0.652077	0.0158483	0.141482	0.461039	1.73026	2.62609	4.93428	9.05265	4.6386	0.357032	0.12595	0.643353	0.30146	13.4234	12.553	19.5201	24.4784	21.2907	2.9885	0.0482959	0.36949	9.27887	0.1557	0.306254	0.449854	13.3004	14.0388	27.3198	43.5025	23.958	20.6941	9.53492	5.66407	9.32971
ostta09g00590	hypothetical protein	0.636425	0.942639	0.457348	0.935377	0.708985	1.75161	4.14913	4.70559	3.6854	3.41194	1.61003	0.131245	3.07647	4.6028	5.09779	1.31464	1.51695	1.5737	3.57557	4.0476	3.76111	2.04175	2.62271	3.60711	4.58328	7.43947	6.6467	2.46385	2.51415	5.3879	33.9803	19.2508	10.9587	8.07951	4.92703	3.10144
ostta09g01010	hypothetical protein	-0.227072	-0.869567	-0.815439	-0.199906	-0.244277	-0.0688326	0.453252	4.3853	3.2672	0.395239	-2.0434	-2.4286	24147.6	12014.7	3896.04	6309.81	23404.3	16858.8	6409.65	297.733	642.811	6253	27169.3	38101.6	19772.3	5529.75	2102.33	5383.56	20033.4	16342.4	4700.53	1134.13	1401.64	3057.41	4056.22	5555.94
ostta09g02430	P-loop containing nucleoside triphosphate hydrolase	-0.95469	0.946619	0.387023	-0.175984	0.580441	1.88982	5.9217	7.1699	6.05897	4.27835	4.15317	1.59704	0.606455	0.571896	0.539143	1.74687	0.752402	0.55966	0.347227	0.311177	0.488708	0.511603	0.27675	0.873021	0.299881	0.926905	0.669511	1.51536	1.14071	2.10875	11.2744	8.16752	7.37922	3.69088	3.0303	2.07336
ostta09g04430	DNA cytosine-5-methyltransferase 1	0.174593	0.657112	-0.321928	1.67646	0.606913	1.58496	5.69169	6.71984	8.16309	4.77254	4.6386	1.19265	0.39801	0.234581	0.255169	0.184251	0.370345	0.364599	0.284852	0.297824	0.0668196	0.228927	0.0973008	0.947903	0.430519	0.311072	0.19385	0.577173	0.571873	1.1121	7.88605	5.72218	4.33779	2.32628	1.49157	1.70091
ostta10g00500	carbohydrate binding module family 20	-0.325365	-0.277852	0.176939	0.195546	0.147776	0.29444	2.19648	5.33682	5.70906	2.98641	1.33066	0.526811	126.949	154.37	129.37	276.557	419.141	337.699	226.843	27.7914	17.8302	71.5864	152.673	276.301	97.101	107.073	138.882	310.371	470.803	421.089	556.93	204.73	211.244	210.919	236.319	312.51
ostta10g00900	hypothetical protein	0.628779	-8.71738	-7.14975	1.06141	0.217871	-0.145717	0.281454	0.104287	-4.37785	-4.68182	-3.41125	-3.4012	41.6396	539.612	37.6723	52.3611	30.4828	48.2263	46.6451	19.4635	662.415	318.046	67.0206	107.094	61.706	1.07807	0	107.092	35.9446	44.3229	30.367	3.81366	7.21597	4.6069	3.87693	7.95792
ostta10g00910	formate/nitrite transporter	0.648564	-11.1446	-5.96963	1.16365	0.18701	-0.0524674	0.646216	0.0193986	-4.13876	-4.52338	-2.10863	-1.63614	53.6443	720.083	49.4981	51.3307	42.9895	55.5939	54.3744	24.584	789.083	388.862	94.373	121.606	80.5937	0	0.750067	112.694	49.6194	54.5057	45.5821	4.54173	10.1452	6.28651	13.4665	30.713
ostta10g00920	Nia, nitrate reductase apoenzyme	0.435182	-9.43372	-6.84314	1.35827	0.805693	-0.472371	2.18169	-0.170991	-8.96885	-8.02567	-5.64376	-7.04083	46.5859	1104.62	69.3946	74.7396	2.19309	2.30899	1.7571	6.70812	1704.92	1609.32	119.595	232.294	60.3667	1.34319	0.573964	187.785	3.88676	1.69213	4.26994	1.08607	0.770619	2.29594	1.47211	1.38495
ostta10g00930	Nii, nitrite reductase	0.339115	-10.1785	-7.5157	1.55128	0.483272	0.23043	2.5587	0.557293	-6.93154	-8.42358	-4.49215	-5.1748	17.7813	690.144	45.1062	44.2405	6.17523	5.00329	4.42213	5.28402	774.308	705.891	87.8121	140.397	21.557	0.500804	0.234064	127.067	8.75239	5.96803	13.9555	1.41728	1.43661	0.764317	2.40132	3.0513
ostta10g00940	Nar2, nitrate transporter accessory	0.13819	-10.8616	-6.89015	1.07597	0.886249	-0.31946	1.87686	1.14868	-8.26819	-8.89584	-5.67951	-5.57014	360.462	6442.89	276.24	482.713	8.66684	10.381	7.16608	19.1169	6909.36	4982.15	472.372	650.402	380.189	2.91189	2.21154	997.287	16.2421	8.4583	14.0976	7.72562	5.07567	3.88856	5.67218	10.7473
ostta10g00950	Ntr2, nitrate transporter	0.533774	-8.69683	-6.83735	1.67646	1.95484	1.00946	3.4886	2.36732	-7.31865	-7.4474	-4.08063	-5.0001	94.3572	1908.33	137.042	75.0815	1.53472	2.12646	1.44275	3.87888	2590.41	1795.93	155.776	172.401	130.917	3.86726	1.13803	235.195	6.03235	4.35254	8.6743	3.64812	3.67507	3.82546	5.66598	4.22916
ostta10g00980	hypothetical protein	0.367239	-8.61741	-6.3339	1.77664	0.432883	0.39486	1.61798	0.154328	-6.03521	-8.94789	-4.33438	-6.54432	7.28616	709.211	45.2175	62.063	14.4634	12.0141	5.04081	7.94449	858.462	538.733	119.343	148.077	9.00717	1.51857	0.532306	208.394	19.7959	16.0607	8.28765	1.61158	2.96463	0.405581	3.6407	1.2455
ostta12g00710	rRNA LSU	0.41173	1.34425	0.778572	1.37007	2.71992	3.21196	4.91231	8.01811	5.96873	6.06836	4.56521	4.39773	4385.69	3029.72	4679.71	4514.08	1625.04	1139.61	1316.73	832.026	4426.62	2365.25	3299.12	2494.1	5591.41	6468.74	7623.26	11434.9	10855.1	10736.5	21238.3	39314.9	62786.6	59009.5	48065.2	41272.2
ostta12g00730	8S rRNA	0.3	0.949589	0.53939	0.815281	1.69061	2.79437	4.27269	7.10772	5.31275	4.96249	2.77321	2.75696	8096.81	6115.12	8086.77	8932.52	3482.24	1522.75	2148.41	1382.8	6473.19	3608.61	8693.3	5077.26	9553.51	9931.56	11160.8	15403.8	11396.7	10740.6	22243.1	34763.6	58269.8	41829.7	36573.9	26943.4
ostta12g00750	rRNA SSU	0.412376	0.579426	0.539883	1.24858	2.57189	2.72357	4.64896	7.29094	5.51556	5.17808	4.49067	3.83436	2330.87	2546.72	2914.92	2915.92	1386.56	1394.27	1430.72	1125.03	4132.55	2504.89	2062.82	2087.62	2973.01	3200.1	4024.35	6789.96	8358.85	9363.38	19226.4	32113.2	42814.9	33715.7	28540.2	23377.8
ostta12g00990	histone core	0.367239	2.07215	2	0.841089	0.951612	0.926998	3.12552	4.85717	9.06075	8.57498	10.4112	6.83289	0.297199	0	0	2.56821	23.5981	55.1759	50.4813	55.6606	4.39075	1.36754	0.290622	1.50999	0	1.23883	1.158	4.50872	46.2738	106.663	235.98	294.057	531.036	193.889	243.544	135.137
ostta12g01020	P-loop containing nucleoside triphosphate hydrolase	0.952201	0.940905	0.212994	0.617124	-0.304483	-0.125764	2.17434	5.94806	8.00752	5.85416	4.91871	1.41853	0.384134	1.04145	1.73376	2.9875	26.4024	17.61	9.67722	1.87247	0.309552	0.397702	0.262944	2.87874	0.712302	1.68127	1.90833	4.49068	21.676	16.41	23.3971	21.0711	18.0413	8.55307	4.89452	6.04112
ostta13g00850	ribonuclease II/R	0.237787	1.15485	1.13124	0.361096	0.124292	0.533979	2.97445	3.07472	2.35562	2.05047	1.71981	0.0637473	11.0061	16.4106	14.1543	18.8086	22.3673	24.0768	32.0564	44.3215	34.6383	19.6528	8.55381	18.3093	12.4381	30.7275	29.4426	23.6749	24.7185	35.4447	134.953	68.0654	40.151	30.2667	17.3397	15.023
ostta14g01530	concanavalin A-like lectin/glucanase, subgroup	1.36724	0.809115	2.45943	-0.439019	0.732444	3.75489	7.17998	9.74959	8.70246	7.73778	4.05364	4.77761	0.111817	0.131807	0.0764664	0	0.0462422	0.0303498	0.0711346	0	0.0500596	0.0428766	0.182238	0.047343	0.276458	0.194206	0.399376	0.0332618	0.0778969	0.41658	5.5251	5.0014	4.72299	3.4026	1.86241	1.01942
ostta14g02195	U3 snRNA	0.0646758	-0.920031	0.028151	0.225259	0.704963	1.93188	2.70619	5.22234	4.77196	4.694	2.66746	2.9142	203.284	198.608	95.3386	163.344	120.422	76.7989	96.1183	87.7052	239.819	74.7895	354.591	166.905	203.757	88.2667	92.3191	187.13	199.029	297.934	335.986	596.807	1483.94	719.72	1386.37	987.702
ostta14g02390	GPI inositol-deacylase PGAP1-like	-0.870453	-1.14244	0.189478	0.332095	-0.0168602	-0.437267	0.712524	5.65683	6.80464	1.24471	0.646463	0.0275858	16.2216	14.8858	6.00296	21.166	17.4506	27.3372	18.7126	1.5804	0.551565	17.1253	12.2484	19.3004	8.50359	5.67046	6.50058	26.112	17.4875	20.5273	16.4246	14.5335	13.9645	15.0876	11.7992	15.4443
ostta14g02430	RZZ complex, subunit Zw10	-0.133956	0.326426	0.461331	0.0436576	0.0536143	0.460886	2.99696	4.30474	4.64362	2.49418	-0.0788123	-1.24793	28.9763	18.9875	12.7385	20.8292	21.2683	23.1182	21.6826	16.3917	5.25745	7.55687	37.6188	26.0609	25.308	20.0212	16.6549	21.04	22.3803	32.3522	92.7161	59.0485	29.7627	15.829	21.9204	8.61432
ostta15g01020	oligosaccharide biosynthesis protein Alg14-like	-0.724684	0.416104	0.893085	0.340856	0.317406	0.125531	1.80318	4.4234	4.453	4.04319	2.9541	1.07964	12.7052	4.80728	1.12629	10.2626	10.8978	15.4544	19.4583	10.9994	10.9547	7.57844	6.90228	14.5442	7.36837	5.39407	1.98629	12.7379	13.7683	17.1415	36.3736	43.0202	54.3397	46.4503	32.918	24.1316
ostta15g01520	vacuolar protein sorting-associated protein 13A N-terminal domain	0.146111	0.637213	0.0443941	-0.106284	-0.590979	-0.336463	0.286506	1.19706	1.53959	4.03004	3.99224	0.463717	1.45279	0.657962	0.752964	5.02165	36.6554	34.7044	42.7209	35.1272	15.661	1.27541	0.583212	5.21545	1.54073	0.860555	0.737371	4.57175	24.6734	27.9453	27.9098	14.6799	10.3112	7.7464	5.71186	5.64651
ostta15g01710	sodium/solute symporter	-0.0626808	-5.94131	-4.2303	2.276	0.0436454	0.281249	2.71769	3.96668	-2.80417	-3.26756	-1.06738	-3.74354	41.7909	127.002	11.9268	31.1776	9.57741	25.9583	7.5029	2.93408	145.216	60.4631	8.10799	36.1347	38.3489	1.73802	0.60343	147.986	10.0088	32.0737	26.4366	8.36163	4.70873	2.33423	2.38105	2.11788
ostta15g02170	SANT/Myb domain	0.0680958	0.0250117	-0.604799	-0.146285	-0.145235	-0.098306	-0.108968	0.321404	-0.571382	-1.04666	-2.61632	-4.31356	561.27	257.153	206.27	63.5198	86.4793	244.921	258.162	166.836	224.911	340.762	700.376	753.592	563.911	220.028	128.802	56.2476	79.284	232.617	128.221	37.9987	34.2796	61.3287	70.2924	29.7523
ostta17g00300	alcohol dehydrogenase superfamily, zinc-type	0.952201	0.264795	0.793549	2.69026	4.68664	2.07039	4.75272	6.55054	6.57813	6.31096	2.5193	2	0.691442	1.14107	1.0639	0.341429	0.085784	0.844529	1.18766	0.650438	0.557194	0.318162	1.4199	1.05391	1.28214	1.15287	1.75118	2.15964	2.23985	3.60639	17.1504	11.1133	12.0573	9.39127	5.00968	3.30948
ostta17g01880	alpha/beta hydrolase fold-1	0.0982849	0.295621	0.281292	0.504619	0.946039	1.0714	1.06144	1.7628	1.55389	2.02832	1.29154	1.59961	126.183	156.587	153.386	96.0382	34.7614	33.0894	57.2661	83.6084	164.669	116.696	163.129	84.8075	129.458	161.624	177.016	133.53	67.9012	70.7001	64.0167	51.7171	109.499	176.981	245.748	201.772
ostta18g01100	S-adenosylmethionine-dependent methyltransferase	0.795476	0.784868	0.393011	2.99637	3.02069	2.70745	6.17035	6.22095	5.30567	3.6235	0.621922	-1.34525	10.6415	9.96129	7.94606	1.06253	1.262	5.03337	4.55467	4.08179	4.51889	4.41055	26.6272	38.9599	17.7013	14.4325	9.90851	8.30938	10.3841	33.4265	175.706	55.4972	40.4787	20.2097	25.218	12.038
ostta18g01320	fumarate lyase	0.158555	1.43309	1.44478	-1.2386	-0.486319	-0.438237	-1.43977	-0.0531208	0.509391	0.316142	-1.82217	-3.15461	619.955	136.857	31.2786	69.1607	1286.25	694.872	594.077	112.223	31.8529	397.265	127.672	450.482	663.178	310.762	80.8572	28.7232	930.939	521.425	117.3	19.716	10.2688	183.88	22.2197	39.7138
ostta19g00070	rhamnan synthesis F	0.689167	1.65711	0.736966	0.560981	-0.267556	2.16993	3.9812	5.46418	5.16694	7.00958	7.00783	6.67485	0.21649	0.127596	0.333105	0.20044	0.201442	0	0.103293	0.138853	0.363452	0.24904	0.211699	0.343728	0.334532	0.338403	0.527204	0.289792	0.169668	0.201635	0.873778	1.11729	2.95718	11.9303	16.767	27.5702
ostta19g00110	NAD-dependent epimerase/dehydratase	0.952201	0.557577	0.415037	1.32652	1.73244	2.58496	3.74416	7.04915	4.74163	8.16159	7.08154	8.79627	0.204408	0.301187	0.471773	0.315423	0.0634	0	0.146293	0.0437014	0.754971	0.117571	0.39977	0.194728	0.379035	0.37277	0.597339	0.775256	0.2136	0.253844	1.05002	1.05494	4.57438	12.5161	33.3223	67.9617
ostta19g00210	hypothetical protein	-0.141946	0.215542	0.267819	0.187403	0.812223	0.868923	4.09022	4.96898	2.56896	2.26443	0.633162	0.311603	33.2656	41.6291	44.8489	43.4069	19.0139	12.8549	12.179	16.2184	49.0839	22.1702	44.4085	39.3889	28.8938	40.6481	51.2769	48.44	33.8508	23.8699	111.112	92.5866	65.9631	39.6021	42.3872	38.377
ostta19g00560	methyltransferase FkbM	1.36724	1.07215	-1	0.882909	-0.267556	0.584963	3.8437	5.82675	6.51924	8.66563	7.23686	7.76629	0	0.125196	0.435787	0.262226	0.131769	0	0	0	0.142646	0.122178	0.311576	0.269811	0.262592	0.221358	0.206915	0.473902	0	0.131895	0.779403	0.939668	2.9633	18.4457	28.9231	46.1149
ostta19g00580	hypothetical protein	1.51924	1.07215	0.447459	1.56098	-0.448129	2.07039	2.19984	4.56372	3.46479	6.58534	6.32976	5.93748	0.80033	1.04823	1.0034	0.329331	1.87554	0.362047	0.424287	0.304189	1.0749	0.920665	0.695663	0.903617	2.1986	1.85337	1.29933	0.952283	1.39386	1.54605	1.04411	1.31126	2.68784	32.868	34.4362	43.475
ostta19g00600	domain of unknown function DUF23	4.06768	3.07215	1.73697	-1.85406	0.317406	2.39232	4.22221	5.99668	5.1042	6.20805	5.7166	7.54137	0	0.0557785	0.145617	0.467319	0.234828	0.0770614	0.0903092	0.161866	0.444873	0.272171	0.41645	0.180313	0.760452	0.394488	0.460935	0.126683	0.296683	0.411344	0.902845	1.88393	3.46563	7.48059	13.4772	26.3695
ostta19g00610	cytidine monophosphate-N-acetylneuraminic acid hydroxylase	1.74575	2.8795	0.321928	0.882909	1.73244	-0.0931094	4.52177	7.63411	4.55319	6.16682	6.835	6.5502	0.286154	0.0674618	0.234824	0.282602	0.0710037	0.37281	0	0.0489426	0.538056	0.329179	0.223858	0.436163	0.919736	0.417477	0.278741	0.510726	0.239217	0.35536	0.671972	1.77219	2.86089	8.79261	15.7282	32.0886
ostta19g00630	galactosyl transferase	0.367239	1.07215	1.58496	1.88291	2.05437	4.39232	7.91409	9.56372	9.1042	8.10815	7.41119	5.77761	0	0	0	0	0	0	0	0.100256	0.157454	0	0	0	0.144925	0.244337	0.342591	0.523096	0.612528	2.03822	14.4532	13.8295	19.6254	13.8347	12.0087	6.41284
ostta20g00030	ankyrin repeat	2.68917	0.361656	0	1.73091	0.606913	0.563589	3.74068	3.9936	2.84756	6.32776	5.67813	4.77761	0.0541224	0.57418	0.499658	0.133626	1.61153	5.99355	7.64368	8.05349	8.72284	0.435821	0.158774	0.206237	0.334532	0.620405	0.474483	0.434688	2.48847	9.00638	54.7303	23.3834	14.2196	13.0149	5.00306	4.44084
ostta20g00040	CRC domain, tRNA	-0.369727	1.00896	0.940057	0.770435	4.10168	4.7039	7.33146	8.22885	4.96108	4.02792	2.13026	3.36257	84.7016	116.484	124.535	83.6501	5.25427	9.19599	14.8182	8.45076	37.9201	24.3593	75.9251	16.138	62.825	197.129	226.895	139.837	91.4607	243.682	1278.37	462.121	267.505	147.733	204.562	130.311
ostta20g00050	thioredoxin-like fold	0.320394	0.516812	0.602461	0.594148	1.49475	1.63743	4.43654	5.40676	6.98857	5.64075	1.35446	1.33949	41.2632	74.902	70.1841	62.9817	12.921	34.7802	44.4075	25.5919	3.8953	3.63967	55.0463	42.1975	49.38	90.1213	101.192	93.1755	36.9195	110.016	515.06	197.892	112.031	67.5127	86.6225	83.8316
ostta20g00070	transcription factor, SBP-box	-0.379995	-2.87127	-0.624491	-0.0798852	0.0400384	0.212646	2.41084	4.96188	5.01499	3.92912	2.0155	0.773162	9.65085	48.409	7.79332	118.378	134	81.5935	54.2764	22.6524	17.3743	6.3777	23.0913	84.7655	7.10748	5.56347	4.80043	109.762	139.685	96.1341	154.602	128.682	127.232	36.1188	57.4569	113.726
ostta20g00080	tetrapyrrole biosynthesis, glutamate-1-semialdehyde aminotransferase	0.164841	0.0483629	0.23741	0.00100365	0.114781	0.162856	4.21931	8.51851	6.48591	0.909594	0.372355	0.265156	1637.81	1774.74	1501.66	2804.55	1133.1	163.254	32.2606	5.90794	17.4712	1104.06	1461.07	2111.69	1759.65	1543.31	1681.07	2750.4	1243.98	185.822	321.87	394.904	354.655	771.072	1163.93	1992.26
ostta20g00090	hypothetical protein	0.782276	1.25657	3.16993	4.43545	4.77684	6.90689	11.6329	12.9474	13.0866	10.0702	9.41996	7.65412	0.30615	1.32323	0.523403	0.377937	0.253218	0	0	0.174542	0.137061	0.469576	0.299376	0.518491	0.504619	2.65863	4.47329	8.01409	7.03817	10.1385	165.653	251.3	270.016	187.686	126.205	81.9894
ostta20g00100	glycoside hydrolase, catalytic domain	0.367239	2.07215	2	3.26142	2.19188	4.75489	8.45251	11.2248	8.72869	8.35751	8.60823	7.13516	0	0.057135	0.0994391	0.0598356	0.120269	0.0394678	0.0462528	0	0.260396	0.111516	0.0473976	0	0.059919	0.202041	0.377716	0.56231	0.557146	1.08347	8.67892	18.0824	25.0185	13.5983	11.3831	6.79414
ostta20g00210	HAD-superfamily hydrolase, subfamily IIA	-0.245738	-0.946709	1.16993	-0.0881115	0.438382	0.755895	3.9835	3.71969	3.79967	3.83591	3.59961	0.368675	7.98396	9.29057	2.09994	104.626	17.9058	13.2522	11.135	21.6211	11.9603	4.12121	2.50234	51.0957	6.45333	4.05333	4.48681	96.4596	24.6011	22.7533	94.344	51.9211	37.7212	21.8793	18.6682	51.7919
