# Supplementary material for: Prasinovirus Attack of Ostreococcus Is Furtive by Day but Savage by Night
Source: J Virol. 2018 Jan 30;92(4):e01703-17. doi: 10.1128/JVI.01703-17 (PMC5790953; doi:10.1128/JVI.01703-17)
Supplement: Supplemental material [file JVI.01703-17_zjv004183296sd3.xlsx]

## Sheet: Feuil1
DATASET S3. OtV5 gene expression, using FPKM (fragments per kilobase of transcript per million mapped reads) values clustered according to Euclidean distance, as shown in Figure 6. The genes in TIRs (4 genes at each end of the genome) showed no or negligible expression and were not included.
			FPKM at different times after inoculation (hpi)
Locus tag	Gene description	Cluster	0	0.5	1	3	7	9	11	13	17	23	25	27
OtV5_007c	DnaQ-like 3'-5' exonuclease	1	3.40302	1349.89	1453.3	645.832	450.075	1715.77	14624.2	9942.47	7103.31	5634.12	3365.22	2013.54
OtV5_011	GDP-D-mannose 4, 6-dehydratase	1	1.02781	18.1948	71.4727	52.8648	52.1288	157.844	1195.1	967.458	561.811	660.662	521.899	409.675
OtV5_021c	hypothetical protein	1	0.301319	90.6797	142.696	98.7531	52.2147	162.245	2189.73	2213.65	1210.52	858.04	670.472	447.494
OtV5_022c	hypothetical protein	1	0.402725	67.8974	112.972	75.006	59.5742	151.307	1626.61	1646.73	861.973	741.324	579.502	448.849
OtV5_028c	asparagine synthetase B	1	0.247831	60.5854	33.003	16.6978	27.8624	97.8421	572.191	277.287	392.007	459.77	429.91	388.619
OtV5_035	glycosyltransferase, group 2	1	0	36.9664	69.2498	35.6618	28.293	124.965	1023.21	856.348	477.527	629.618	462.661	322.25
OtV5_037c	hypothetical protein	1	0.168206	21.6945	46.1246	39.099	35.5463	134.504	729.513	711.264	368.563	529.884	499.38	486.587
OtV5_041	DegT/DnrJ/EryC1/StrS aminotransferase	1	0.661316	55.9332	62.2714	32.5424	36.7085	159.551	1215.14	569.27	537.117	705.147	579.828	452.964
OtV5_063	DEAD-like helicase	1	0.187818	18.3658	9.76769	6.10123	9.04948	34.3389	179.058	90.8447	168.323	482.905	432.342	375.025
OtV5_083	N-myristoyltransferase	1	0.605251	20.8166	74.6859	52.6054	45.9435	135.344	1276.63	1160.32	848.304	1704.77	1592.13	1117.14
OtV5_084	mRNA cap guanine-7-methyltransferase	1	3.51961	202.791	176.247	108.109	111.419	449.915	3150.28	1870.73	1035.49	1818.75	1606.5	1033.24
OtV5_094	hypothetical protein	1	0.423064	83.8087	44.0039	24.4323	56.1459	172.548	874.473	344.162	849.012	1581.91	1263.71	1029.62
OtV5_099c	hypothetical protein	1	1.2927	193.533	456.948	370.658	294.597	657.87	5324.05	5181.24	4684.4	3591.22	2647.03	1379.26
OtV5_120c	patatin-like phopholipase	1	0.65958	42.8128	24.5573	8.57054	20.9079	69.7378	452.623	224.029	336.031	901.396	877.123	814.927
OtV5_122c	hypothetical protein	1	0	31.801	19.1932	13.2948	19.8364	50.4298	303.646	208.34	310.907	542.512	420.831	409.108
OtV5_124c	hypothetical protein	1	1.66424	323.138	716.23	686.194	889.089	1748.46	11094.8	10169.8	20139.6	14224.3	15420.2	7257.52
OtV5_131c	hypothetical protein	1	0.588722	61.2549	25.912	11.4747	24.1715	99.5259	750.881	288.518	502.7	1129.75	1196.95	914.793
OtV5_132	hypothetical protein	1	0	64.1487	29.2843	15.3304	35.9028	113.187	724.177	524.921	687.889	1480.07	1419.91	890.763
OtV5_134	hypothetical protein	1	1.86148	137.304	73.7066	29.2271	64.9076	207.568	1310	444.08	1081.4	1376.33	1451.21	1068.23
OtV5_145	hypothetical protein	1	0.651037	251.903	149.796	74.7258	74.4771	289.072	1660.02	804.003	1208.55	2360.86	1774.07	1271.15
OtV5_152c	hypothetical protein	1	2.73152	507.086	367.098	259.188	219.095	873.2	4887.55	3829.83	5107.2	3525.36	2399.54	1587.23
OtV5_161	hypothetical protein	1	0.598334	147.279	242.65	147.575	95.9283	324.976	3011.5	2679.47	1154.98	1412.85	929.901	705.471
OtV5_167c	hypothetical protein	1	0.396372	27.1204	31.9098	13.0192	17.1436	56.9401	490.592	319.927	523.402	1208.2	1054.61	830.189
OtV5_172	ribonuclease H	1	1.13968	21.8565	21.5529	6.99312	14.2098	50.9475	222.921	77.1476	137.989	269.422	238.392	278.154
OtV5_183	aspartyl/asparaginyl beta-hydroxylase	1	0.228871	97.6239	66.9076	36.6785	71.1952	222.788	1183.64	591.591	889.332	1194.64	1215.58	910.198
OtV5_186	hypothetical protein	1	0	40.6268	35.7155	16.9813	20.3695	97.9819	626.002	282.645	693.862	1182.21	1183.89	809.236
OtV5_187c	ATP-dependent protease proteolytic subunit	1	0.612927	152.421	128.148	51.7682	62.0004	273.998	1867.03	632.895	604.833	1168.74	990.982	819.864
OtV5_188c	hypothetical protein	1	0.805449	29.8749	38.8057	20.1843	30.4437	93.1652	621.437	439.337	572.196	1221.93	1164.82	964.841
OtV5_193	hypothetical protein	1	2.97237	623.675	637.063	409.635	312.927	1009.25	4799.03	3222.84	2805.64	4102.86	2965.9	2569.23
OtV5_215	hypothetical protein	1	0.414687	51.3869	40.1917	40.7124	64.1481	160.8	986.149	847.819	954.261	1853.09	1567.21	1306.26
OtV5_216c	rhodanese domain-containing protein	1	0	27.159	14.3859	9.04465	19.9716	42.4342	283.48	239.12	442.685	375.901	342.203	219.784
OtV5_219	DNA polymerase	1	0.568355	45.5522	31.3149	9.7522	10.9021	38.6489	292.802	204.06	354.197	784.619	712.691	569.607
OtV5_220	hypothetical protein	1	1.02992	96.0804	73.8509	29.4915	33.0825	87.9428	626.057	427.927	502.671	740.777	629.297	531.687
OtV5_226	hypothetical protein	1	0	74.0301	43.9152	82.9023	93.6496	182.549	1057.08	1561.22	3130.33	1592.11	1324.31	882.751
OtV5_227	hypothetical protein	1	4.3213	342.979	316.933	253.398	267.217	913.286	5077.96	4674.34	10841.8	5973.38	4377.43	2091.41
OtV5_232c	hypothetical protein	1	1.69568	159.666	121.857	64.1422	96.3222	483.432	2412.61	1621.54	1417.3	1256.49	1002.73	709.529
OtV5_233	hypothetical protein	1	6.70134	1597.74	1810.32	975.582	1000.28	3235.26	19698.1	11112.2	9905.61	9477.03	8364.19	4977.68
OtV5_237	hypothetical protein	1	0.230128	41.5144	51.8618	84.3921	85.7869	116.745	881.406	1459.79	1658.16	811.995	779.956	522.516
OtV5_238	hypothetical protein	1	2.22784	209.962	132.012	139.917	143.876	442.679	2676.21	2179.06	1981.51	1311.34	782.529	553.282
OtV5_239	hypothetical protein	1	1.74514	282.821	261.961	193.85	191.035	668.373	5029.05	3604.85	3098.25	2520.1	1676.62	1028.61
OtV5_240	hypothetical protein	1	1.76617	409.43	362.635	229.312	195.149	773.057	4937.54	4347.64	3831.23	3167.94	2097.8	1246.24
OtV5_241	hypothetical protein	1	2.84644	309.533	182.477	109.345	110.165	529.609	2690.51	1708.79	2330.92	1925.5	1382.69	865.928
OtV5_243	hypothetical protein	1	2.74645	377.087	262.13	135.81	138.715	546.625	2424.34	978.295	1857.65	2193.89	1763	1080.46
OtV5_005c	hypothetical protein	2	0.432679	4.44981	2.45477	2.74863	5.12043	15.5606	68.4245	92.6925	217.85	588.542	601.444	563.364
OtV5_009c	hypothetical protein	2	0.307966	45.4314	94.8835	61.5815	73.6718	221.82	1732.73	1493.26	1181.9	1310.74	870.737	666.033
OtV5_010c	hypothetical protein	2	0.257348	15.728	14.7018	14.2118	19.3064	49.9595	419.73	614.319	492.551	739.316	686.533	583.963
OtV5_014	methyltransferase FkbM	2	0.356454	21.0338	30.8964	22.1294	16.8735	66.4242	708.012	619.492	375.1	659.361	591.444	507.196
OtV5_017	hypothetical protein	2	2.83585	638.094	1036.5	579.504	463.942	1349.24	12502.2	12823.3	11064.9	11204.1	6798.16	4371.45
OtV5_023	hypothetical protein	2	0	20.0932	13.1475	10.3241	16.4068	34.207	225.99	282.289	345.518	334.258	315.875	313.594
OtV5_025c	hypothetical protein	2	0	67.4849	48.8778	33.6795	67.223	151.256	859.188	920.131	1530.12	1553.64	1178.62	1013.16
OtV5_026	hypothetical protein	2	0	52.96	36.6699	36.114	63.2685	118.432	634.926	833.113	1300.51	1155.32	1084.73	744.327
OtV5_027c	hypothetical protein	2	0.431787	44.4063	40.8284	34.5988	64.2384	128.826	642.849	810.16	1528.38	1292.56	1117.86	696.185
OtV5_030	phoH	2	0.206322	14.9575	15.2822	22.0432	36.9738	77.9313	333.629	394.504	432.289	478.641	439.494	421.674
OtV5_034c	TPR domain-containing protein	2	0.141021	3.44745	2.88915	3.15584	5.24506	14.7332	56.0882	99.918	139.778	232.41	172.428	167.703
OtV5_038	3-dehydroquinate synthase	2	0.247099	11.6647	10.0274	8.56212	11.2792	39.4682	195.09	146.045	137.913	223.421	241.704	263.099
OtV5_039	SDR oxidoreductase	2	0	12.6447	13.2012	6.75013	8.72753	39.1392	220.182	137.097	149.671	243.858	264.963	195.029
OtV5_043	hypothetical protein	2	0.678273	22.8707	34.3391	16.6476	23.3639	67.7963	467.464	454.485	383.188	463.929	468.468	359.688
OtV5_044c	hypothetical protein	2	0.146959	22.7945	22.6968	14.3218	27.8264	74.258	345.988	228.584	278.336	402.072	368.583	300.756
OtV5_049	hypothetical protein	2	0	20.5271	18.9319	11.9534	13.997	49.2501	233.596	201.385	331.89	490.64	574.808	453.45
OtV5_051c	hypothetical protein	2	1.19048	11.5864	8.35734	8.51579	14.6374	33.5944	198.39	207.582	386.035	968.804	952.764	837.461
OtV5_052c	hypothetical protein	2	0.645779	5.28822	3.70738	2.39749	7.25239	20.8519	80.3939	94.746	237.538	697.719	652.747	659.527
OtV5_055	hypothetical protein	2	0	4.59877	2.77336	2.28668	2.67762	10.607	47.6366	66.1222	140.337	290.658	277.412	240.424
OtV5_056	thymidylate synthase	2	1.12331	123.776	98.8824	51.8976	72.0291	135.574	664.346	552.42	1043.38	1375.81	1123.43	984.793
OtV5_058c	ABC-1 domain protein	2	0.508705	45.527	31.3996	25.461	30.459	85.9378	629.929	1852.83	2188.86	1989.34	1386.38	924.31
OtV5_062	hypothetical protein	2	0	5.93944	3.08439	3.10827	2.97792	10.617	76.2154	23.8122	83.5597	346.874	209.638	231.664
OtV5_064	major capsid protein copy 1	2	0.110803	14.1974	7.4213	5.67906	12.0824	34.9509	204.429	196.267	340.73	817.445	823.399	715.522
OtV5_066c	hypothetical protein	2	1.02155	16.1703	11.001	11.0616	16.3108	43.5569	185.697	199.43	729.036	2243.92	1990.45	1415.72
OtV5_081c	hypothetical protein	2	0	36.3659	24.7522	36.5843	59.4789	103.924	426.648	730.401	1264.72	1902.55	1579.5	1257.93
OtV5_082c	hypothetical protein	2	0.786542	97.3005	50.6665	29.9511	32.9109	72.2972	488.154	665.182	1895.58	4427.47	3724.44	2510.23
OtV5_088	D12 class N6 adenine-specific DNA methyltransferase	2	0.489864	20.3375	13.896	6.36526	11.6979	34.8161	251.247	232.85	515.834	1024.15	938.783	640.124
OtV5_098c	hypothetical protein	2	2.40922	218.558	614.936	529.781	435.345	979.445	7783.21	9821.81	12613.1	12205.9	9515.23	4161.23
OtV5_101c	hypothetical protein	2	0.742613	14.3981	14.3949	60.7916	60.1368	108.021	779.921	1411.25	1823.4	1684.52	1556.95	1081.92
OtV5_102c	hypothetical protein	2	0.332408	8.96677	6.81013	6.95884	7.86758	26.714	110.107	170.495	501.718	919.626	839.746	613.174
OtV5_103c	hypothetical protein	2	0.221605	14.571	7.85785	5.59907	11.0521	28.2724	113.922	153.049	365.53	573.17	527.136	398.976
OtV5_117	echinonectin/discoidin domain containing protein	2	0.565991	11.26	4.54906	3.51379	8.80319	30.7031	99.1831	82.7699	312.117	754.992	791.1	693.739
OtV5_119c	viral A-type inclusion protein	2	0.453659	17.9289	10.6085	5.67327	8.35758	28.2553	188.401	174.482	424.977	1203.91	1176.12	1159.98
OtV5_121c	hypothetical protein	2	0	31.8029	17.3832	11.5401	31.3502	90.2516	382.624	315.771	938.677	1312.39	1102.99	978.824
OtV5_123c	hypothetical protein	2	0	23.2576	16.2395	10.7982	17.1401	47.0835	265.994	237.9	587.369	1096.85	1127.27	786.002
OtV5_128	adenine methyltransferase	2	6.25125	622.082	519.181	713.23	952.212	2275.17	12045.5	26658.3	50511.1	43226.6	37905.1	28857.7
OtV5_129	ribonuclease III	2	0.173072	41.7261	14.4558	11.8691	19.6039	64.6767	370.273	273.536	751.937	1254.39	1279.14	896.979
OtV5_130	exonuclease, YqaJ phage recombinase-like	2	0.854762	81.8538	33.9459	37.516	71.0973	161.773	868.478	969.816	1656.35	2864.18	2175.24	1788.07
OtV5_135	hypothetical protein	2	0	80.119	37.763	22.6762	29.2765	93.4542	581.411	372.771	714.271	960.385	955.527	821.961
OtV5_136c	33 kDa in vitro translation protein	2	0.410621	41.5372	24.1051	28.4564	32.6273	85.7992	511.641	753.793	1434.16	2475.77	2158.9	1370.68
OtV5_137c	ribonucleoside-diphosphate reductase, large subunit	2	0.559938	12.6972	7.23594	2.99116	4.25985	15.1311	65.3484	98.1815	287.031	946.304	810.138	671.608
OtV5_146	hypothetical protein	2	0	36.6822	13.2869	7.06792	11.4948	49.1781	175.655	158.96	728.918	1586.16	1656.65	1402.02
OtV5_147	hypothetical protein	2	0	17.9476	9.35084	7.05483	9.14607	26.9979	186.472	243.55	678.116	1226.5	1161.77	746.15
OtV5_148c	hypothetical protein	2	0.54869	39.1611	21.1853	14.3913	25.0457	56.7732	365.019	556.53	1150.31	1750.23	1333.27	1114.31
OtV5_151c	serine/threonine protein kinase	2	0.301319	55.2884	44.3205	36.833	38.8002	116.336	758.052	1735.75	2092.81	1598.67	1345.21	894.155
OtV5_155	hypothetical protein	2	0.301319	37.3387	53.1846	103.103	124.042	176.471	1196.64	7613.18	17003.6	9124.75	6741.87	4309.11
OtV5_156c	hypothetical protein	2	0.615932	55.5561	74.2566	102.71	157.496	251.829	1587.21	2683.09	3878.19	3959.94	2990.01	1394.24
OtV5_157c	ribonucleoside-diphosphate reductase small subunit	2	0.307213	73.2031	85.2106	72.7414	93.6608	186.507	1510.5	2539.36	4822.28	5736.24	2529.04	1112.16
OtV5_160	hypothetical protein	2	1.20652	132.8	193.672	112.106	83.3381	260.932	2144.76	2512.14	2281.38	2311.26	1536.52	1103.98
OtV5_162	mRNA-capping enzyme	2	4.98924	644.817	701.442	415.044	310.202	1394.53	11193.6	14718.5	15988.1	14886.4	7115.34	4263.63
OtV5_163c	ubiquitin C-terminal hydrolase	2	0.472369	37.6958	28.2882	20.9144	23.5584	55.8358	590.916	1516.99	1594.44	1641.2	1413.53	898.35
OtV5_164	hypothetical protein	2	4.10621	732.094	613.305	385.199	308.918	1382.89	9369.19	11156.5	9773.23	8010.86	4931.9	3169.48
OtV5_166c	hypothetical protein	2	0	8.24681	5.78154	6.84149	7.4943	14.1272	70.4148	92.6247	175.949	220.257	200.803	140.351
OtV5_173	hypothetical protein	2	0.180532	13.0878	11.0958	4.56131	12.8187	33.9136	167.396	123.175	277.238	750.804	692.495	662.538
OtV5_176	hypothetical protein	2	0	3.46144	2.80417	3.16183	3.93379	10.1749	66.3012	83.5915	167.846	346.128	341.905	329.326
OtV5_179	topoisomerase type I	2	0.504619	13.3286	6.09693	3.52134	6.96708	14.5318	125.813	98.5135	250.085	581.994	617.001	587.533
OtV5_180	hypothetical protein	2	0	7.71406	4.16004	3.30298	4.76022	14.4963	88.5874	72.6295	195.612	382.896	463.065	367.937
OtV5_182	hypothetical protein	2	0.854762	35.6669	21.8897	33.9372	62.8604	164.005	818.955	1211.25	1241.1	1576.5	1607.42	1392.35
OtV5_202	hypothetical protein	2	2.36438	286.44	386.986	270.896	384.306	1137.71	7544.71	4191.72	4863.68	6381.82	5333.4	2760.35
OtV5_205	aspartyl/asparaginyl beta-hydroxylase	2	0	30.7846	35.4416	20.4049	36.625	69.6407	471.784	462.674	827.131	1547.78	1369.35	1134.92
OtV5_206c	thymidine kinase	2	0.910508	61.0191	50.0425	40.9158	66.5751	156.865	965.602	716.26	867.16	1471.86	1290.86	1041.23
OtV5_209c	hypothetical protein	2	0	27.2244	27.2374	63.3842	72.5145	110.002	609.292	1223.39	1706.7	1713.26	1575.14	1071.1
OtV5_214	fibronection binding protein	2	0.303503	110.269	82.0291	51.7062	65.9338	214.337	1163.87	730.56	919.034	1204.82	1136.59	851.952
OtV5_217c	hypothetical protein	2	0.250799	20.296	11.7585	7.24191	8.58603	26.3281	245.652	203.276	293.163	444.723	435.397	337.438
OtV5_221	hypothetical protein	2	0.312562	114.878	98.0237	50.3164	68.4304	183.37	1008.62	861.606	944.704	1270.06	1054.92	877.383
OtV5_222c	major capsid protein copy 8	2	0.839533	109.065	104.154	105.25	107.474	244.108	2050.17	2833.87	3057.64	3617.67	2721.88	1883.75
OtV5_229c	glycosyltransferase	2	0.792745	20.3821	22.8001	22.3186	35.4041	86.0074	575.221	661.129	536.013	506.411	489.454	416.922
OtV5_230c	glycosyltransferase, group 1	2	0.267625	6.54245	6.32644	10.0461	14.4784	26.4815	207.165	233.514	234.687	331.879	325.605	297.906
OtV5_008c	hypothetical protein	3	2.61771	544.605	627.469	372.646	345.633	1626.71	8434.14	6322.94	3273.07	3321.16	3102.29	1974.93
OtV5_015c	hypothetical protein	3	2.49306	398.671	289.365	168.632	171.12	747.075	3791.01	1656.97	1505.62	1048.95	754.26	558.475
OtV5_016c	hypothetical protein	3	4.98611	391.315	249.094	175.291	134.873	596.558	3280.73	1567.17	1068.61	859.455	592.525	475.738
OtV5_018c	hypothetical protein	3	7.92854	2146.88	2991.32	1775.65	990.587	3417.91	35873.3	31567.5	16596.9	15131.1	7311.29	4967.9
OtV5_019c	hypothetical protein	3	2.88851	1078.98	1657.83	1011.05	518.548	1679.72	21496.2	16770.3	5896.87	5570.06	2073.11	1608.67
OtV5_020c	glycosyltransferase group 1	3	2.36107	537.561	863.173	555.716	278.113	857.373	11965.1	11101.8	4638.71	3049.51	1525.29	988.829
OtV5_024c	transcription elongation factor SII	3	2.49306	387.112	228.663	129.219	153.629	566.755	2759.79	758.009	723.27	718.009	602.602	469.533
OtV5_029c	hypothetical protein	3	1.39611	255.856	186.797	126.987	173.008	840.37	4065.26	1284.28	671.157	667.878	608.89	447.111
OtV5_036	thiamine pyrophosphate enzyme	3	0.45361	67.2356	87.0944	44.5338	36.2349	144.755	1151.68	756.058	377.662	421.309	344.544	281.216
OtV5_092	hypothetical protein	3	1.67533	223.138	119.251	49.5854	90.6346	416.539	1758.64	378.356	410.939	958.063	754.481	576.071
OtV5_093	hypothetical protein	3	0	77.3631	46.1071	16.0068	35.4041	180.055	838.028	191.02	235.744	583.536	408.294	310.021
OtV5_125c	hypothetical protein	3	1.70456	625.256	1267.74	773.629	562.349	1618.16	13654.4	9347.56	4235.72	4599.97	2754.94	1787.99
OtV5_133	SNF2 helicase	3	0.609529	195.838	100.45	45.5725	59.0314	279.477	1486.09	355.218	343.02	816.488	758.474	609.984
OtV5_144	TATA-binding protein	3	2.63602	294.798	155.437	76.856	90.1196	359.841	1776.75	514.438	675.917	1117.33	835.513	666.236
OtV5_168c	ATP/GTP-binding site motif A containing	3	1.87441	454.791	460.004	206.372	168.771	718.515	6473.04	2296.11	897.213	1292.69	902.895	752.907
OtV5_184c	hypothetical protein	3	0.661316	280.781	223.899	110.596	128.2	558.264	3695.42	1024.95	584.381	693.633	636.184	457.841
OtV5_185c	DNA ligase	3	1.66509	459.958	340.93	156.353	151.686	726.72	4520.95	1131.33	860.375	1517.99	1179.35	974.476
OtV5_192	hypothetical protein	3	1.44425	164.764	132.012	84.1019	53.7166	212.791	901.925	347.99	282.954	368.519	250.047	213.024
OtV5_201	hypothetical protein	3	0.664815	276.849	333.958	209.245	228.16	778.046	5271.34	2744.18	2022.5	2124.84	1459.81	909.188
OtV5_207	hypothetical protein	3	1.74514	263.574	219.791	158.734	179.725	723.742	3923.17	1325.3	1216.9	1527.1	1399.02	1019.96
OtV5_210	dUTPase	3	0.891135	506.563	489.661	214.432	140.612	810.16	5551.67	2123.79	1264.58	1284.59	871.077	787
OtV5_211	hypothetical protein	3	0.878672	420.223	229.636	117.557	99.5277	463.115	2692.85	616.976	347.599	557.609	459.34	362.886
OtV5_212c	hypothetical protein	3	0.959161	411.282	277.628	137.327	123.779	518.385	2829.06	942.738	1045.71	1200.1	1004.13	791.37
OtV5_213c	hypothetical protein	3	0.425212	312.563	221.639	93.314	100.102	416.261	2607.46	686.746	560.817	854.326	651.39	513.306
OtV5_223c	topoisomerase type II	3	0.897779	238.032	128.198	63.7386	57.3131	240.566	1697.73	657.941	542.133	746.014	544.403	427.596
OtV5_225	hypothetical protein	3	3.37769	226.646	129.989	61.0551	75.6049	301.037	1602.78	591.772	804.896	683.079	609.454	450.25
OtV5_234	hypothetical protein	3	0.897501	218.145	294.198	176.875	123.914	434.27	3201.64	2240.66	991.431	857.3	657.219	468.292
OtV5_235	hypothetical protein	3	7.58233	3523.06	4650	2065.62	1100.58	6060.56	47929.4	25643.6	5181.79	5620.79	2091.35	2162.86
OtV5_236	hypothetical protein	3	10.9541	2030.95	2507.46	1081.48	651.708	3640.42	31315.5	20547	6584.63	6641.45	4064.98	2589.29
OtV5_154c	33 kDa in vitro translation peptide	4	29.3727	4557.92	11362.4	15858	7160.83	18752.9	196737	360411	115991	58139.9	34693.3	16813.7
OtV5_059	hypothetical proteinthetical (Micromonas)	5	0.410621	2.42301	1.61779	18.971	73.9321	106.011	198.904	370.774	1246.49	741.068	807.46	751.772
OtV5_068	hypothetical protein	5	0.247831	11.2814	11.3265	11.8077	39.594	70.7052	269.815	346.757	712.931	1248.08	1005.74	763.531
OtV5_153c	hypothetical protein	5	2.63417	232.713	236.21	433.748	1171.68	2188.14	6586.96	14202.2	24642.7	15957.8	13404.5	9231.58
OtV5_159	transcription initiation factor IIB	5	16.8604	410.031	364.614	4738.39	4575.84	6401.12	29150.2	163809	232371	116972	49600.9	30865.3
OtV5_196	NAD-dependent epimerase/dehydratase	5	0.106303	3.76365	3.0155	7.3669	17.4325	26.4835	124.062	216.7	216.529	540.512	490.261	424.227
OtV5_199c	hypothetical protein	5	0.900717	10.2503	10.6461	35.4367	56.342	95.0072	412.779	818.683	1533.56	1334.36	1208.71	921.673
OtV5_204c	hypothetical protein	5	0	17.9928	26.6562	17.4433	46.9785	83.7446	426.974	404.956	1147.15	998.829	1016.57	671.602
OtV5_228	hypothetical protein	5	0	7.06133	4.84043	15.3191	47.2055	76.2953	224.761	305.083	640.173	555.224	604.939	452.517
OtV5_006c	hypothetical protein	6	0.312562	5.53313	5.91098	2.70761	5.68051	12.2456	78.4853	89.2924	156.667	274.73	338.585	276.613
OtV5_012c	glycosyltransferase group 1	6	0.151751	9.21043	17.4581	27.2772	52.8496	100.461	505.006	921.707	1807.81	3105.26	3482.77	2498.36
OtV5_013c	cell division protein FtsH2	6	0.361063	9.86152	10.0716	10.478	15.5656	33.4421	257.032	356.259	807.641	1063.29	1095.88	754.904
OtV5_031	hypothetical protein	6	0.373959	14.1857	11.0501	40.4933	65.2764	102.933	397.141	788.415	905.026	1074.99	935.267	804.101
OtV5_032c	hypothetical protein	6	0	6.69609	5.97467	42.2247	94.0041	142.546	394.378	892.371	1369.38	1610.21	1474.74	1084.43
OtV5_033c	alpha-1,2-galactosyltransferase	6	0	4.15372	3.49443	23.5951	59.7011	78.7043	176.478	418.088	705.108	811.773	886.629	676.822
OtV5_040c	NAD-dependent epimerase/dehydratase	6	0	14.2831	21.1519	31.7467	43.9333	79.368	379.047	634.025	1047.52	1328.05	1151.19	927.182
OtV5_042	dTDP-D-glucose 4,6-dehydratase	6	0.268483	15.3901	17.9824	27.134	65.3615	119.751	481.8	928.084	1753.87	2977.14	3021.5	2133.61
OtV5_045	hypothetical protein	6	0	4.27278	2.1021	4.23675	16.0108	30.015	73.7971	121.556	267.431	294.545	324.568	309.131
OtV5_046c	light-harvesting-like protein 3	6	0.664815	1.12085	1.8335	15.5974	34.5612	67.4529	236.395	493.246	1015	1065.11	1039.27	767.616
OtV5_050c	hypothetical protein	6	0.495661	7.10312	3.12454	36.3177	70.8082	115.269	299.238	723.666	1135.94	1527.51	1592.75	1169.29
OtV5_053c	hypothetical protein	6	0.445568	2.62922	1.05329	6.75462	13.9357	25.5133	51.3129	134.464	332.696	594.677	580.818	572.998
OtV5_054	hypothetical protein	6	0	3.98195	2.48143	3.97829	13.576	21.9864	63.7464	102.735	289.629	647.179	611.618	565.225
OtV5_057	hypothetical protein	6	0	16.0891	13.3683	52.4328	99.0419	133.147	426.132	990.959	1632.32	2057.84	1320.05	1413.44
OtV5_060	hypothetical protein	6	0	1.34758	1.51159	1.61561	6.75651	8.0295	25.0528	38.8994	194.23	437.08	423.878	353.685
OtV5_065	hypothetical protein	6	0.714097	8.00878	3.62078	3.78778	10.6554	22.0198	105.939	189.355	625.582	1753.59	1486.17	1210.35
OtV5_067	hypothetical protein	6	0	5.82731	8.01043	5.28378	35.7479	55.9633	177.662	194.016	579.336	953.596	737.985	558.917
OtV5_073	hypothetical protein	6	0	3.11529	0	2.22316	9.89233	11.7561	26.3255	49.2243	147.702	381.628	407.049	328.758
OtV5_074	hypothetical protein	6	0.54394	13.2973	10.7152	18.8478	28.5072	37.1568	220.861	386.696	799.508	1005.19	964.089	701.009
OtV5_075	hypothetical protein	6	0.473258	7.38049	7.08538	11.4449	18.0021	30.4268	151.425	248.101	502.242	973.876	942.588	635.439
OtV5_076	hypothetical protein	6	1.25025	0	1.97033	1.3538	6.34104	8.79171	31.9137	81.2766	235.147	588.867	539.463	397.632
OtV5_078	hypothetical protein	6	0	0.811647	0.758689	3.12776	5.69722	14.0249	45.725	106.235	336.828	821.148	623.659	446.019
OtV5_079	hypothetical protein	6	0.510773	6.02797	6.84208	91.4424	93.6914	153.418	583.976	1200.84	1909.8	2852.85	1998.48	1874.5
OtV5_080	hypothetical protein	6	0	34.5634	23.6232	91.978	207.953	319.767	903.965	1981.01	2571.77	2499.78	2325.55	1771.62
OtV5_085	hypothetical protein	6	0.585781	7.90079	1.61553	3.59437	9.90325	16.4768	75.4582	134.156	369.358	828.236	762.409	515.978
OtV5_086	hypothetical protein	6	0.299167	4.79162	2.12162	1.29578	8.09237	16.5293	46.5293	100.275	421.161	985.006	772.7	509.66
OtV5_087c	hypothetical protein	6	0.752396	9.93661	5.13818	5.97458	28.1961	56.4354	122.677	176.502	450.476	693.849	670.075	464.021
OtV5_091	major capsid protein copy 5	6	0.483642	4.15852	2.66768	4.88787	8.74883	16.6161	76.9431	157.261	306.456	1112.58	972.163	810.288
OtV5_095c	hypothetical protein	6	0.256167	22.2421	11.6065	4.62308	13.4254	35.5125	220.193	343.602	866.518	1118.19	991.424	808.698
OtV5_097c	hypothetical protein	6	0	13.7011	21.9199	13.3124	8.71893	31.085	207.068	335.546	666.936	784.218	589.366	535.074
OtV5_100c	hypothetical protein	6	0	3.33982	1.33796	19.6119	32.5335	51.7404	265.429	481.362	1108.7	1554.64	1374.93	1055.01
OtV5_104	hypothetical protein	6	0.297045	15.2745	5.85159	16.2969	32.391	37.3002	154.82	429.789	811.487	1047.04	815.847	695.813
OtV5_105	PCNA1	6	0.336413	23.396	16.9654	34.8491	68.1067	117.944	371.646	852.313	1628.95	2260.11	1848.62	1433.71
OtV5_106c	hypothetical protein	6	1.04708	15.3584	5.6105	23.5833	46.2024	80.7832	280.951	613.497	1088.86	1681.14	1362.38	1252.14
OtV5_107	poxvirus late transcription factor VLTF3	6	0.398889	11.2085	3.87654	13.8217	24.2771	45.5474	172.541	239.645	386.995	625.298	591.987	496.79
OtV5_108	hypothetical protein	6	0	12.1367	8.25074	15.4324	28.7659	61.3588	243.45	412.682	941.6	1412.11	1279.39	1046.11
OtV5_109c	hypothetical protein	6	0.346143	10.7963	10.0918	54.2231	96.2641	153.346	477.533	985.142	2178.66	3464.54	3201.17	2494.69
OtV5_110c	hypothetical protein	6	0.317298	5.34949	2.00018	29.7769	50.4241	58.9682	249.006	596.859	820.864	1287.59	1263.92	974.041
OtV5_113	m6A-gamma-methyltransferase	6	0	19.0983	13.0368	11.8358	22.8048	67.0798	279.775	343.135	516.939	910.089	962.137	692.518
OtV5_114c	hypothetical protein	6	0	4.82237	3.54178	16.5186	48.3569	91.7432	228.739	630.458	815.603	1389.9	1524.05	1115.94
OtV5_115c	prolyl 4-hydroxylase	6	0.425212	4.30132	2.01033	5.67865	14.7367	22.212	64.6185	164.079	485.242	771.23	745.06	737.326
OtV5_116c	NTPase/helicase	6	0.980875	4.5477	2.00955	2.26585	8.29136	15.4701	52.7537	99.567	265.287	517.82	549.508	526.533
OtV5_126c	hypothetical protein	6	0.541595	2.35885	2.34719	14.0749	19.6859	33.6415	142.533	334.747	1005.39	1358.21	995.872	713.714
OtV5_127	hypothetical protein	6	0.475947	4.01212	0	3.43579	11.2649	25.3404	77.9793	140.794	588.57	690.087	618.496	587.057
OtV5_140	hypothetical protein	6	0.349028	7.944	9.62586	21.1645	45.1403	77.4874	292.14	630.316	1368.7	1820.57	1445.34	1121.64
OtV5_141	hypothetical protein	6	0.65958	9.17417	4.67758	20.9502	48.7852	78.1859	209.867	540.895	1177.89	2017.23	1868.89	1334.35
OtV5_142c	hypothetical protein	6	0.256953	12.1299	6.47911	56.3892	77.976	101.186	336.489	904.472	1530.54	1700.36	1717.85	1059.54
OtV5_143	hypothetical protein	6	0.692287	10.0668	4.90953	4.37283	11.4112	25.3839	109.52	270.233	736.149	1600.41	1406.46	1244.95
OtV5_149c	hypothetical protein	6	0	3.05119	3.66699	3.73271	17.0464	23.8942	100.066	382.402	1519.57	2049.87	1608.28	980.996
OtV5_150c	hypothetical protein	6	0	3.10388	1.45068	4.65153	8.55924	12.946	72.6763	200.385	497.75	435.22	463.23	301.672
OtV5_165	hypothetical protein	6	0.340515	15.5005	8.85445	17.9443	37.419	51.3105	259.141	442.726	906.225	1202.1	1036.4	912.529
OtV5_171	hypothetical protein	6	0	3.55804	1.27918	2.10942	16.7415	32.9421	63.6029	116.958	402.421	690.054	728.352	697.685
OtV5_174	2OG-FeII oxygenase	6	0	6.17867	5.44549	7.40757	17.171	30.9248	111.883	181.851	254.835	354.936	370.328	374.716
OtV5_175	hypothetical protein	6	0.787281	3.71649	3.10178	6.47892	17.3028	35.5894	120.202	197.207	313.024	623.924	633.575	640.559
OtV5_181c	hypothetical protein	6	0.472369	14.335	7.94056	7.27458	22.8929	55.2031	208.811	221.81	291.406	581.1	703.901	695.862
OtV5_189	hypothetical protein	6	0	0	0	0.425845	1.49595	3.5556	9.10475	26.7386	52.1464	148.751	146.641	114.2
OtV5_190c	hypothetical protein	6	1.08186	1.82396	3.16634	9.70643	18.8125	37.2616	113.581	287.403	662.751	1436.94	1295.31	1147.21
OtV5_191	hypothetical protein	6	0	1.44699	1.89361	4.95655	15.6707	26.9002	106.788	208.845	463.284	996.153	848.545	792.784
OtV5_194c	hypothetical protein	6	0.478667	10.2894	14.7099	20.9053	39.0457	61.7896	255.165	394.533	728.775	1034.15	1109.11	911.431
OtV5_195c	hypothetical protein	6	0	8.074	7.03551	15.3519	31.2874	54.6317	243.811	406.256	558.901	940.052	938.984	750.213
OtV5_197	hypothetical protein	6	0.523542	5.958	6.18805	21.1645	44.6977	73.3676	204.187	375.629	820.238	903.371	989.304	690.648
OtV5_198c	hypothetical protein	6	1.2565	8.4736	12.5411	50.4924	118.25	209.952	680.251	1596.19	2481.39	3791.52	3361.31	2594.63
OtV5_200	proline dehydrogenase	6	1.31916	9.59118	12.2137	21.9025	32.477	57.1486	339.468	715.948	1193.56	1595.19	1370.34	1097.21
OtV5_203c	hypothetical protein	6	0.335067	9.32096	5.80852	14.9965	43.9011	52.5091	287.217	482.804	1107.88	1452.03	1332.67	933.142
OtV5_208	hypothetical protein	6	0.237974	35.5073	30.1902	39.168	47.0714	95.385	495.281	686.369	1326.63	1539.62	1517.38	1069.47
OtV5_218c	major capsid protein copy 7	6	0.342371	2.7899	1.34889	7.16742	25.1784	37.9474	103.788	282.602	935.096	1937.55	1627.66	1249.22
OtV5_224c	hypothetical protein	6	0	6.56141	3.50474	6.15402	14.4123	25.3192	122.775	224.594	414.785	731.015	727.359	587.36
OtV5_231	hypothetical protein	6	2.07343	17.4785	7.84229	13.471	34.002	64.5699	231.398	350.702	794.373	1201.78	896.749	987.438
OtV5_242c	hypothetical protein	6	0.615932	3.11529	1.45601	4.89095	9.37168	21.0373	59.2323	124.897	400.243	662.302	709.536	534.871
OtV5_158	hypothetical protein	7	0.460257	1.93993	6.52806	456.515	290.041	441.321	3313.33	9656.09	11596.1	12577.4	5687.12	2809.88
OtV5_169c	hypothetical protein	7	0.930741	3.13837	18.335	1134.15	483.07	766.693	6624.6	21537.3	20982.4	11692.1	11999.1	4590.8
OtV5_061	hypothetical protein	8	0.290857	3.67778	1.8335	2.3796	6.0646	10.5187	33.0355	56.3195	234.773	568.579	558.823	415.6
OtV5_069	major capsid protein copy 2	8	0.121401	4.70755	3.53945	2.19094	5.54152	11.8297	59.2387	80.3688	255.389	1177.93	1372.74	1143.88
OtV5_072	major capsid protein copy 3	8	0.957334	4.33768	3.96035	8.20664	23.569	35.9437	73.8785	130.322	497.291	1602.3	1644.32	1224.51
OtV5_077	hypothetical protein (Micromonas)	8	0.85651	7.29238	4.58937	4.57544	11.005	22.8012	80.1309	174.908	623.429	1648.84	1623.17	1286.23
OtV5_090	major capsid protein copy 4	8	0.545356	4.1375	1.54701	1.18105	3.87233	8.2177	42.0857	84.9563	292.737	1195.61	1170.94	869.946
OtV5_096c	hypothetical protein	8	0.331531	13.3215	7.31464	3.98878	5.88512	12.8777	86.8564	155.545	561.709	1384.96	1509.34	1040.04
OtV5_111c	hypothetical protein	8	0	2.66465	0.830263	1.90157	11.5787	15.8772	65.0503	125.997	377.77	913.797	894.909	750.357
OtV5_112	endonuclease	8	0.526835	3.77493	1.86809	0.950785	6.68002	13.7602	50.9769	103.06	308.657	677.045	687.818	566.046
OtV5_118c	hypothetical protein	8	0.523542	3.972	2.06268	2.64556	6.19572	16.8298	111.883	116.155	798.083	2229.19	2643.08	1979.28
OtV5_177	6-phosphofructokinase	8	0.739989	13.5987	8.16327	19.2307	25.3959	39.6958	186.077	346.888	816.414	1314.97	1217.35	1147.68
OtV5_178	hypothetical protein	8	0	16.1995	7.7654	13.1611	26.6572	33.1647	206.509	379.688	926.294	1940.09	1984.71	1639.36
OtV5_047c	hypothetical protein	9	0	0.383768	0.358728	1.64321	4.2331	7.77465	16.7555	45.0717	187.517	228.774	300.863	260.622
OtV5_048	hypothetical protein	9	0	0.875372	0.272752	2.24888	6.14452	7.99765	27.1232	72.2548	230.138	321.703	368.666	309.204
OtV5_089c	ATPase VV A32 virion packaging	9	0.317298	3.07596	1.62515	4.46653	9.38746	23.906	75.1539	267.583	740.3	1598.77	1522.35	1118.83
OtV5_138c	hypothetical protein	9	0	0	0	1.57065	6.43711	13.6606	25.1859	81.7511	356.019	652.49	602.418	525.004
OtV5_139	hypothetical protein	9	0.615932	1.29804	0	3.77937	11.4543	16.7061	38.0257	131.142	551.131	1051.14	949.782	608.117
OtV5_170	major capsid protein copy 6	9	0.58037	4.15852	2.28658	13.686	33.1147	56.1642	168.241	808.113	2136.91	2574.82	2662.55	1909.49
OtV5_070	hypothetical protein	10	0.23906	4.79622	2.61839	1.84654	3.6172	9.70213	38.7419	62.1351	199.971	958.864	1111.52	1019.28
OtV5_071	haemagluttinin (Hep_Hag family protein	10	0.660621	6.20001	3.53975	3.37004	6.66387	18.1837	75.3471	172.204	817.315	4009.01	4797.07	4541.44

## Sheet: Feuil2
		0 hpi	0.5 hpi	1 hpi	3 hpi	7 hpi	9 hpi	11 hpi	13 hpi	17 hpi	23 hpi	25 hpi	27 hpi
OtV5_091	major capsid protein copy 5	0.483642	4.15852	2.66768	4.88787	8.74883	16.6161	76.9431	157.261	306.456	1112.58	972.163	810.288	2	6
OtV5_218c	major capsid protein copy 7	0.342371	2.7899	1.34889	7.16742	25.1784	37.9474	103.788	282.602	935.096	1937.55	1627.66	1249.22	2	6
OtV5_170	major capsid protein copy 6	0.58037	4.15852	2.28658	13.686	33.1147	56.1642	168.241	808.113	2136.91	2574.82	2662.55	1909.49	5	9
OtV5_069	major capsid protein copy 2	0.121401	4.70755	3.53945	2.19094	5.54152	11.8297	59.2387	80.3688	255.389	1177.93	1372.74	1143.88	7	8
OtV5_072	major capsid protein copy 3	0.957334	4.33768	3.96035	8.20664	23.569	35.9437	73.8785	130.322	497.291	1602.3	1644.32	1224.51	7	8
OtV5_090	major capsid protein copy 4	0.545356	4.1375	1.54701	1.18105	3.87233	8.2177	42.0857	84.9563	292.737	1195.61	1170.94	869.946	7	8
OtV5_064	major capsid protein copy 1	0.110803	14.1974	7.4213	5.67906	12.0824	34.9509	204.429	196.267	340.73	817.445	823.399	715.522	1	2
OtV5_222c	major capsid protein copy 8	0.839533	109.065	104.154	105.25	107.474	244.108	2050.17	2833.87	3057.64	3617.67	2721.88	1883.75	1	2
