# Supplementary material for: Prasinovirus Attack of Ostreococcus Is Furtive by Day but Savage by Night
Source: J Virol. 2018 Jan 30;92(4):e01703-17. doi: 10.1128/JVI.01703-17 (PMC5790953; doi:10.1128/JVI.01703-17)
Supplement: Supplemental material [file JVI.01703-17_zjv004183296sd4.xlsx]

## Sheet: Feuil1
DATASET 4. Transcript abundances (FPKM, Fragments Per Kilobase Of Exon Per Million Fragments Mapped) values for RNA reads from uninfected (light blue background) and cultures inoculated with OtV5 at time zero (light red background).
			FPKM values for RNA abundancies at different times after starting the experiment in control cultures.													FPKM values for RNA abundancies at different times after inoculation (hours post-inoculation, hpi) with OtV5 at time 0
gene ID	Predicted function		0	0.5	1	3	7	9	11	13	17	23	25	27		0	0.5	1	3	7	9	11	13	17	23	25	27
ostta01g00010	unnamed product		2.34697	4.89464	3.58034	40.1164	22.7716	46.0616	48.5248	35.2011	5.17276	0.69227	6.1201	30.2696		2.08301	2.19491	3.51719	37.3775	24.1478	41.0283	15.9865	3.99317	1.04939	0.535972	6.01395	11.3157
ostta01g00020	6-phosphofructo-2-kinase		21.338	22.3919	16.9232	58.0796	24.7944	28.7322	37.5453	52.6962	29.5672	13.8298	24.9882	33.3172		15.3122	16.1076	19.6193	54.618	18.9801	23.7195	13.0616	4.758	3.14613	3.93993	11.9623	18.6826
ostta01g00030	unnamed product		3.4681	3.45914	3.46628	7.46484	1.87554	3.33083	4.83688	8.5173	7.16601	3.06888	4.43485	3.61447		2.08867	4.26275	4.41772	11.9829	4.46036	3.75469	11.3547	6.5563	4.23851	2.772	6.88724	4.25629
ostta01g00040	Malic enzyme, NAD-binding		30.9238	30.7155	18.1984	80.152	154.227	140.899	153.659	129.751	62.2993	35.0065	44.3352	90.999		27.7192	28.8873	28.3225	85.0977	134.149	135.863	61.6601	17.8944	7.51937	10.5613	17.8527	40.6465
ostta01g00050	Cation/H+ exchanger		11.6751	15.813	24.2808	17.2387	18.461	31.577	43.7338	37.9403	29.4547	23.0162	21.759	19.0749		13.5838	17.4148	18.2408	18.6721	18.4676	30.8737	20.2264	7.42634	5.32259	5.91271	8.57902	11.1136
ostta01g00060	NUDIX hydrolase domain-like		227.209	222.779	240.642	156.398	22.5112	38.9631	99.4437	211.881	277.338	207.989	270.857	102.998		217.754	240.621	241.97	151.318	31.7127	48.655	40.7705	22.0198	38.6405	61.137	143.217	117.479
ostta01g00070	Voltage-dependent potassium channel		132.931	89.1499	87.7396	49.5958	32.8464	25.2513	26.3239	8.86637	38.4174	143.866	124.648	101.238		98.7578	125.213	87.2865	45.1872	34.9205	24.3711	9.2387	2.184	3.33607	14.8403	31.4533	26.5844
ostta01g00080	unnamed product		0	0	0	0.950569	56.364	17.2425	7.71528	2.30475	2.06837	0	0	3.91225		0	0	0	0.687159	37.0134	22.4717	3.95547	0.567716	4.47581	1.7145	0	1.31627
ostta01g00090	Ribonucleotide reductase R1 subunit, N-terminal		0.404304	1.28677	0.248835	17.5685	655.392	421.984	197.225	39.7269	8.47094	0.930187	0.158143	15.3549		0.399841	0.421321	0.236298	22.117	509.008	268.464	74.4109	5.78284	3.2431	2.5206	1.51515	68.1445
ostta01g00100	Exonuclease, RNase T/DNA polymerase III		48.8302	21.5583	26.6649	36.3076	15.3924	28.571	37.0859	44.3727	39.5703	41.0137	53.9791	54.552		30.6107	31.3183	31.7269	43.8052	16.8029	25.8062	14.8914	5.4542	3.85212	5.1474	17.7122	17.4758
ostta01g00110	unnamed product		6.42863	3.48172	3.02983	6.8636	10.778	7.78122	8.78732	2.37736	3.73367	5.39651	4.24756	8.60696		4.29573	2.53484	2.53869	7.2874	7.6255	5.39418	3.57007	1.0248	3.02978	0.386862	3.03859	5.9401
ostta01g00120	Protein of unknown function DUF4336		80.2364	83.8123	67.7598	94.1695	31.8005	15.2095	24.1342	10.8434	15.931	87.2817	84.9272	71.7824		80.9015	62.1596	61.1584	91.7391	35.1904	13.4605	15.1079	2.51303	3.24924	15.1787	34.0629	61.5284
ostta01g00130	Thioredoxin-like fold		21.324	19.9687	15.243	59.8942	65.448	37.3285	25.9496	19.8243	25.5462	36.6671	19.1811	66.9115		20.8498	14.324	14.9092	66.7689	63.5877	36.4462	13.8491	4.38237	3.71414	7.27911	6.49698	37.3405
ostta01g00140	HAD hydrolase, subfamily IA		202.863	201.671	149.593	256.016	195.55	63.1439	14.1572	4.31911	12.012	231.186	215.145	401.613		174.297	116.446	119.918	268.547	193.513	42.7279	9.11127	2.01698	1.59017	53.4158	84.9092	171.949
ostta01g00150	Phytanoyl-CoA dioxygenase		3.43095	8.59412	20.1485	2.3295	0.74491	0.698429	5.15654	53.9871	96.8835	25.9503	2.34852	1.19844		5.61979	9.29593	10.6111	0.841987	0.627415	1.1717	7.5533	7.96814	13.96	3.62867	1.92865	0.879736
ostta01g00160	Dymeclin		25.1458	26.0009	26.9253	18.4074	18.6089	31.0005	35.9511	16.5243	9.36153	30.6013	18.593	21.7415		22.4141	19.2624	17.8336	12.5585	16.4113	27.4471	13.0142	3.25254	1.94884	4.4202	6.613	9.20019
ostta01g00170	unnamed product		58.7809	55.4953	40.4765	14.6136	10.804	16.5085	15.4512	17.9197	32.7118	64.645	77.3055	14.3449		73.5061	47.9263	47.5826	13.8425	14.3607	21.2908	9.38602	3.21022	13.7618	17.269	28.8953	4.18669
ostta01g00180	unnamed product		60.7372	117.377	140.287	26.5232	1.02522	5.04658	27.2051	169.604	275.245	140.214	47.2722	8.39703		78.1482	124.865	101.826	17.6985	0.863515	4.10484	21.2245	21.9332	75.412	67.1583	41.2909	12.7133
ostta01g00190	Histidine kinase-like ATPase, ATP-binding domain		134.57	267.372	367.825	52.7432	1.63185	3.84089	35.3171	255.53	515.774	334.495	85.9098	15.958		176.056	314.971	315.185	39.18	2.18017	3.71743	24.9628	29.427	58.8435	94.7268	59.8304	22.6392
ostta01g00200	UBA-like		30.1677	38.1594	37.1344	22.7746	19.8655	24.7536	34.7666	36.0191	22.9079	27.8964	32.7906	24.465		29.6913	23.9408	27.8039	28.3712	21.7032	28.8182	19.9244	7.87025	3.91174	8.78388	13.9145	20.6276
ostta01g00210	Ribosomal protein L36		62.5985	71.8873	86.0575	78.8701	33.6273	31.5291	48.3421	72.2971	45.0708	44.9138	166.917	65.167		68.6089	64.2245	75.121	55.5748	53.2748	50.4895	35.0449	10.4676	13.8793	20.1168	87.871	72.8086
ostta01g00220	unnamed product		35.9164	38.0519	34.3065	38.7734	30.6687	33.1529	46.9003	39.917	29.8804	36.633	72.234	42.296		26.2445	23.1842	33.9945	43.2114	30.6937	36.6573	20.2745	6.21807	6.08557	10.3606	21.4341	31.3193
ostta01g00230	unnamed product		13.6711	20.6694	18.1391	32.8363	30.0508	27.467	19.994	14.3599	15.3676	20.1712	24.8482	24.9149		10.6545	11.4592	13.317	33.1524	23.9133	26.0198	14.3943	2.62942	4.66427	7.94085	14.8502	28.4499
ostta01g00240	FAD linked oxidase, N-terminal		5.22807	10.1644	7.24331	17.937	10.0242	19.8479	25.9164	24.2128	9.30145	1.24969	10.092	11.1252		4.11279	5.58963	11.5742	18.8438	10.3587	16.8636	13.6522	3.20378	1.65758	2.57003	6.61565	9.74938
ostta01g00250	Inositol polyphosphate kinase		5.45339	11.3521	8.68849	30.5094	7.05368	4.62949	6.31113	11.411	10.7527	2.26908	20.1963	9.87442		3.5859	8.10119	19.5531	32.8236	7.88106	4.17864	4.59794	2.56639	3.77685	1.29175	31.8873	26.5779
ostta01g00260	Tetratricopeptide repeat		0.233017	0	0.0478046	0.115062	0.86728	0.455372	0.3113	0.199271	0.187775	0	0.136716	0.11839		0.115222	0.0971297	0.0453961	0.124766	0.535688	0.520869	1.36798	0.755913	0.487599	0.207532	1.04789	0
ostta01g00270	Peptidyl-prolyl cis-trans isomerase, FKBP-type, domain		171.897	97.7609	19.1893	195.782	410.285	313.792	233.257	85.5001	26.5208	57.6254	96.7505	224.15		121.539	45.4871	23.2843	171.208	387.491	287.037	91.8252	17.7768	8.21573	16.6612	18.1756	166.286
ostta01g00280	Peptidase M24, methionine aminopeptidase		78.0008	105.435	156.547	81.6983	15.3191	16.9206	43.3231	68.8938	106.176	89.9019	55.7336	37.1055		80.0438	131.262	138.026	84.5235	12.8242	14.4924	21.4374	10.1028	16.0174	17.7699	32.3537	47.105
ostta01g00290	unnamed product		3.44549	2.03071	2.3562	12.0513	28.4978	42.5509	20.8232	23.5721	104.12	72.0043	9.5462	7.29403		5.6791	2.39367	2.79686	6.66194	37.8044	43.5009	21.9131	6.7741	18.6922	5.11444	4.30405	3.9265
ostta01g00300	unnamed product		11.8148	13.9269	14.0798	18.2314	27.3761	23.4851	22.217	23.4764	45.9708	30.7801	26.1649	13.0208		11.3837	11.9499	16.5861	18.296	23.0581	29.9916	10.2002	3.3306	5.65559	6.96351	10.8521	17.8203
ostta01g00310	Putative S-adenosyl-L-methionine-dependent methyltransferase MidA		23.6538	20.5017	15.6286	28.3414	20.0245	17.7877	14.9372	1.48737	3.83094	14.6456	41.0225	41.4442		19.7806	14.6447	12.6726	27.0066	21.5187	18.3158	15.6223	9.23267	9.13912	12.7021	14.774	12.1302
ostta01g00320	Acyl-CoA dehydrogenase/oxidase, N-terminal		22.4339	21.0275	21.5552	29.8603	12.0246	16.0901	22.3245	33.9757	30.3548	23.9808	38.8502	22.7644		21.1741	20.5919	26.5326	37.4302	14.2752	19.8181	24.1578	10.9651	6.8964	5.76715	20.3527	17.1391
ostta01g00330	unnamed product		38.204	78.9388	44.8001	139.635	317.884	353.327	224.631	67.9834	2.37001	2.23293	33.4761	184.243		27.2678	28.135	32.4873	136.451	322.417	371.221	100.099	12.2295	5.12854	3.73261	24.0272	112.514
ostta01g00340	unnamed product		0.891596	2.10197	2.84535	3.05739	10.8158	24.2	27.0368	27.3644	13.9706	0.683769	1.54999	1.38416		0.857262	1.34207	1.8335	2.29857	11.4908	26.2044	9.45083	4.23629	4.95219	1.32347	1.23752	1.01607
ostta01g00350	unnamed product		0.941129	2.77343	5.55098	50.6838	86.5495	165.24	152.448	82.7973	10.744	1.89461	1.49549	61.2648		2.76314	7.60074	4.58374	50.3916	88.6332	162.893	71.6537	10.0612	4.64987	2.35744	2.6452	34.1865
ostta01g00360	Peptidase M24, methionine aminopeptidase		5.25281	17.5694	38.2563	1.94535	1.059	0.801976	2.25563	74.1758	164.908	45.9994	5.00816	0.750607		13.6364	27.9169	19.2517	1.75785	1.50948	1.38618	5.39661	8.90742	21.1439	14.9122	4.10108	2.91824
ostta01g00370	Mitochondrial pyruvate carrier		103.473	142.479	130.875	73.4764	15.1475	24.3569	56.7972	110.676	180.787	136.236	172.52	49.6257		105.274	91.6065	126.66	75.1789	21.0511	29.1869	22.847	17.1031	45.7743	38.0588	84.6464	63.6554
ostta01g00380	Transcription factor IIIC, 90kDa subunit, N-terminal		9.75621	6.69108	3.09329	14.6169	29.9301	40.6597	63.5611	57.0379	36.7488	9.99878	6.41803	22.4186		7.7846	3.18869	2.63505	11.4766	28.6848	41.0282	32.8686	9.41636	8.40328	2.46852	5.65048	9.24836
ostta01g00390	DNA/pantothenate metabolism flavoprotein, C-terminal		2.19508	3.03749	1.66428	12.7242	21.6683	42.0425	41.529	46.7665	33.4552	6.47751	3.54641	14.0621		1.8877	1.29292	0.836695	12.2643	21.9406	46.6969	25.2131	10.6954	8.65408	3.61253	2.3844	7.5046
ostta01g00400	26S proteasome regulatory subunit, C-terminal		65.4842	70.9275	76.9401	97.1091	58.0431	80.2916	102.326	97.721	49.5819	44.7695	98.1108	86.1572		55.2758	55.1532	72.4586	100.003	70.664	95.7176	53.2705	15.8729	12.5943	10.7549	38.6167	75.4912
ostta01g00410	Signal recognition particle, SRP19 subunit		19.9759	26.0863	30.7362	28.0445	14.8213	15.1495	20.1833	28.974	22.3575	29.2874	30.4498	20.1492		15.4944	25.3065	31.0953	23.2442	15.9626	18.4836	12.3596	5.19805	5.69179	8.2851	18.5928	25.4428
ostta01g00420	Mitochondrial substrate/solute carrier		24.1094	23.036	16.0152	15.8647	23.5866	33.0364	33.5469	34.5145	21.8249	27.3679	78.9326	28.8697		31.3797	14.7203	15.1048	15.6388	41.0643	56.0555	28.682	6.73429	7.65519	6.38504	23.3507	15.6137
ostta01g00430	unnamed product		29.2422	26.8627	14.6877	17.925	76.5623	114.293	92.7583	85.8873	11.6469	6.7278	98.2096	30.9953		22.1882	16.3924	14.3406	17.0972	99.4687	137.995	42.0302	8.02912	8.20566	5.83747	29.2232	11.7211
ostta01g00440	Voltage-dependent potassium channel		25.3325	20.4468	11.3286	53.1479	134.54	174.317	149.626	104.744	46.0069	25.6961	45.0288	51.7527		16.8922	10.4685	11.4872	55.2916	118.405	136.529	42.3082	16.377	5.8029	7.08534	13.718	19.1987
ostta01g00450	unnamed product		2.3738	4.45162	3.76317	19.8469	17.5366	8.78598	8.23712	14.3947	10.4341	4.34433	2.84884	11.2384		2.0008	2.58616	4.62462	16.6581	12.4027	5.35982	7.28469	3.65942	5.64466	2.88298	6.20021	10.6978
ostta01g00460	WD40/YVTN repeat-like-containing domain		26.8101	25.84	32.2196	28.0023	26.7401	38.2893	52.4214	39.9657	37.2082	10.0385	26.3197	39.6628		25.5394	27.7468	21.9166	22.2364	23.9232	32.6739	24.4579	7.82911	7.24186	4.56491	6.56682	7.72812
ostta01g00470	Nicotinamide N-methyltransferase-like		6.77613	9.0838	12.675	6.88883	5.27488	11.1434	14.4537	26.2471	17.6663	1.22274	3.50798	1.68764		6.89844	9.96894	12.5541	3.79419	8.46922	13.3649	10.1402	5.28978	5.09716	0	2.65557	3.63394
ostta01g03490	Transcription elongation factor S-II, central domain		7.96102	14.6219	13.4838	6.39946	4.13451	3.61809	5.65346	4.90817	3.48119	6.81527	39.2864	6.11423		10.5281	9.4537	10.46	8.75658	4.64316	5.05815	3.53244	1.092	1.07615	2.47338	13.4139	2.53184
ostta10g00430	Transcription elongation factor S-II, central domain		26.7995	18.2351	24.0261	29.3179	3.2438	10.0239	15.1778	34.657	20.3379	9.52439	26.7391	6.36527		17.9115	18.9589	21.5421	27.9017	4.09823	7.30556	12.3116	4.8192	3.41946	3.63849	11.1592	14.1531
ostta01g00490	Cyanobacterial aminoacyl-tRNA synthetase, CAAD domain		231.255	357.347	298.238	565.368	586.523	493.536	299.811	111.516	4.4975	58.2356	702.877	416.587		227.923	208.556	292.613	509.424	659.916	571.921	146.865	25.8509	7.78584	36.4033	458.665	525.958
ostta01g00500	unnamed product		309.633	274.287	215.558	195.207	277.152	212.848	254.819	172.304	161.099	450.383	269.764	264.335		293.758	229.402	180.186	187.374	261.25	191.176	95.7842	23.2228	18.5789	70.521	78.9839	110.865
ostta01g00510	unnamed product		63.018	43.9882	49.9961	41.8848	115.114	150.473	175.279	171.526	143.598	120.432	63.1854	80.8439		54.6279	41.2584	39.1321	40.6444	91.1909	130.732	61.8733	22.1247	14.0668	17.9974	16.5665	17.2093
ostta01g00520	ABC transporter, conserved site		63.0881	66.0407	78.4416	37.7605	26.8149	21.9666	33.2935	36.104	46.0747	82.7757	50.735	60.3701		75.4951	69.6172	62.0745	36.5379	27.4687	23.4114	16.991	6.8909	6.85263	16.3173	23.218	25.2361
ostta01g00530	Protein of unknown function DUF1764, eukaryotic		12.4372	31.596	38.7133	2.64716	0.266039	0	0	29.7076	67.3922	44.8951	11.5329	0.544744		20.6766	27.2621	33.003	4.01857	0	0.266295	0.629442	4.74294	12.9629	15.2786	5.35737	2.93245
ostta01g00540	Drug/metabolite transporter		125.996	64.4083	25.9963	102.51	50.3964	40.0282	63.375	63.0204	19.1914	31.7381	186.307	48.7423		126.65	91.5913	71.0833	104.178	49.3028	40.847	26.9074	15.5045	16.4026	22.6114	97.6689	98.3188
ostta01g00550	Rhodanese-like domain		145.082	127.601	102.099	123.913	14.8253	4.46444	11.5371	18.0336	36.2523	76.4942	190.125	73.7484		147.895	129.8	175.833	121.944	15.2781	4.53917	7.22161	3.73138	9.31564	20.6594	103.613	99.9711
ostta01g00560	Dynein light chain, type 1/2		10.3115	12.589	4.15537	71.83	245.809	218.904	194.336	206.597	101.89	28.8075	3.96131	134.25		6.82881	6.90783	5.02219	44.0379	162.397	205.342	72.9674	28.2377	20.5498	11.4797	3.68028	45.3255
ostta01g00570	Anticodon-binding		9.70329	45.0845	86.3458	3.59356	0.601921	0.26337	3.0093	178.132	331.996	120.924	8.14436	2.465		26.7894	42.3006	57.1053	2.66991	0.929464	0.401667	5.22182	19.1967	41.1732	36.5488	8.28282	1.93514
ostta01g00580	Multi antimicrobial extrusion protein		17.2725	19.1856	19.4213	7.4629	18.4621	14.8759	19.7788	21.134	22.6628	28.0466	34.82	23.2894		18.8886	19.9379	21.6137	9.66333	22.978	18.1498	9.45768	3.91835	2.39412	6.50838	8.79658	9.31197
ostta01g00590	Aldo/keto reductase, conserved site		29.3516	27.3094	23.2289	13.5474	38.5764	23.5455	23.0221	26.5906	18.4824	30.5587	51.1017	34.2951		29.0707	20.6031	19.2588	13.5241	38.6806	24.0117	12.783	4.23817	4.65761	6.78749	13.7088	13.6973
ostta01g00600	unnamed product		19.1561	25.1083	19.7966	17.1183	20.5737	18.6248	17.4613	15.7707	9.60003	14.4717	35.2278	15.9792		17.6723	16.2381	16.1533	21.0497	18.6731	19.7058	8.39256	1.47558	1.49572	5.41117	14.6435	11.7298
ostta01g00610	Lipase, GDSL		29.8014	36.0639	26.5014	70.2213	78.3045	58.7744	51.2533	18.4116	6.08751	4.56227	33.0201	55.7005		19.4709	20.4283	26.0492	72.9077	64.8878	53.6135	22.6178	4.34426	1.3173	1.26151	13.0225	32.9288
ostta01g00620	Polyphosphate kinase		1.76149	2.38564	1.61468	30.2121	91.415	112.122	124.209	118.909	28.5911	0.431137	1.06283	27.5156		1.01929	1.56224	1.20475	17.86	71.8265	103.697	48.4058	13.595	4.66198	0.834492	1.40453	16.6572
ostta01g00630	ATPase, AFG1-like		1.179	2.48694	1.14574	9.65194	14.7043	9.54968	11.073	12.9481	6.00055	0.28553	0.728152	6.85719		0.920513	0.840635	0.96712	11.2412	12.0607	8.70775	7.1037	4.8495	3.17406	3.73045	1.70533	8.06156
ostta01g00640	unnamed product		1.97843	0.874541	0.507357	0	169.057	351.394	157.406	153.33	30.5575	3.98283	0.967327	0.314122		0.917154	1.03085	0.240897	0.441386	140.841	268.418	31.5778	20.7859	5.74995	3.8545	0	1.69098
ostta01g00650	P-loop containing nucleoside triphosphate hydrolase		9.54648	18.7551	29.1857	7.45225	4.23825	7.16373	18.4874	43.0609	47.3268	24.4938	8.42002	5.23075		11.9749	19.8966	20.5129	6.30591	4.15656	7.32238	10.5771	5.79635	7.5619	4.79303	3.39053	1.75988
ostta01g00660	unnamed product		106.767	87.3502	75.3003	50.619	41.4953	35.5107	32.2478	5.79481	17.9683	98.3365	61.9294	72.2764		99.2313	86.0939	73.7066	53.2601	49.6566	33.336	28.433	12.1695	8.68538	51.8395	54.4775	72.7662
ostta01g00670	Thioredoxin-like fold		86.6794	43.3838	9.70289	131.632	154.054	159.506	95.3509	21.6202	19.8648	29.6763	208.035	299.933		85.4676	17.5637	8.20886	139.204	150.602	164.668	59.5701	5.07198	1.79941	6.50988	32.6555	114.068
ostta01g00680	Protein prenyltransferase, alpha subunit		33.5349	35.998	9.57508	45.9507	76.4908	41.4758	51.1353	77.8554	51.3856	63.7649	31.3279	28.6899		24.9306	15.852	12.1235	46.3809	62.6195	42.2177	20.8037	9.516	11.3874	13.5994	14.9715	29.155
ostta01g00690	Concanavalin A-like lectin/glucanases superfamily		52.9525	26.5808	8.97619	27.0062	56.2312	64.4937	72.9047	72.4351	34.9568	44.1371	54.9622	32.0623		45.0732	20.1084	19.6706	34.0394	69.8704	79.4123	24.5336	9.7602	4.3039	5.99508	18.2186	24.9307
ostta01g00700	Protein disulfide isomerase 1 , Thioredoxin-like fold		270.741	351.198	216.94	897.457	863.68	603.471	291.556	25.9857	5.10136	8.73875	212.305	702.258		175.61	167.667	230.577	753.027	707.289	562.253	212.729	11.8737	4.23898	8.45718	179.921	535.528
ostta01g00720	ClpA/B, conserved site 2		424.134	584.867	811.295	171.19	1.7135	2.0032	42.2152	421.84	861.738	648.67	359.249	48.9555		619.233	724.799	766.93	134.806	2.70605	2.8943	29.2654	40.9855	98.0414	193.16	163.254	60.7933
ostta01g00730	HD/PDEase domain		6.86268	2.33211	1.20497	7.09805	54.7672	35.4918	32.5667	31.4062	33.796	21.6922	13.1194	17.1197		6.19079	1.67513	1.20449	5.29664	49.6821	27.4867	19.1463	13.2191	13.5843	10.0492	5.71517	7.39802
ostta01g00740	Zinc/iron permease		10.6211	9.72206	11.5644	7.98412	14.5022	19.9542	22.3654	23.1894	18.4885	9.41949	18.5672	13.0386		6.74828	9.02762	10.5771	11.0138	15.0669	22.3268	12.6274	4.81216	5.51834	3.43501	6.52266	3.8543
ostta01g00750	Molybdenum cofactor biosynthesis, MoeB		2.18977	4.87566	4.11807	9.83677	9.50863	15.6018	21.4184	18.0503	3.75797	0.419837	5.11537	8.11248		1.95506	3.93001	3.55508	10.585	7.50034	15.5608	8.48108	2.42171	1.76783	0.812618	1.51968	5.61483
ostta01g00760	C-terminal-processing peptidase S41A		46.7876	52.7312	34.4531	32.772	5.45898	8.95713	21.4838	23.6433	5.90963	21.4277	56.5808	28.8762		41.1581	36.9879	37.7891	37.1066	5.44089	9.2892	10.0098	2.379	2.3871	3.59229	24.7343	18.8039
ostta01g00770	Transmembrane protein 186		9.18797	8.79976	8.39397	9.92459	11.0429	12.1574	10.9596	13.7504	11.376	11.5603	23.304	13.1293		11.3582	6.5826	6.85231	12.299	11.5513	12.658	6.7425	1.69353	3.50479	5.75375	15.0642	5.39894
ostta01g00780	Monooxygenase, FAD-binding		8.80103	13.9625	9.91031	12.0084	6.97833	10.7765	21.3433	26.5407	22.3077	21.9233	14.6889	8.90954		9.89822	7.99917	7.41277	13.0506	6.49998	9.77906	12.9171	4.97638	4.30797	3.09414	4.13312	5.42962
ostta01g00790	Fatty acid desaturase, type 1		57.0251	63.07	60.3004	60.1846	30.0244	19.3474	12.2605	1.5804	13.8285	42.6192	59.9799	63.0432		66.4694	54.2897	57.348	72.5639	37.3353	15.8463	10.2035	2.98456	4.09217	13.3241	33.199	50.5448
ostta01g00800	Short-chain dehydrogenase/reductase SDR		1.95936	5.38914	4.18723	4.33368	82.4478	53.2481	21.9693	4.957	2.08332	2.25397	0.878169	6.1182		3.63326	8.16732	5.56676	5.60986	65.7749	43.5954	11.6227	1.56498	2.27781	0.908892	2.03967	17.8632
ostta01g00810	P-loop containing nucleoside triphosphate hydrolase		148.427	208.338	210.406	141.858	10.9259	1.99191	1.05046	16.579	71.8703	211.336	98.2565	103.082		187.568	209.482	182.589	118.757	11.0558	1.51894	4.4879	3.60715	13.5793	95.455	58.0607	76.7334
ostta01g00820	Nucleolar pre-ribosomal-associated protein 1, N-terminal		9.8609	15.5582	41.1482	3.10442	0.15127	0.210974	3.69411	42.6464	69.6379	49.4768	8.13742	1.76166		12.7365	39.0708	24.6594	2.54338	0.302599	0.397466	3.89218	5.28132	7.44157	7.0246	3.16044	1.61529
ostta01g00830	ATPase, F0 complex, subunit B/B', bacterial/chloroplast		1112.08	1343.38	1285.73	1634.05	534.906	232.469	163.397	81.9511	204.099	550.233	1718.42	1007.1		1196.14	1031.85	1137.15	1321.74	628.597	194.079	73.6139	21.0611	56.5708	359.44	1200.4	1367.84
ostta01g00840	unnamed product		0.2158	0.254378	0	0.532803	14.4576	8.61026	7.20748	14.3947	4.9272	0.248247	0	1.64464		0	0	0	0.770318	15.3343	7.50375	5.38434	4.77315	5.01747	0.960994	2.69574	1.47557
ostta01g00850	Lamin Tail Domain		0.146669	0	0	0	8.37044	4.65771	4.89859	10.4106	3.1518	0.337444	0.143424	1.11779		0	0.611371	0.71435	0.130887	9.9622	4.18925	2.15264	3.46036	1.36406	1.95943	1.83217	0
ostta01g00860	Nucleic acid-binding, OB-fold		45.6599	174.207	251.748	45.273	2.10924	6.72395	38.3565	195.756	340.221	171.266	49.0433	11.4142		108.837	157.045	176.607	27.4174	2.15724	5.12737	25.4868	22.9203	46.0223	61.9187	51.88	31.9679
ostta01g00870	hypothetical protein		0.178319	1.68157	2.3779	0.220132	0	1.0164	1.87178	7.47225	10.0588	2.6667	0.697493	0		1.32263	0.743298	0.868499	0	0.559012	1.10723	3.66402	2.62942	5.38982	0.397042	0.891014	0.609641
ostta01g00880	Ankyrin repeat		29.8745	57.2076	25.7132	58.216	153.368	215.671	348.975	468.772	241.818	77.2913	49.5845	67.4599		29.9975	15.2677	23.4143	63.6364	146.52	201.987	101.636	40.001	21.0242	8.66518	16.0142	18.7835
ostta01g00890	Cation-transporting P-type ATPase, C-terminal		789.361	1239.97	1310.02	750.67	68.1888	179.487	395.402	706.843	1463.44	1376.44	807.092	440.205		941.337	1254.17	1064.19	776.91	75.4078	176.605	228.612	115.802	136.98	289.308	450.217	316.211
ostta01g00910	Ribosomal biogenesis, methyltransferase, EMG1/NEP1		0	0.277343	0.241347	0	0	0	0	0.201209	0	0.270659	0.230076	0		0	0.49037	0.687562	0	0	0	0.345319	0.346937	0	0	0	0
ostta01g00920	DNA-directed RNA polymerase, RBP11-like dimerisation domain		21.1569	42.9022	55.3939	21.7344	10.8298	13.3723	25.554	33.6554	45.1067	47.6548	15.7697	14.4702		26.52	31.298	35.5971	21.521	13.7597	13.2287	11.0743	5.01772	6.53586	12.5181	14.7854	8.09306
ostta01g00930	Chloramphenicol acetyltransferase-like domain		2.45068	3.89985	1.94823	33.1273	16.7225	14.1681	16.7208	20.6957	8.47545	6.3431	1.91716	21.5563		2.72658	2.48998	2.26783	37.0693	17.9902	16.8146	9.53155	4.15572	2.92021	3.54682	1.83681	17.1758
ostta01g00940	Glycoside hydrolase, catalytic domain		32.464	36.6905	43.3113	34.1498	44.0846	60.0463	73.1477	77.0958	91.3254	67.8099	41.9428	50.2822		32.8354	33.2153	31.5464	37.9956	48.8092	61.5237	31.88	9.92217	9.8811	8.49883	18.4826	22.3323
ostta01g00950	Osteopontin		41.2728	126.783	205.428	30.7224	4.58555	7.32335	32.2131	214.408	389.764	190.268	37.1669	7.27679		86.9651	133.267	177.436	24.0231	4.24849	7.49693	19.4383	23.072	53.2801	58.5674	38.3217	16.0059
ostta01g00960	unnamed product		13.1086	25.1986	24.2037	38.0907	56.546	68.4773	87.3699	64.1568	4.87544	2.08794	25.637	36.3746		10.2215	13.4502	20.0375	35.994	51.2095	75.3837	35.5185	12.4897	3.98561	2.24518	12.5962	22.7527
ostta01g00970	Pseudouridine synthase/archaeosine transglycosylase		16.2245	21.6562	21.4153	35.8606	63.4213	74.6041	88.7387	52.2349	4.967	0.686177	22.3984	41.5195		12.8305	15.2913	19.6391	38.2728	52.4205	74.9639	33.4424	6.86057	1.80293	1.85939	6.55711	16.5183
ostta01g00980	Pyrophosphate-energised proton pump		72.2649	130.965	149.696	100.074	31.6794	15.0388	16.9539	10.3176	7.43604	98.15	58.262	86.9093		87.3932	139.246	112.894	87.3864	29.0141	13.546	10.8548	2.55888	2.01739	28.8873	53.0588	59.1873
ostta01g00990	THO complex subunit 7/Mft1		18.1628	27.1739	17.9144	47.2149	58.9345	71.5296	67.4945	57.3507	40.3439	27.5235	29.3738	44.8094		15.7602	11.8296	15.821	43.9498	51.4637	66.3651	31.5273	7.4681	4.66961	7.77712	15.2713	25.077
ostta01g01000	Tetratricopeptide repeat		0	0.192934	0	0.942916	23.0816	22.3458	11.6099	1.67965	0	0.0627614	0	1.80178		0.13489	0.0568545	0.0531449	1.07113	19.4979	16.6672	8.16754	5.2292	3.42497	3.03696	1.09045	3.7305
ostta01g01020	Plectin/S10, N-terminal		2356.53	3242.69	3101.61	2600.68	331.435	234.002	356.801	912.369	1345.15	1548.62	2147.79	1050.79		2253.87	2822.25	2710.28	2475.35	294.949	208.254	204.985	153.831	278.544	505.272	1379.92	1991.64
ostta01g01030	Alpha-D-phosphohexomutase, alpha/beta/alpha I/II/III		249.741	148.177	37.5185	135.06	1058.26	495.068	523.047	230.146	78.6842	153.463	72.8504	330.585		262.485	241.931	125.011	84.406	884.366	460.43	155.582	23.6548	9.92139	58.293	24.6885	128.556
ostta01g01040	DNA methylase, N-6 adenine-specific, eukaryotic		819.581	381.451	168.684	354.187	638.715	636.676	625.638	355.038	155.158	392.41	358.461	534.681		878.938	599.008	392.977	289.813	672.333	530.345	141.173	24.8576	15.3706	104.877	85.8851	218.668
ostta01g01050	Non-structural maintenance of chromosome element 4, C-terminal		62.0307	33.6564	29.1851	62.3032	82.1974	51.6558	31.0835	14.1001	12.9626	7.7487	83.5647	68.5747		50.956	24.8299	37.3119	50.4215	77.4268	39.8273	17.559	7.26407	5.37629	4.92474	31.8994	40.2146
ostta01g01060	unnamed product		66.1543	59.0379	44.2323	64.9694	178.355	137.504	125.617	71.977	22.2125	28.5764	65.8035	73.0571		51.4023	52.4716	61.2446	57.9603	181.429	142.106	51.6914	11.848	8.25107	13.4178	38.8102	54.7111
ostta01g01070	TRAM/LAG1/CLN8 homology domain		3.05782	2.73939	0.878259	25.8198	77.5432	62.3468	40.6176	22.9073	6.07817	1.40703	2.39213	33.2471		2.26805	2.16683	1.0723	25.5415	75.0261	50.2769	23.6961	11.5429	9.52686	5.99147	2.13908	36.3804
ostta01g01080	Mediator complex, subunit Med4		31.2638	43.509	34.6127	46.0756	33.8324	48.5593	51.256	43.1077	16.6479	16.4772	57.3731	41.4603		31.4976	22.1025	33.6737	42.034	46.342	60.5464	45.8853	16.4499	11.528	7.05315	25.8068	37.6689
ostta01g01085	Translocon-associated protein subunit beta		137.122	140.038	115.896	160.479	129.891	157.832	174.836	86.176	49.996	65.2368	189.259	139.632		143.626	102.738	124.221	172.586	156.052	189.245	98.3848	19.9407	16.5663	25.9015	104.991	138.7
ostta01g01090	Nicotinamide N-methyltransferase-like		53.4051	49.0079	37.817	24.3861	27.9278	38.8102	45.3726	33.0009	23.1377	11.8906	70.1927	49.4535		65.1677	44.2829	31.1011	21.7282	39.6046	62.4701	33.2068	7.79022	10.2807	4.09156	12.9122	11.3869
ostta01g01100	unnamed product		76.055	59.5594	50.6829	63.8994	122.527	177.55	200.607	119.87	34.8391	23.1413	58.8419	87.0408		67.406	54.0633	51.3379	67.7137	112.113	168.006	97.0346	29.4897	11.3512	22.9195	55.8431	47.66
ostta01g01110	unnamed product		84.4239	76.5509	81.6477	114.294	124.777	128.825	157.943	101.975	51.644	48.952	81.3442	111.467		83.9252	88.1553	94.306	111.522	117.597	118.955	73.6796	27.027	14.4039	25.6851	48.8878	69.2362
ostta01g01120	Protein of unknown function DUF1365		100.943	94.5597	107.725	103.053	293.373	145.903	155.876	141.784	134.636	128.577	130.474	85.0344		116.726	153.602	200.173	94.8609	291.019	160.635	65.9595	22.4901	20.5734	50.5513	121.297	117.424
ostta01g01130	Lipase, class 3		1.55893	1.47009	0.213215	17.0636	37.6502	37.1507	33.5208	36.3509	15.9125	1.55421	2.54072	16.5011		1.28477	0.649816	0.303708	16.4159	44.3095	35.4924	16.1686	8.42867	4.22868	0.231405	1.03861	10.3041
ostta01g01140	ARP2/3 complex, 20kDa subunit		8.0762	9.75215	4.04116	35.7458	75.2705	93.8312	81.0147	46.6617	17.7254	3.17237	17.336	33.2769		6.33121	5.13178	3.83755	38.1453	66.2798	71.9182	28.0431	10.747	9.6178	1.75437	4.9213	20.2032
ostta01g01150	unnamed product		3.76452	5.1073	6.04734	4.91028	9.07656	20.2427	16.6059	20.8346	9.15807	4.24883	9.51559	10.3753		2.28295	2.07251	3.39024	4.8807	11.8756	19.9347	14.2819	5.65574	6.52324	0.632604	6.03349	3.15684
ostta01g01160	Radical SAM		7.3814	9.22301	9.54031	22.9628	23.1692	48.8049	49.0243	48.5426	22.9008	10.2744	8.30078	20.6267		4.65371	5.76906	7.6935	22.3304	22.9086	44.9162	19.392	11.5374	9.01014	5.09495	5.34803	11.1037
ostta01g01170	SAP domain		17.01	35.6643	16.5904	107.058	246.67	431.644	364.685	225.354	26.4036	1.44351	27.1319	132.646		13.444	8.86299	16.0261	86.1012	198.001	327.247	191.537	36.8011	8.91479	5.27756	7.31512	51.0042
ostta01g01180	3Fe-4S ferredoxin		68.9001	51.0125	43.0287	68.0682	58.8714	81.9138	86.4869	100.963	56.7208	28.4942	99.4856	62.2015		45.403	44.702	56.2992	73.9359	52.8583	73.3064	43.7365	12.5947	10.2605	8.87507	37.9367	38.9351
ostta01g01190	Cytochrome c oxidase assembly protein COX16		1.74642	5.35243	2.50802	1.29356	5.2001	11.3765	12.3323	8.36364	2.34557	0	12.9791	3.54926		3.02251	0.727972	5.10355	5.29891	6.20485	20.8204	8.71485	2.06016	2.03027	0.777712	1.74529	2.38829
ostta01g01200	unnamed product		295.129	399.374	347.54	460.076	372.23	443.402	433.153	414.015	237.389	84.9933	462.636	391.461		244.236	264.587	287.086	367.92	382.62	591.072	242.639	61.9973	42.2344	50.898	217.225	297.255
ostta01g01210	Transcription initiation factor TFIID, 23-30kDa subunit		61.5256	74.4845	61.4058	66.4582	87.1629	151.818	156.695	129.761	53.8791	29.8887	82.929	77.885		59.8701	47.0033	56.2872	65.1072	82.1028	130.612	50.3361	16.2443	12.082	2.77686	30.6389	47.6119
ostta01g01220	unnamed product		114.386	212.237	361.635	28.8761	0.910958	0.811411	36.9351	505.7	971.859	576.176	86.9302	10.5922		252.273	317.159	316.593	24.993	0.712467	1.0421	24.5551	53.7485	117.796	121.565	46.5162	12.7307
ostta01g01230	Prephenate dehydratase, conserved site		127.764	92.3743	119.649	106.106	1.81827	5.47547	24.7622	66.6477	59.8617	44.4293	119.541	37.3406		112.755	111.131	153.762	117.555	3.24313	5.03182	16.4488	7.75445	11.0244	15.1644	67.2002	56.2949
ostta01g01240	Cellulosome enzyme, dockerin type I		6.28713	9.05797	5.73262	15.5227	1.73337	3.69736	3.33306	6.87013	2.81469	0.803605	6.48956	6.65486		2.15894	4.73182	6.4645	10.5978	3.28492	3.47007	4.10111	2.57521	1.62421	0	4.36321	14.3297
ostta01g01250	unnamed product		16.9403	21.5197	19.5702	33.9067	28.771	30.2664	33.7432	19.1285	9.94022	5.86514	58.0596	18.1749		9.55591	15.768	19.0648	32.143	23.2017	29.4114	17.1385	2.18267	1.3384	1.09861	18.9016	20.2425
ostta01g01260	unnamed product		20.0405	19.4466	6.24663	62.1908	44.9189	65.9947	76.3892	63.5346	29.7413	7.64212	46.8814	56.6765		12.3186	5.5383	4.52982	74.5006	42.4618	63.6619	33.4756	8.97956	4.50507	1.47918	7.4688	21.5765
ostta01g01270	DNA repair protein Rad50, eukaryotes		0.489903	0.699056	0.423184	4.99736	32.7572	21.8352	11.269	3.17524	2.04318	1.54238	0.705986	5.76417		0.446246	0.295566	0.326513	5.77548	24.7074	14.8574	6.69824	1.6729	1.04913	0.918576	0.386513	4.40761
ostta01g01280	unnamed product		20.9621	15.2279	8.50097	43.6305	43.8486	21.4353	18.375	17.301	20.2968	15.4217	65.3085	38.7003		23.2016	9.14417	9.25982	57.2072	49.6677	30.5722	10.3745	3.95359	4.53377	6.51264	26.1856	35.8329
ostta01g01290	unnamed product		432.361	413.159	379.491	210.609	7.72887	9.96726	17.4169	89.8195	397.794	543.636	459.986	329.424		483.55	344.183	322.258	203.257	10.7354	9.77217	15.2386	9.02485	63.6547	205.63	152.91	133.393
ostta01g01295	hypothetical protein		24.6405	61.1629	67.3206	34.8055	1.76367	4.05138	12.2088	57.3402	73.5067	30.5257	128.122	21.066		52.4274	57.5276	66.4675	31.0807	3.46614	7.06147	12.8661	10.4809	38.5609	30.0697	83.4625	41.3107
ostta01g01300	unnamed product		91.0071	50.2288	44.0782	52.9133	74.4402	108.714	125.14	99.5502	56.4097	101.219	72.6913	71.1922		77.1489	50.7323	47.912	58.0653	69.0437	98.1146	40.3924	11.6553	6.43226	7.35981	23.1588	25.1808
ostta01g01310	unnamed product		4.30768	5.36302	4.51802	6.03476	12.0098	15.6069	16.4425	15.8115	9.55587	7.4609	7.14682	8.97583		2.75234	3.88373	2.87597	8.85453	10.2672	16.7096	9.30585	3.5685	2.5883	1.50876	3.26493	3.47496
ostta01g01320	P-loop containing nucleoside triphosphate hydrolase		64.053	80.7689	61.9001	31.941	28.0228	54.421	63.9376	39.0645	41.6555	124.487	97.8269	97.2029		75.015	110.048	82.6716	33.6195	38.4866	53.2736	22.2653	6.33808	5.97666	17.6397	32.2162	24.78
ostta01g01330	unnamed product		23.68	55.8265	41.4806	15.9655	11.5255	12.6074	31.6354	53.8201	83.0573	55.4239	29.6575	11.4528		32.9888	35.1168	34.6886	14.7924	15.7034	19.2276	23.5262	6.84922	14.082	25.7544	11.6047	15.8802
ostta01g01340	IQ motif, EF-hand binding site		0.0634865	0.0249453	0.065123	0.0261243	0.0525099	0.0344634	0.0605822	0.0542924	0.0568446	0	0.0413878	0.0537599		0.183125	0.132317	0.10307	0.0944253	0.110569	0.236522	0.217415	0.280844	0.46743	0.565432	0.687322	0.289399
ostta01g01350	unnamed product		0.78626	1.09533	0.586565	4.19133	50.9908	36.6966	18.6208	4.30943	1.056	1.15116	1.46783	3.72242		0.883615	0.33519	0.417759	3.02988	38.2051	27.6059	9.17936	2.00258	0.955596	0.636608	0.446447	5.00961
ostta01g01370	Leucine-rich repeat		0.0361586	0	0	0.0892744	2.87106	1.53103	1.27667	2.22639	1.94255	0.124786	0.0353585	0.27557		0.178798	0	0.0704439	0.225875	2.22929	2.02066	2.86574	1.54622	0.840708	0.402551	0.271013	0.24724
ostta01g01380	Cation efflux protein		4.77984	3.64574	0.793141	36.7054	39.4179	49.624	47.6241	59.0902	28.1333	3.47701	5.36144	34.0171		1.82479	0.805754	0.753179	37.5114	37.9015	45.2171	23.625	8.6029	3.43208	2.81719	2.63422	19.7058
ostta01g01390	IQ motif, EF-hand binding site		0.0784274	0.184895	0.724041	0	0.389205	0.063861	0.0748396	0.670695	0.421335	0	0.076692	0.0996175		0.0969522	0.653827	0.381979	0.139977	0.327816	0.38958	4.37404	1.96598	3.00874	0.523875	0.195941	0.268129
ostta01g01400	unnamed product		19.81	26.4067	19.9408	37.4826	30.3197	25.3267	30.3873	45.2818	33.8173	27.2611	47.4334	35.5096		21.5139	19.4862	21.4609	42.6264	30.9544	29.8891	14.6732	6.825	8.60922	5.35899	24.0525	20.2548
ostta01g01410	Endonuclease/exonuclease/phosphatase		14.2029	28.5267	39.5561	7.15042	40.2622	48.1336	73.4444	145.684	143.652	65.81	6.05202	6.9541		26.876	28.6091	26.2787	3.68201	32.9167	35.8669	30.511	14.157	19.3707	18.9037	4.75764	3.79777
ostta01g01420	Radical SAM		15.0581	38.4582	66.2521	2.64254	3.11364	6.13066	40.2901	183.755	255.676	96.036	6.06318	1.40637		28.1047	51.3831	47.9585	2.63486	2.0826	4.0333	16.0336	15.8911	35.6973	24.653	5.90127	1.7665
ostta01g01430	Rhodanese-like domain		10.3524	16.6406	6.37156	34.3895	46.0041	54.2563	58.3749	53.602	29.5777	25.7667	8.09867	34.6669		7.9113	8.04207	5.68384	31.9147	33.6339	43.4771	23.2054	7.7714	3.93872	7.96291	1.88103	18.6618
ostta01g01440	Nucleotide-diphospho-sugar transferase		28.6682	30.0384	37.8234	25.2023	13.233	9.82477	16.672	24.8467	37.7905	42.417	22.2289	12.5058		21.8366	30.7802	38.3154	24.1621	11.5492	10.7284	9.42101	4.697	6.28399	11.2835	13.0225	9.40515
ostta01g01450	Aspartate kinase, conserved site		46.7566	86.6204	155.159	48.0868	5.00215	15.0913	36.2402	79.6925	59.3912	23.2652	32.6222	5.78202		50.1636	154.509	138.79	37.1409	4.75679	12.0329	25.1016	13.4247	20.4118	16.6514	34.281	28.0131
ostta01g01460	Glutamyl/glutaminyl-tRNA synthetase, class Ib, anti-codon binding domain		100.108	72.8077	106.169	87.8957	9.11029	12.0721	29.2262	52.0261	22.7833	32.7196	74.2151	38.2531		89.9717	115.606	135.588	91.9492	9.85876	11.8894	20.0541	11.0335	7.61809	10.3482	50.6253	53.0697
ostta01g01470	Mitochondrial inner membrane translocase subunit Tim17/Tim22/Tim23/peroxisomal protein PMP24		78.5962	108.865	134.253	109.764	15.7895	11.7634	31.1819	62.2133	51.2788	41.7446	119.91	51.9913		91.2079	106.458	130.001	99.6066	16.1745	20.7169	20.4457	10.9048	11.3963	16.4662	97.107	85.257
ostta01g01480	Zinc finger, RING/FYVE/PHD-type		26.1617	41.8822	26.5339	60.1553	154.905	191.197	187.912	200.148	73.5189	44.0585	23.2205	91.6079		34.9635	41.447	48.3278	54.6333	168.339	202.983	54.7418	14.0754	7.39794	12.7261	16.6349	41.9009
ostta01g01490	Ubiquitin carboxyl-terminal hydrolases family 2		11.8297	28.5617	52.9559	10.6324	3.41166	2.1969	9.65465	41.6197	66.0611	20.0544	6.54501	5.86538		17.3819	34.009	31.3351	7.54717	2.7651	2.31958	6.2443	6.42658	8.14283	7.50915	6.35172	2.48338
ostta01g01500	Enolase, N-terminal		556.692	718.038	784.146	541.013	459.122	256.199	409.815	459.523	305.677	391.705	415.939	444.303		695.106	853.121	862.219	415.573	422.109	295.49	112.976	35.7447	34.608	200.747	385.513	392.084
ostta01g01510	HAD-superfamily hydrolase, subfamily IIB		137.992	186.752	132.121	130.555	54.2871	70.031	101.312	35.3084	94.3244	161.738	127.963	117.954		120.224	129.934	126.801	129.509	36.5508	53.8282	59.3893	11.1245	19.1355	40.3151	49.6912	90.5083
ostta01g01520	unnamed product		5.48904	8.70144	7.5721	7.24344	4.46173	4.7778	6.14103	3.07546	9.40588	6.96757	28.5037	5.52961		6.78557	4.33937	8.29683	8.1077	3.3624	6.81656	3.33358	1.6746	3.74068	2.52865	10.4035	5.17684
ostta01g01530	UDP-glucose:Glycoprotein Glucosyltransferase		24.1722	17.2569	21.3402	20.7359	14.6396	31.3883	34.6415	21.7258	13.394	14.3338	25.2518	20.1612		21.5268	20.5554	17.949	19.4494	14.4929	28.5145	21.1957	6.71963	4.65787	4.01944	11.3852	9.55858
ostta01g01540	Single-stranded nucleic acid binding R3H		266.579	202.228	101.576	98.479	242.843	216.566	240.276	115.501	62.6716	130.566	168.968	126.561		252.442	215.852	145.213	74.0757	217.253	200.428	63.2875	14.5335	13.9645	38.7477	53.4811	69.4991
ostta01g01550	K Homology domain, type 1		963.323	459.816	121.276	186.652	968.668	833.321	805.372	271.232	53.1108	375.554	470.459	662.736		1001.95	626.983	306.09	134.658	893.241	732.224	175.006	25.3523	14.1088	166.639	72.5179	164.585
ostta01g01560	Glyceraldehyde 3-phosphate dehydrogenase, NADP binding domain		4777.83	2396.54	1678.33	2542.72	4246.59	3758.45	2465.85	477.006	133.167	2058.6	4068.28	5320.91		3816.42	1997.25	1575.41	2303.86	3911.46	3393.81	614.383	63.061	22.8793	644.737	1228.62	1650.6
ostta01g01570	CRAL/TRIO, N-terminal domain		65.3887	66.8979	59.0915	25.7745	12.4807	18.7784	46.549	105.183	138.807	182.538	52.6197	26.8817		58.8948	43.6141	41.7853	25.831	10.3138	22.7462	22.9826	15.5335	19.8591	36.1342	21.3394	12.6539
ostta01g01580	Prefoldin		10.9227	24.9162	44.8171	9.73837	6.65018	13.8352	37.7352	76.6298	109.21	39.2075	13.4502	5.90925		14.2528	21.711	29.8504	9.74739	5.2842	15.5739	16.9217	11.7814	16.3427	15.538	5.05351	3.1119
ostta01g01590	Ornithine/putrescine carbamoyltransferase		150.089	260.992	278.032	193.274	27.175	26.7972	49.2168	141.456	217.811	198.598	150.039	79.0798		162.998	222.634	227.973	188.632	23.3397	26.9331	28.1886	18.138	40.2652	77.3601	131.013	133.17
ostta01g01600	MIF4-like, type 1/2/3		142.786	209.774	235.878	169.388	9.81415	17.2982	45.7187	139.424	156.291	108.569	257.263	80.1926		193.18	200.123	240.374	167.336	16.2724	24.5281	30.5949	17.6801	37.305	42.7593	142.196	127.908
ostta01g01610	unnamed product		1.36984	0.968832	0.749412	1.01462	54.1572	20.1519	16.5575	3.47532	1.1652	1.83844	0.937668	1.73995		1.07248	0.999245	0.53374	0.855707	43.0862	22.625	11.7948	2.62588	2.60104	0.610011	0.342236	2.0294
ostta01g01620	unnamed product		0	0	0	0	0	0	0	0	0	0	0	0		0	0	0	0	0	0	0	0	0	0	0	0
ostta01g01630	unnamed product		3.45199	4.37051	4.06556	4.57708	13.6413	8.32844	9.2722	9.7309	6.18169	7.50082	2.62547	8.44456		2.37076	1.59879	1.49447	4.33558	9.08483	10.6377	5.81699	4.14754	3.56714	5.12409	2.23594	3.05971
ostta01g01640	Ovarian tumour, otubain		1.35523	2.87549	1.52918	18.7376	52.7949	77.467	75.1365	56.2096	17.4736	0.935396	1.98786	27.198		1.67533	1.55349	0.660059	14.029	61.0367	80.2783	26.6531	7.99344	5.5142	2.41402	1.01576	9.26655
ostta01g01650	Major facilitator superfamily domain, general substrate transporter		16.2038	19.5535	17.8697	25.1425	25.3476	21.6949	18.9462	3.72445	5.16115	6.77823	27.8701	20.9073		14.8056	14.2828	22.6466	27.663	29.113	25.2925	7.89599	3.11653	1.71249	1.85387	27.042	22.7722
ostta01g01660	unnamed product		0.1079	0	0	0	24.4976	79.0738	38.0967	46.7829	4.63736	0.124124	0.105513	0.137053		0	0.112442	0.105105	0	32.4726	60.164	10.2936	5.09136	1.00349	0.240249	0.808723	0
ostta01g01670	Ribonucleoprotein LSM domain, eukaryotic/archaea-type		141.65	198.837	203.348	181.094	253.547	353.361	335.345	235.183	139.417	118.168	255.531	198.235		110.501	134.466	154.482	162.433	243.309	370.167	114.793	30.2943	25.9788	18.4582	115.263	152.799
ostta01g01680	Rab-GTPase-TBC domain		11.8835	12.4183	11.0659	6.65871	9.20151	9.88226	13.6722	6.34258	9.28194	12.7977	11.8678	9.3135		11.1481	8.87058	9.93372	6.91945	9.77577	11.3036	6.43221	0.994209	1.95956	2.25188	7.15915	3.74581
ostta01g01690	Peptidyl-prolyl cis-trans isomerase, FKBP-type, domain		45.5135	56.7351	57.7244	59.5962	76.4914	85.724	86.5852	62.4247	33.3957	34.4584	46.3549	50.238		39.5465	48.4898	52.5498	59.1723	68.2251	79.6348	29.8782	5.14599	7.26888	4.85653	22.8872	48.2219
ostta01g01700	K Homology domain, type 1		46.155	45.5861	60.6254	30.9277	34.5244	72.2216	102.207	138.04	89.6533	41.6828	52.6149	36.414		51.237	51.602	47.4162	27.9092	36.3705	70.2635	51.0832	19.215	14.9534	7.30046	21.4241	21.2694
ostta01g01710	unnamed product		43.3831	38.6039	40.2079	22.4138	13.8243	20.311	31.2512	29.9414	42.9213	48.3444	42.9762	20.1164		40.8345	34.1868	32.5071	24.935	14.2444	22.6177	11.4561	4.58722	7.89058	9.06768	19.0772	11.9893
ostta01g01720	RNA polymerase, beta subunit, conserved site		86.9746	79.5715	137.725	141.711	62.7498	73.7542	102.776	85.6751	67.469	61.373	108.172	83.0916		68.6392	120.609	118.17	130.967	52.5535	65.26	35.5425	11.889	8.57543	10.8223	49.3592	58.7468
ostta01g01730	unnamed product		0.162108	0	0.166287	0	0	0	0	0	0	0.186482	0	0		0	0	0.157909	0	0.169398	1.00657	0	0.956153	1.13073	0.721895	0	0
ostta01g01740	Uracil-5-methyltransferase		0.276953	0.217642	0.473487	0.797753	4.00871	9.69713	5.46186	4.42111	10.1671	0.106198	0.18055	0.234522		0.228247	0.481017	0.449632	0.659073	6.07755	6.19081	2.16789	2.58643	2.03912	1.43887	0.230644	0.631236
ostta01g01750	tRNA-dihydrouridine synthase, conserved site		63.2669	32.6699	20.3914	43.2477	85.2836	75.5854	102.106	65.2901	5.49455	9.80999	33.1873	49.4022		41.7409	37.8286	25.8186	32.446	69.5438	67.8346	28.8377	8.15657	1.74161	3.0791	8.49343	17.1384
ostta01g01760	unnamed product		161.449	30.2135	2.41767	37.097	532.92	574.549	542.593	244.642	7.12239	16.2678	128.49	281.41		150.052	28.8594	6.60059	22.0847	718.242	948.691	260.737	49.0901	10.9599	10.4957	11.7769	31.2242
ostta01g01770	unnamed product		24.5546	14.6112	10.6563	15.8848	21.0903	25.8577	29.4018	15.4461	15.6965	17.5183	31.3994	23.3917		18.5338	9.22648	9.08444	16.329	30.223	32.9853	24.4298	7.48515	5.35226	7.35981	7.96325	10.0899
ostta01g01780	RmlC-like jelly roll fold		20.2051	28.3496	37.5819	16.3897	9.63096	12.7602	29.1115	32.3244	34.055	31.2132	14.7209	13.9149		17.8027	25.2136	26.996	16.8008	9.81763	13.6945	27.099	13.8002	10.7113	9.69226	11.6004	5.95282
ostta01g01790	Nucleotide-binding, alpha-beta plait		10.0221	37.028	44.6508	2.2159	0.742326	1.33981	15.2019	110.46	176.391	77.0032	7.67936	1.42499		20.0633	27.2789	31.473	1.73534	0.859703	1.3932	8.67185	13.565	28.6926	25.8121	6.72686	2.0456
ostta01g01800	Sec-independent protein translocase protein TatA/E		150.87	281.268	184.166	282.408	192.926	166.235	146.179	251.108	210.408	154.567	183.778	161.105		148.203	169.291	159.655	275.991	171.271	174.052	76.5014	36.295	39.7238	61.2531	102.01	232.654
ostta01g01810	Nicotinamide N-methyltransferase-like		7.70413	26.0573	54.1066	5.72798	2.17231	6.80788	22.974	102.794	144.214	47.938	7.61926	1.89042		13.907	31.3837	30.9989	4.41415	3.24767	7.77347	11.3072	12.5866	15.6226	8.18708	5.57747	2.84342
ostta01g01820	Acyl-CoA N-acyltransferase		115.661	112.175	96.7446	119.706	33.9963	27.415	26.4524	27.2483	37.088	85.036	107.078	92.1403		112.127	90.3142	117.424	131.176	38.9556	27.0385	13.7175	4.85495	7.77866	33.5806	78.0126	87.8725
ostta01g01830	Clathrin, heavy chain/VPS, 7-fold repeat		72.9383	73.466	77.4634	114.939	122.432	183.985	214.432	114.46	61.0212	75.2134	58.5215	115.496		58.8591	64.781	64.1172	103.816	96.3326	157.774	90.1814	23.4026	11.8975	15.4437	26.118	44.2143
ostta01g01850	Carotenoid oxygenase		22.0795	27.2232	28.0505	31.7212	19.3641	15.6022	30.0906	45.7399	34.5116	28.1728	33.5652	23.2098		20.2358	19.5046	29.4184	34.7646	18.2988	18.7524	27.4703	18.7112	13.9404	13.2794	19.6557	21.6914
ostta01g01855	Tocopherol cyclase		3.64007	5.11595	7.75502	12.7031	10.5085	10.602	15.4306	20.5931	20.4016	9.66318	6.50297	11.2033		3.20183	4.37686	7.02336	12.8061	10.9724	13.7351	9.76025	6.70937	5.20822	4.20832	5.59645	5.26509
ostta01g01860	23S rRNA uracil 1939-C5-methyltransferase RlmD		9.95008	15.2178	22.9325	12.05	8.51622	7.79437	16.0452	30.6435	30.7872	18.5456	13.6711	10.0788		8.01856	11.8783	17.5443	11.4646	9.27878	6.9603	9.24274	7.33599	9.07808	11.6382	9.44012	6.24373
ostta01g01870	unnamed product		2.44185	4.85725	5.00958	7.15924	13.4434	7.70475	12.6701	20.4906	20.0874	10.8849	9.25278	7.17246		5.47125	4.13501	3.71655	6.4011	16.5857	11.9401	13.6634	4.50081	10.4678	6.45641	4.57548	3.13059
ostta01g01880	Chromosome segregation protein Spc25		5.17262	3.81082	3.44887	24.5842	78.6135	82.1321	60.219	29.1952	18.4101	4.61153	3.2878	26.7735		5.27539	4.17751	5.66845	22.6185	75.4027	64.5572	26.9507	6.29255	6.01331	1.72759	1.61539	12.8211
ostta01g01890	Forkhead-associated FHA domain		32.761	28.8054	29.3611	24.3979	65.5878	31.2346	43.8044	29.9731	31.2514	46.1426	32.6549	25.5364		27.6214	33.937	42.2021	25.1089	67.5527	34.3972	17.8613	5.45529	5.14976	12.0311	16.5401	16.6425
ostta01g01900	unnamed product		1.02669	1.38311	0.15045	4.70758	221.635	56.2508	30.5112	16.3057	13.1982	13.1603	0.430272	25.7091		1.08788	0.458528	0.28574	5.23549	158.782	29.689	11.409	4.32545	2.55761	0.653143	0.366434	9.02586
ostta01g01910	unnamed product		1.6328	1.44352	1.25617	17.6371	28.8668	10.9687	14.023	29.3231	10.4166	16.4352	0.798336	5.18491		0.504619	0.425381	0.795252	10.564	14.5029	14.1938	4.79286	9.63065	3.32181	0.908892	3.05951	13.9556
ostta01g01920	unnamed product		26.9719	32.5754	31.9759	41.3474	44.8456	56.4361	64.6614	33.0862	17.8156	22.7618	46.3185	43.3156		24.3921	20.2164	23.5274	42.5657	49.9585	49.6933	23.6056	6.11244	1.79909	7.75301	20.5747	25.5095
ostta01g01930	unnamed product		33.8806	23.9401	9.44296	25.5402	26.8454	18.6238	22.3689	3.08407	6.75552	22.4897	30.5324	18.3229		27.101	14.3402	10.6312	18.6322	28.5613	24.6319	8.21801	1.81924	2.20656	4.22622	5.69051	13.9517
ostta01g01935	U6 snRNA		7.32554	2.15878	8.45367	5.65203	3.40818	3.7281	3.49521	5.48157	1.22984	1.05337	4.47715	0		9.05586	2.8627	2.67592	8.17161	5.74121	6.82291	10.7516	12.1522	19.1613	8.15547	11.4387	0
ostta01g01940	SET domain		41.3051	91.215	70.0443	45.9559	52.6725	63.1798	88.3107	113.035	168.955	144.231	46.731	63.7552		40.0736	50.4537	47.9765	42.4596	46.3313	58.8265	34.8388	15.4194	19.6936	19.3252	19.0716	31.818
ostta01g01950	Nucleotide-binding, alpha-beta plait		10.4028	16.65	11.8457	15.1984	33.9826	26.9663	21.5842	13.222	5.12723	2.19576	26.6914	11.6376		5.78108	8.05589	13.573	17.0338	26.3287	23.704	10.2253	2.11094	1.9971	0.637505	12.3989	8.15717
ostta01g01960	unnamed product		2.61739	4.88505	1.7899	22.2588	111.941	128.823	91.0949	36.9326	1.95297	0.167274	4.12359	31.2141		2.15708	1.06072	1.27479	21.8652	100.514	96.3382	31.9057	6.21807	1.52139	0.323769	0.726578	10.1912
ostta01g01970	unnamed product		1.42157	0.837847	0.48607	2.04738	774.546	771.691	518.196	342.42	55.6869	8.17654	0.926739	8.12545		3.80758	1.7283	0.23079	2.32577	840.043	696.438	227.766	47.5135	15.9752	6.85801	7.10319	35.6406
ostta01g01980	Nitrogen regulatory PII-like, alpha/beta		464.206	434.211	401.974	585.853	177.556	79.5065	70.5043	56.4819	103.728	347.862	533.847	500.344		419.54	382.078	400.966	573.445	194.68	75.3287	40.7393	9.2695	13.7618	89.9803	244.761	407.226
ostta01g01990	Inosine/uridine-preferring nucleoside hydrolase		14.2472	35.534	44.9128	16.5155	6.79014	21.5752	43.1905	44.5754	37.3367	6.196	10.449	8.60696		14.4981	25.3484	23.0174	14.1097	6.44537	23.3029	18.2328	7.686	8.3824	2.90146	4.34084	10.6922
ostta01g02000	Ketopantoate reductase ApbA/PanE, N-terminal		8.64821	12.9527	8.6624	23.6129	21.2064	18.2263	18.3499	9.39698	10.522	8.54403	10.5462	16.4127		8.67853	5.7254	7.63131	22.7897	20.7321	19.7106	15.082	2.40043	2.48388	2.94503	7.37161	12.1745
ostta01g02010	Protein phosphatase 2C		0	0.0964671	0	1.61643	76.4535	49.0453	23.7404	6.85859	0.32974	0.0941421	0.0800264	0.83159		0.101168	0.170564	0.398586	1.89881	75.1696	37.7045	11.6508	2.2928	1.90276	1.09331	1.84014	4.19681
ostta01g02020	Major facilitator superfamily domain, general substrate transporter		63.6309	45.0036	43.6858	60.1537	40.4415	42.7682	49.1618	50.3108	42.5055	53.1008	71.6109	52.1097		44.9884	42.8101	41.6479	75.4629	41.0035	47.9664	30.9661	12.3457	10.3821	14.6651	31.2369	37.0204
ostta01g02030	unnamed product		1.84384	2.44515	2.36422	1.99167	2.85947	3.00277	3.29905	6.89858	6.50059	5.56783	17.3543	5.26956		2.56429	1.44109	1.57157	1.23408	6.98449	8.30043	5.75062	2.03914	3.21528	2.56592	3.45495	2.36392
ostta01g02040	unnamed product		11.9501	10.6809	11.9888	0.486338	6.02816	7.69897	3.25813	4.26749	0.881863	13.1427	70.4996	27.8558		12.9871	14.2321	11.2568	0.351569	11.8014	8.15399	3.27651	0.774558	0.915981	3.50875	6.56173	1.34688
ostta01g02050	Endoplasmic reticulum vesicle transporter, C-terminal		19.1648	29.6505	23.5204	25.0317	33.8609	32.0466	24.5746	2.4145	0.574547	2.55895	35.6409	22.7128		17.0283	19.8823	24.0855	32.2964	33.4372	29.3247	13.9383	3.53245	2.88441	1.3335	14.749	16.3803
ostta01g02060	unnamed product		24.2005	24.0018	20.8866	14.4224	38.307	48.9245	57.6538	33.5414	23.3125	33.215	50.594	32.0111		23.727	21.9145	18.8588	15.3409	47.438	69.0189	31.5992	5.66038	4.26856	7.80394	14.1772	10.8414
ostta01g02070	Sushi/SCR/CCP		3.68701	4.93344	5.8264	1.47618	2.84349	5.51759	7.32195	6.56177	7.89631	7.5657	30.5	11.7713		6.15932	5.81521	4.56217	2.57887	7.91386	8.66242	4.24133	1.61632	2.20105	0.66563	6.224	3.06614
ostta01g02080	Bacterial PH domain		123.992	144.144	133.759	61.8589	9.53717	5.21621	7.19969	3.77393	9.3685	119.053	233.309	113.735		138.849	163.33	147.959	77.2389	16.8095	7.07136	7.1037	3.5685	4.46829	34.8663	86.4247	64.7296
ostta01g02090	unnamed product		4.95814	8.48844	9.20314	8.30672	7.61595	6.05589	10.3638	9.3888	9.98871	8.69125	10.9667	7.6473		3.35651	5.65891	6.20962	9.48135	9.9921	6.15726	4.85131	1.04444	2.33304	2.6285	7.07844	6.05393
ostta01g02100	Nucleotide-binding, alpha-beta plait		10.075	11.8761	13.0785	11.7771	15.1544	20.9814	23.142	17.3844	13.8907	12.9232	14.2114	13.8164		7.05404	10.3133	9.11924	10.3435	15.8387	21.4802	14.2635	4.9959	3.52412	4.76451	8.46464	5.48677
ostta01g02110	unnamed product		5.70855	8.56425	6.08385	16.4738	12.5091	16.2992	25.1147	21.6196	17.1263	9.80767	17.9792	18.5511		6.96529	4.71271	6.64392	19.7156	19.2127	18.1372	18.28	7.10577	7.84296	5.9426	12.7803	12.9265
ostta01g02120	TFIIH subunit Tfb4/p34		28.4479	30.739	23.3044	31.5822	33.0881	61.3691	64.4729	70.45	30.115	9.88574	58.5345	28.4807		21.9796	22.5427	34.0614	36.3172	31.9979	72.2506	32.1841	15.1479	8.15303	2.63923	24.925	20.9375
ostta01g02130	HNH endonuclease		0.649469	2.67951	2.66484	0.400879	323.515	260.455	155.559	68.3158	5.81523	0.373561	0.423399	2.88732		2.141	3.38403	2.00337	1.54556	286.966	196.124	79.4344	16.2806	10.5704	6.0254	5.13828	3.7007
ostta01g02140	Domain of unknown function DUF814		26.9986	34.0716	40.5101	32.6758	12.873	4.22441	2.32377	6.42861	22.3255	49.8147	27.7472	32.4106		31.0199	25.9283	25.6804	29.1012	10.4	4.86488	7.76968	6.08875	8.86211	17.6808	18.2519	19.9086
ostta01g02150	unnamed product		12.8513	10.5164	4.46681	9.83348	7.64258	4.41061	1.11485	0.0908277	0.570585	6.35326	9.13957	25.4971		10.2411	4.53785	2.48298	12.0371	6.21514	1.84653	1.09116	0.626445	0.987766	1.4189	1.32675	8.71462
ostta01g02160	WD40 repeat		0.151028	0.237369	0	0.0621472	0.437205	0.286948	0.432357	0.0861041	0.608525	0	0.196915	0.319723		0.186701	0.0524616	0.196154	0.224628	0.210426	0.62518	2.21661	0.816566	1.40459	0.448369	0	0.688451
ostta01g02170	Clp protease proteolytic subunit /Translocation-enhancing protein TepA		72.1375	42.9327	25.6311	70.057	78.4638	167.252	161.384	115.051	82.4763	54.7272	111.403	98.6214		49.3875	20.8898	26.1273	63.3675	80.6919	167.247	65.4725	13.3224	10.175	11.3157	17.9874	40.5412
ostta01g02180	Leucine-rich repeat, typical subtype		19.38	18.065	9.86928	24.2636	30.8649	44.8794	47.4796	41.4335	13.0144	10.6726	25.873	30.6394		14.4425	9.09523	9.70675	22.5076	28.0073	48.9021	19.1641	4.15481	1.91743	1.53018	8.58482	11.2777
ostta01g02190	Cyclase-associated protein CAP/septum formation inhibitor MinC, C-terminal		12.5876	9.70701	7.36109	19.0246	17.2223	26.7258	25.5951	31.2879	14.062	10.4204	19.3264	22.4139		7.12599	5.63926	6.53183	19.1068	23.111	24.3974	12.6041	5.03059	2.4617	2.61938	1.46955	4.82633
ostta01g02200	unnamed product		26.605	25.4729	14.9264	60.7268	116.672	128.832	130.774	86.7364	29.7527	12.9916	28.2462	58.3452		17.0487	12.2215	10.2605	66.0906	110.184	134.585	43.032	12.9701	5.30212	3.86862	8.41038	36.3831
ostta01g02210	Beta tubulin, autoregulation binding site		2.43636	4.30785	1.56198	136.754	733.567	631.919	433.231	206.464	20.5536	2.80268	2.308	109.86		1.31768	1.11077	1.0383	141.663	662.972	471.141	159.235	33.3434	15.6664	6.95047	9.70104	89.5419
ostta01g02220	Short-chain dehydrogenase/reductase SDR		402.617	424.07	374.066	549.933	244.184	76.6224	41.5844	27.9502	69.9445	357.384	315.154	403.28		378.134	319.132	351.137	539.742	281.982	80.4324	23.1937	6.53174	9.88159	117.555	210.27	450.639
ostta01g02230	unnamed product		232.324	166.835	97.0549	156.121	244.651	220.259	250.749	253.756	100.025	189.666	204.358	133.467		202.854	132.115	129.502	160.789	238.284	218.807	99.5664	27.1666	13.6131	30.4186	86.7918	100.352
ostta01g02240	26S proteasome non-ATPase regulatory subunit 5		50.3485	47.893	29.9078	28.661	40.7782	34.4025	37.805	40.5752	22.0269	45.6518	67.0538	27.3468		50.0598	33.1967	32.6085	23.4893	42.5273	36.2076	20.5045	6.26975	5.49223	10.369	19.897	16.8441
ostta01g02250	DNA-directed RNA polymerase III subunit Rpc5		33.3025	83.1461	124.842	27.2648	2.15192	1.64775	21.848	157.231	248.487	82.0733	32.7917	6.82975		51.3893	90.5562	105.26	20.8962	1.38958	2.29759	19.7716	21.5693	35.6904	22.1422	16.6115	6.72062
ostta01g02260	unnamed product		30.0554	26.4102	24.6641	24.9601	20.3391	12.904	20.3371	32.9463	26.7887	16.9729	40.6121	13.5351		19.2528	22.209	33.2691	26.3337	19.1296	15.9476	7.61929	3.62606	5.08222	6.69209	20.479	16.8143
ostta01g02270	Actin-related protein 3 , Arp3		2.93904	4.90797	2.09361	32.0491	115.873	137.807	134.776	112.964	29.934	2.4418	2.39501	32.5613		2.42217	3.65828	3.18101	32.8578	119.094	143.358	41.2186	10.4733	6.73853	3.09023	3.87538	24.8411
ostta01g02280	unnamed product		9.96489	11.5785	15.7707	13.3559	15.5421	19.5898	23.0934	22.4001	18.1634	15.8847	19.2104	15.5504		15.1343	11.126	7.3494	9.65487	19.1896	26.3408	8.14837	5.66762	4.3028	6.6563	13.1593	9.24708
ostta01g02290	Zinc finger, PHD-finger		70.4978	63.055	66.8346	41.262	21.7446	35.5991	48.123	51.8747	50.6671	64.0087	57.788	42.7865		64.9192	68.1011	68.2273	44.0733	19.8127	33.5788	17.0216	6.43702	8.25616	14.9425	29.3007	30.5172
ostta01g02300	RAP domain		8.8309	8.09634	8.58488	14.2504	14.2501	12.7365	16.6886	14.9066	15.0388	17.3295	9.31278	12.17		6.70705	6.91698	9.72659	14.1646	12.0024	14.6222	7.96292	2.89371	4.36144	4.11247	5.62386	8.48513
ostta01g02310	unnamed product		37.1155	60.8092	79.5499	61.8969	52.7011	75.2777	88.7876	84.0829	74.7731	61.8897	49.5299	46.4949		38.7263	53.2261	72.7226	57.5072	51.2381	79.1806	32.984	12.3015	9.59939	13.4575	26.7976	37.2525
ostta01g02320	Ribosomal protein L35		58.8779	72.5692	76.5011	62.2275	14.8657	18.3359	33.9078	31.2708	35.5154	28.7558	100.201	30.964		46.4803	55.5434	79.0863	57.8889	19.4291	24.629	16.07	7.31107	6.72464	5.97985	49.5491	45.2027
ostta01g02330	Uncharacterised domain UPF0066, YaeB-like domain		2.20128	4.5127	4.61423	4.37155	9.49925	7.87114	9.95493	13.9959	11.1832	9.13817	4.39874	5.71366		3.19449	3.49077	4.75466	7.00358	8.90104	7.13129	6.04015	3.52818	5.11811	3.83583	3.58671	2.94488
ostta01g02340	Amino acid transporter, transmembrane		52.4923	32.9325	35.9816	31.1777	47.1541	38.3409	51.2329	40.9024	26.7704	42.0605	38.6998	39.1035		46.3217	39.5641	43.4948	34.8015	42.9507	39.5122	24.651	8.15409	3.45417	8.63724	14.228	16.5071
ostta01g02350	Clathrin, heavy chain/VPS, 7-fold repeat		47.6193	24.9538	25.1954	26.5462	87.8627	45.3509	51.0041	38.3119	21.4364	69.1542	40.5141	39.0894		39.0183	35.6801	35.6795	27.0153	76.7755	43.8252	21.8822	6.55315	2.94432	17.1305	19.8185	13.9684
ostta01g02360	DHHA2		36.4868	57.2529	52.8196	63.1763	59.7689	55.1116	60.8179	34.7824	32.3514	51.5122	50.6618	56.0756		33.8777	33.8253	45.1579	65.8967	60.8225	59.9244	26.7755	8.73409	7.62036	17.0571	33.3455	46.4408
ostta01g02370	Vacuolar protein sorting-associated protein 26		12.1224	12.5797	5.63291	62.0341	90.7527	114.233	97.2887	63.0872	16.9771	5.24432	15.0964	56.1953		8.70969	4.21089	5.65188	60.5624	101.34	104.607	35.8878	12.5279	9.3951	1.15349	7.76572	36.131
ostta01g00480	Translation elongation/initiation factor/Ribosomal, beta-barrel		11.6465	16.2246	20.0921	6.64408	7.22463	10.7765	22.059	33.3503	40.2901	23.0398	11.0436	10.0863		11.7797	13.9756	13.0637	5.66906	6.17728	15.3397	15.9278	6.63518	6.87224	6.87586	5.06996	5.42962
ostta01g02390	Porphobilinogen synthase		328.8	463.729	418.488	630.301	222.694	57.3915	21.1071	8.63216	3.77236	189.826	341.523	355.762		306.747	333.218	385.433	617.075	238.657	49.7047	13.2688	3.10626	5.51012	70.3567	273.895	427.318
ostta01g02400	Ribosomal protein S8		1754.81	2234.97	2438.08	1738.13	142.467	100.664	245.072	991.31	1476.97	1176.39	1717.75	786.781		2129.98	2011.13	2160.31	1480.13	118.104	73.5503	116.913	112.884	261.579	534.977	1124.96	1306.87
ostta01g02410	Cyclophilin-like peptidyl-prolyl cis-trans isomerase domain		0.757109	1.00401	0.582469	24.5342	12.211	9.94091	10.9274	17.5625	3.55898	0	1.11053	13.5836		0.467971	0.49311	1.01406	22.8029	11.7684	9.6372	8.05615	3.07011	1.21022	2.31793	2.60087	10.6772
ostta01g02420	unnamed product		24.418	20.2572	17.9627	39.2739	38.5932	41.9355	50.8573	33.3922	10.7369	5.81807	34.939	36.887		16.8744	16.7749	18.8588	42.9502	40.0072	37.7523	18.5973	5.45299	1.26444	2.42177	19.0217	23.0548
ostta01g02430	P-loop containing nucleoside triphosphate hydrolase		6.7001	8.68204	6.82406	27.9811	31.3635	73.9419	77.8113	70.5048	20.295	1.96787	10.548	38.2062		6.05047	5.34799	4.62875	21.7963	29.8427	68.3343	28.5244	7.70756	3.31449	1.79866	3.32412	8.61022
ostta01g02440	Alpha,alpha-trehalose-phosphate synthase		29.3743	30.8088	29.7891	52.0856	88.4581	106.329	131.584	118.637	100.064	48.3825	14.8518	68.6013		24.3047	35.098	40.9692	48.1674	76.2148	94.388	61.6797	19.9344	13.3878	8.39852	21.5994	38.2302
ostta01g02450	P-loop containing nucleoside triphosphate hydrolase		56.5918	66.8842	68.3622	34.5631	27.6225	33.0449	59.0479	57.1202	81.7074	91.4838	31.0921	31.3066		49.8918	56.7234	54.5455	28.7066	22.0984	34.122	42.5129	18.0072	18.7846	22.5485	17.8595	16.0383
ostta01g02460	Protein phosphatase 2C, PP2C-like domain		197.053	256.762	237.552	231.079	93.8924	38.5809	32.8262	35.5237	96.7617	234.148	142.552	195.882		208.133	199.665	186.89	211.413	106.212	33.2083	18.8616	7.65655	16.1472	58.674	97.2947	157.993
ostta01g02470	Mitochondrial substrate/solute carrier		6.96701	9.89997	7.14659	14.8449	86.0813	90.4574	92.3474	105.857	45.7605	4.83068	3.45308	33.9429		7.90475	11.0395	8.18101	11.7533	78.0885	72.7713	41.3215	12.6657	10.984	6.16255	6.43789	16.3143
ostta01g02480	Aspartate-semialdehyde dehydrogenase		440.448	641.386	574.196	418.478	226.733	188.618	203.736	275.883	432.042	449.058	514.88	386.494		484.845	527.009	544.011	440.708	229.357	206.028	124.99	41.1347	75.3494	146.776	241.058	316.964
ostta01g02490	G-protein beta WD-40 repeat		96.0373	77.8289	69.0629	176.138	206.986	197.149	211.961	133.12	44.1929	28.4096	97.342	132.825		68.8818	66.3554	80.4821	161.404	203.356	184.509	78.8079	15.5155	8.44912	9.98327	44.8075	110.64
ostta01g02500	Ribonuclease III domain		21.0125	18.4326	21.8883	14.4779	5.25427	5.57065	16.3208	31.2028	26.2524	25.2962	24.8482	8.89661		16.5117	19.3508	19.1988	18.3154	4.93615	7.28214	10.758	3.36262	7.19573	0.725366	10.1738	16.1496
ostta01g02510	CRAL/TRIO, N-terminal domain		132.616	145.83	138.084	197.351	152.134	90.3081	99.7658	106.186	75.6369	105.744	131.547	127.835		105.551	110.842	143.249	209.78	148.83	102.987	51.459	17.278	16.6841	23.8651	88.2773	152.786
ostta01g02520	Beta-lactamase-like		41.1136	47.6157	50.9378	46.2112	71.0016	76.6332	103.692	77.6982	36.8691	48.5604	31.5178	46.3658		36.5499	39.1855	36.3815	44.6164	61.5263	71.0173	39.6069	14.2829	6.7858	10.6423	11.5187	21.2575
ostta01g02530	Protein of unknown function DUF812		0.901363	1.25	0.598269	16.6907	21.4447	22.3208	21.5032	14.8271	14.5271	1.76881	0.933266	13.6041		1.17981	0.773542	0.671422	18.1221	20.9987	20.6752	16.7309	5.62918	4.31471	1.41668	2.11947	8.70099
ostta01g02540	unnamed product		34.526	30.1749	36.8503	40.0989	43.3686	52.1106	62.6087	53.257	40.5926	25.9832	38.9157	46.8601		27.7893	25.8916	28.4978	38.4896	41.361	49.1538	28.5727	7.4542	6.12689	7.66355	13.9734	17.6506
ostta01g02560	siRNA-mediated silencing protein NRDE-2		3.6004	4.38912	3.37754	18.6142	20.8835	23.7542	29.7172	39.0794	20.7889	8.46048	2.43743	17.9409		2.62484	2.82197	3.50713	17.5204	17.2036	22.8907	17.4786	5.98963	3.04079	2.53516	3.15214	9.25813
ostta01g02570	Protein of unknown function DUF2419		0.816401	2.16528	12.8757	1.63773	0.253218	0.332385	12.6596	33.8612	26.5898	0	2.89397	0		0.756928	6.8061	7.6543	0.455346	0.426556	0.506923	7.18929	4.66485	4.62681	0.227223	3.31447	1.39556
ostta01g02580	DNA replication licensing factor Mcm6		0.969126	2.33044	2.34609	26.6072	121.966	73.0418	35.1421	3.38141	1.40573	1.07025	1.78164	14.2793		1.10219	2.82776	3.77608	25.6686	101.23	55.5057	12.9151	0.85742	0.675981	0.431568	1.35589	39.2291
ostta01g02590	Mammalian uncoordinated homology 13, domain 2		11.9714	12.7197	10.4296	30.4882	20.2236	24.7571	25.4765	30.7411	15.0653	12.979	13.0856	22.2881		9.89307	10.7321	12.1085	34.5375	17.9248	24.9678	12.612	3.04687	2.05896	2.26387	7.9484	12.1102
ostta01g02600	unnamed product		22.6342	33.434	29.9653	58.852	41.2444	44.0601	71.951	53.109	32.0144	9.84542	49.8002	34.6794		18.8869	28.1569	32.7274	56.9983	43.6823	44.7976	31.1436	8.13529	3.45357	2.51985	29.5114	40.384
ostta01g02610	Mini-chromosome maintenance complex-binding protein		12.0886	15.9111	11.6773	41.1559	24.3462	15.361	10.8114	4.03319	3.20349	3.67922	11.8211	19.2796		5.29406	9.49043	10.2969	48.8597	22.2621	11.3097	4.77369	1.35888	1.9536	1.20701	9.8867	24.8344
ostta01g02615	Mitochondrial import protein TIM15		3.03409	4.76864	2.93939	8.53148	13.1749	6.58817	10.7769	10.3788	9.28194	10.083	3.7911	9.20645		1.667	2.28352	2.95549	9.62706	9.51156	10.4663	4.94785	1.98842	1.7636	1.87657	3.36901	2.88139
ostta01g02617	hypothetical protein		4.28162	5.59562	2.86434	17.0058	12.2407	15.4614	39.0811	42.5059	38.3785	21.5218	3.8228	10.0493		3.10673	2.90989	3.17336	15.2836	13.9088	18.7255	19.8084	9.74475	4.65288	3.73045	2.79054	8.27371
ostta01g02620	Protein of unknown function DUF842, eukaryotic		60.9326	71.5158	87.5585	63.8724	15.3148	17.3227	41.6038	77.2641	72.3128	50.4558	94.5131	28.3563		51.9484	65.9605	101.056	61.4075	11.2525	23.4835	28.9104	10.4565	16.4877	18.7133	53.8062	29.6314
ostta01g02630	Phosphatidylinositol-glycan biosynthesis class S protein		45.7289	36.2497	28.4723	18.4063	34.6844	56.2057	67.1386	42.6357	24.2272	34.5337	35.7345	31.1981		37.3577	33.7806	24.0552	15.5036	32.761	52.4899	26.5726	10.5022	7.81553	8.44788	7.98237	7.96486
ostta01g02640	Class II glutamine amidotransferase domain		150.691	75.6972	17.8859	75.0751	215.095	171.415	162.871	61.2213	37.5076	75.8297	36.4579	92.0116		122.671	71.7951	26.5128	66.5422	190.205	147.877	45.5648	8.36134	6.42719	9.46921	13.8126	34.895
ostta01g02650	Acyl-CoA dehydrogenase/oxidase C-terminal		31.6187	34.1989	38.0327	39.4576	26.1722	27.9884	37.5862	13.2885	28.663	49.4963	34.8139	36.0393		27.4765	34.1793	34.6315	43.5752	23.637	24.7929	19.7749	4.6406	4.28743	6.45986	11.0569	20.8464
ostta01g02660	unnamed product		0.345721	0.305643	0	2.13393	23.4834	24.3506	15.2581	9.9783	3.13421	0.795405	0	2.30543		0.106845	0	0	2.3139	16.4376	13.846	5.20093	1.78425	0.904297	1.53955	0.215935	4.43234
ostta01g02670	unnamed product		115.776	84.2466	117.012	134.756	141.212	171.2	243.341	187.56	118.203	126.265	136.935	158.77		112.019	110.046	99.0089	131.003	139.469	160.207	100.776	32.8872	19.9266	24.4393	49.0849	58.944
ostta01g02680	Pre-mRNA splicing factor PRP21-like protein		6.20166	15.0823	23.839	8.86465	9.5569	29.7142	57.373	85.8614	61.549	3.22913	4.91538	5.47263		10.8945	11.7009	11.1282	5.24306	9.00452	24.2395	19.1622	11.0699	8.04439	2.32564	3.425	4.91002
ostta01g02690	Tetratricopeptide repeat		44.0841	76.0198	46.8307	84.619	172.194	143.266	140.308	77.8607	47.2611	70.2751	55.1329	94.8759		47.0581	43.7584	57.2136	78.3308	139.156	113.553	48.382	12.1522	11.5576	18.3498	31.3747	59.4812
ostta01g02700	V-ATPase proteolipid subunit		60.6368	72.7831	62.6871	78.3731	74.0509	89.3386	89.8914	40.4824	21.9015	44.4386	57.9017	71.3895		63.8036	49.4953	64.0011	72.0553	79.4111	76.0882	24.863	9.33813	4.41725	10.9279	51.0251	61.1636
ostta01g02710	Thioredoxin-like fold		88.1426	92.6672	85.9346	53.2616	0.656784	1.50872	32.9622	84.7717	81.0542	34.4075	73.5093	11.9354		69.5329	83.5775	100.169	56.6906	0.968082	2.46531	17.8703	13.8558	13.2316	10.9032	60.8396	28.5055
ostta01g02720	BSD		28.6491	24.5693	11.0736	54.3316	53.2639	72.5536	68.8612	67.8901	45.2811	36.7777	20.5444	43.0348		26.0744	12.3746	9.3023	42.6106	38.528	44.2402	41.9258	22.4081	12.5498	14.0522	8.7136	13.9112
ostta01g02730	HAD-superfamily hydrolase, subfamily IIB		5.5542	16.3678	16.5224	41.0023	19.8456	25.4171	32.2247	37.7137	5.37098	1.02229	10.1022	24.8332		4.66896	9.145	15.5817	40.2472	18.8048	20.9683	24.1293	8.3538	4.51984	4.45208	12.7663	17.8495
ostta01g02740	ISC system FeS cluster assembly, IscU scaffold		1157.38	1077.57	865.202	737.36	1027.5	1470.85	1532.91	1242.66	720.201	959.214	1408.88	1401.82		1372.84	994.689	1027.37	727.692	870.461	1254.71	400.877	87.2741	68.3197	349.716	533.481	551.989
ostta01g02750	Lipase, class 3		86.8475	90.1716	89.138	55.6005	134.998	151.384	158.088	145	113.591	105.249	72.9276	94.9202		100.87	114.549	112.879	47.7181	131.591	140.27	62.4724	18.7625	11.6811	34.5149	39.9894	35.2157
ostta01g02760	Carbohydrate binding module family 20		2.02272	1.75986	0.864527	21.7597	140.174	71.5091	41.7519	11.2437	11.2871	4.43211	1.62476	22.8173		1.10141	1.1543	1.05553	19.0607	95.2414	41.2373	19.1553	5.18409	2.26749	2.68081	2.70724	18.1939
ostta01g02770	Isochorismatase-like		76.6901	72.4256	95.3957	100.41	62.2672	83.4279	119.441	99.9273	64.8886	69.6482	64.6273	80.4248		68.9992	85.3138	89.7553	104.24	62.6282	83.4404	47.6316	12.5048	8.43672	13.5262	40.4388	55.4766
ostta01g02780	Armadillo-type fold		90.1868	67.099	92.9635	142.444	196.56	214.928	207.059	159.64	74.3215	68.8268	88.5359	137.387		77.7756	101.696	105.189	144.176	175.87	187.612	60.7833	19.6198	11.1145	20.3065	46.7812	77.1208
ostta01g02790	Sulfotransferase		8.62258	16.7347	14.9201	39.7822	48.1934	72.906	76.7127	48.0418	27.0217	13.2254	22.1441	32.525		7.96753	9.62084	15.3561	38.6293	62.253	72.2515	44.6127	17.9801	10.1252	7.75713	11.5328	21.1416
ostta01g02800	unnamed product		0.337457	0.875122	0.207693	4.33248	40.1083	26.8735	20.4804	19.6238	8.15811	1.7857	0.197994	4.80069		0.417165	0.421992	0.131486	3.55351	32.2304	18.1038	12.1838	7.76255	6.11992	4.65853	2.52927	3.69185
ostta01g02810	CS domain		0.2158	0	0.221363	0	0.267734	0	0	0.553644	0.869506	0.992989	0	0.274107		0	0.224883	0	0	0	0	3.48398	3.81852	2.25786	1.92199	2.69574	2.21335
ostta01g02820	unnamed product		16.3939	26.1955	8.59507	102.764	85.1983	36.339	20.5109	4.05013	2.93575	9.84848	5.16558	58.5366		14.1863	5.5048	6.0328	107.123	66.24	36.8718	12.8325	3.76035	4.6587	6.89488	7.28141	65.389
ostta01g02825	Nucleotide-binding, alpha-beta plait		48.3479	79.0002	26.1289	297.66	705.683	330.854	254.634	75.5017	63.7722	101.278	28.8989	235.906		45.2463	30.2813	34.5688	270.349	544.888	282.238	73.3185	9.6636	7.61869	56.4409	20.0803	199.112
ostta01g02830	E3 UFM1-protein ligase 1		4.89284	4.29844	1.98865	17.8925	19.9863	19.4318	25.5915	22.3819	21.6362	13.0093	2.93394	17.0028		3.1384	2.21268	2.42801	17.7538	15.1939	17.9992	12.4654	4.56029	3.11234	1.23332	1.38386	5.36551
ostta01g02840	Glutathione S-transferase, N-terminal		0.239863	3.39291	2.39895	30.3509	125.359	113.819	88.6948	25.4356	8.69814	1.44862	0.99686	22.0886		0.296519	0.562407	1.10983	28.0944	116.99	103.734	36.2603	6.63173	3.90386	3.47149	1.94762	21.3213
ostta01g02845	Mannosyltransferase, DXD		1.9043	0.935302	0.488346	17.4353	26.2837	24.2283	26.8034	23.2742	7.67283	1.09531	1.5518	22.0717		0.39235	0.413427	0.386451	14.374	25.6203	21.6778	15.139	6.552	4.79656	2.12004	1.98235	11.3933
ostta01g02847	Glutathione S-transferase, N-terminal		75.4083	98.7793	135.203	58.4764	8.96026	18.9397	30.8104	61.3087	74.176	31.7663	111.648	48.0263		89.1498	98.2831	125.701	59.5221	9.21173	18.0697	17.9263	10.493	15.8043	14.8984	66.6026	37.4003
ostta01g02850	Serine/threonine-protein kinase, active site		86.3857	91.6692	89.4254	118.382	36.995	44.0439	61.0691	69.131	99.6567	51.9664	98.3272	58.0089		68.4585	94.4608	116.379	126.333	31.5739	38.6299	29.9519	15.7765	15.2021	19.1904	59.1535	61.9802
ostta01g02860	Domain of unknown function DUF3825		8.53858	6.12933	2.30196	32.7033	23.0203	11.0976	11.8041	15.5402	6.61611	10.1372	2.78321	24.194		4.73641	4.10675	3.67884	39.369	22.6495	12.4389	41.291	18.4824	10.499	14.6245	9.98253	24.1394
ostta01g02870	Short-chain dehydrogenase/reductase SDR		21.7657	13.7966	5.5817	101.774	69.5475	36.9512	31.0571	33.7152	15.3059	21.6133	8.93531	78.3755		11.6766	10.806	6.40057	92.9955	57.183	36.9746	50.7807	21.4975	10.8613	14.859	12.0557	45.2797
ostta01g02880	unnamed product		36.0225	46.2493	25.666	75.1168	84.7931	87.3619	92.0682	80.5112	37.5278	34.495	46.4595	66.2835		24.1913	17.9577	19.6311	83.9281	73.8603	78.3458	41.4383	12.7769	6.1118	10.4052	16.7833	50.9261
ostta01g02890	HAD-superfamily hydrolase, subfamily IIID		0.612301	0.240587	0.314042	0.755874	22.1566	29.9147	40.6081	57.7735	18.2291	1.17394	0	1.6851		0.126155	0.106345	0.0994065	0.637484	19.195	28.0075	16.6252	5.41724	2.60999	1.36334	0	2.44224
ostta01g02895	tRNA/rRNA methyltransferase, SpoU		20.4117	34.045	48.9974	12.6846	0.516814	0.791458	11.2627	57.2356	74.5969	31.1479	22.6757	1.94009		20.5984	30.0975	38.9543	12.0196	0	1.3795	8.96697	10.2375	12.591	3.71007	13.1826	6.64609
ostta01g02910	Ubinuclein/Yemanuclein		4.5521	7.97215	4.13579	34.6803	91.0068	60.577	47.6583	47.771	19.5642	4.03962	5.6596	34.4443		3.93913	3.18505	4.1808	38.3595	71.4198	47.0008	21.9519	6.71234	3.40196	1.44795	6.49876	24.2335
ostta01g02920	Bromodomain		59.5586	151.342	157.125	107.204	92.9177	128.937	134.428	148.378	206.685	162.463	83.5248	91.0525		60.6207	71.1708	110.994	88.9545	79.0071	108.065	47.3705	11.3065	24.4615	31.3664	37.4226	50.6002
ostta01g02930	Helicase, C-terminal		11.4329	8.75261	10.4161	24.2209	9.88322	13.1133	18.4881	29.752	26.9789	15.1883	13.0071	16.8017		8.32804	10.9405	14.5855	27.997	9.01803	14.2895	11.5474	5.69199	4.77334	5.31023	8.04693	9.16232
ostta01g02940	Peptidoglycan binding-like		54.011	62.4994	61.6093	79.0331	35.8928	47.2937	55.1091	63.9687	50.2318	43.7834	59.4851	52.6757		42.6993	54.7941	84.0075	80.2994	35.0593	49.8611	25.9931	8.59684	11.2535	11.7566	42.0484	63.9332
ostta01g02950	Leucine-rich repeat		16.1099	18.011	19.4213	15.3769	5.3573	7.3027	10.3014	17.8957	19.8523	16.0485	20.1384	9.28201		9.6496	12.8073	15.8544	15.7103	7.63618	8.86867	6.09386	2.44897	3.28226	8.13548	11.6181	9.08485
ostta01g02960	Peptidyl-tRNA hydrolase		22.94	34.6679	40.9083	28.1738	10.3626	12.2613	17.8492	30.0807	51.5082	48.0419	28.5294	13.4484		25.1591	27.2156	31.3986	22.8862	11.8014	12.8561	9.32361	4.51019	6.42777	11.7872	20.2799	13.2724
ostta01g02970	Histone-fold		22.2802	42.7591	42.1203	38.6427	29.2412	23.6897	33.0335	51.6494	40.3107	34.5266	43.2143	20.8157		20.9417	25.5206	38.2045	49.2962	24.2441	20.8086	16.7555	5.70184	7.27806	11.4797	34.0426	32.7351
ostta01g02980	Uncharacterised protein family UPF0434/Trm112		32.7788	104.552	114.716	40.8049	8.20179	20.6349	57.0387	224.49	237.139	105.517	33.4003	17.1439		40.1808	79.5117	92.5693	30.9724	5.46893	18.1297	19.001	20.7147	40.0276	54.5853	22.0218	15.0676
ostta01g02990	Ubiquitin carboxyl-terminal hydrolases family 2		20.6984	31.0776	44.085	34.7353	15.0634	25.5479	34.7215	57.3877	41.9839	34.8512	22.0873	26.3888		22.4903	32.8967	35.1431	31.886	16.2722	25.6085	17.0279	6.99085	5.55632	8.15315	12.4225	15.2861
ostta01g03000	tRNA-guanine 15 transglycosylase-like		11.4892	22.6378	35.0981	6.31517	2.39304	3.00463	11.0437	31.8428	53.5012	27.3017	9.34883	3.4087		15.1361	21.0616	23.9353	6.73551	2.36612	3.64508	6.03111	4.45179	8.67688	6.34875	6.91418	5.73425
ostta01g03010	unnamed product		16.2216	15.0068	9.89962	27.1229	23.4372	23.2408	24.297	21.95	22.0626	23.6211	27.1071	19.8221		12.4381	5.56347	7.8007	32.9836	31.7564	27.7947	13.863	3.02782	3.34194	7.77241	8.20813	18.2523
ostta01g03020	Crotonase superfamily		17.1307	12.5646	7.41939	64.2257	94.3014	134.53	132.108	134.127	94.9281	46.2735	12.7808	68.9846		12.2356	7.14067	6.92197	57.2992	94.411	125.436	59.0379	14.4077	11.6539	10.7365	9.51083	26.0296
ostta01g03030	FAD linked oxidase, N-terminal		1245.24	563.392	525.969	452.158	415.126	474.918	408.644	99.7032	223.234	943.657	1500.32	1877.12		1307.94	713.553	455.046	452.374	365.233	455.084	194.805	21.6308	19.0157	186.204	245.812	255.586
ostta01g03040	Fructose-bisphosphate aldolase, class-I		3349.85	3513.45	3007.99	3062.4	618.879	76.8573	34.9475	55.149	393.973	2416.54	2847.62	2294.33		3389.38	3084.4	2826.19	2598.71	736.461	86.3463	33.8863	20.3488	49.7739	880.439	1555.24	1965.82
ostta01g03050	Alpha-1,6-glucosidases, pullulanase-type, C-terminal		2.8821	2.79335	2.46366	25.1029	25.6258	25.9452	27.4719	14.4596	0.731163	1.87875	2.63043	25.0155		3.60244	4.40499	3.21295	28.5489	26.5029	24.338	29.939	12.0884	5.47251	4.99118	2.56019	13.9042
ostta01g03060	Dienelactone hydrolase		0.42528	1.16971	0.872485	6.65001	42.7377	62.7944	62.497	78.436	39.4115	1.79382	0.693116	12.4243		1.22671	1.32954	1.38088	7.59037	39.2556	66.3687	39.9472	12.9601	8.73439	3.78769	2.12501	2.42326
ostta01g03070	Activator of Hsp90 ATPase homologue 1-like		76.2798	91.3996	119.156	83.5306	6.96566	5.04466	8.31361	15.3976	20.4119	49.4424	87.4657	34.1819		81.0144	123.573	181.328	98.566	7.99122	7.333	15.4861	10.991	9.79052	18.3207	78.6002	75.4562
ostta01g03080	unnamed product		369.202	426.075	394.011	282.976	1.44117	0.788228	0.738987	65.0674	189.817	246.321	373.717	84.3482		376.711	383.935	441.485	300.622	3.84388	2.16384	9.09274	12.5611	33.0852	107.769	252.972	205.188
ostta01g03090	Alpha-ketoglutarate-dependent dioxygenase AlkB-like		2.91554	5.68841	7.21893	1.61343	0.873114	1.96472	7.86682	25.0191	34.5669	20.1235	1.96623	1.0216		4.22562	3.14303	5.09244	1.88408	1.15562	1.12365	3.83642	2.22369	6.54505	2.68622	1.75823	1.71857
ostta01g03100	Helicase, C-terminal		15.6074	40.3373	80.844	15.9761	1.20269	4.18358	31.3131	103.005	146.147	30.2766	17.8215	3.32458		26.4842	51.1669	53.5413	11.2029	1.51949	4.93579	13.9432	9.43432	19.1019	11.6557	11.5042	5.13704
ostta01g03110	Proteasome B-type subunit		34.5836	53.526	29.8509	64.3863	62.092	115.732	127.445	58.7896	25.4899	18.4362	40.0046	50.8918		28.6753	17.1406	19.9935	68.1228	73.3056	110.337	48.0753	5.38977	4.08581	2.50417	14.0492	34.6054
ostta01g03120	Nicotinate phosphoribosyltransferase-like		12.1923	10.779	8.89894	24.4582	19.0536	39.0432	53.754	53.8877	43.6934	15.5764	14.158	19.0604		6.95641	6.59709	7.42281	28.1426	17.4571	41.2011	25.035	5.96396	3.95235	2.61031	4.6863	8.21645
ostta01g03130	Zinc finger, RING/FYVE/PHD-type		18.2848	25.3571	19.5836	25.4491	16.013	23.1359	25.8303	30.737	41.1704	45.4706	24.1908	25.7298		16.1772	12.7963	13.4456	22.0763	15.7352	19.1451	14.9967	4.758	7.50232	5.78758	10.3009	9.19301
ostta01g03135	tRNA Ala_ACG		2.82339	3.32812	1.44808	3.48542	1.75142	4.59799	2.69422	8.45076	7.58402	1.62395	4.14137	1.79312		3.49028	4.41333	2.75025	5.03916	0	3.50622	12.4315	4.16325	0	0	0	0
ostta01g03140	Cytochrome c oxidase, subunit Vb		292.357	351.385	240.475	371.366	407.46	240.727	189.03	228.287	205.136	205.246	369.25	338.725		246.234	188.492	215.052	351.36	368.317	248.037	95.0407	33.8432	44.4694	53.5367	130.383	219.52
ostta01g03150	S15/NS1, RNA-binding		1623.61	2198.12	2229.25	1601.11	294.514	131.809	296.259	913.156	1285.71	1071.17	1698.99	650.866		2029.29	1922.25	1958.39	1277.77	284.39	109.999	123.502	81.6324	210.322	511.302	1092.66	1082.61
ostta01g03160	Spindle assembly checkpoint component Mad1		19.6685	37.1951	41.3056	22.8706	27.7604	35.6129	48.4759	71.1148	66.3531	47.3926	25.0654	18.6968		23.8437	27.593	30.6544	19.5527	26.7409	35.6662	25.2044	10.1664	7.8676	6.12169	7.71434	9.11037
ostta01g03170	Mog1/PsbP, alpha/beta/alpha sandwich		139.419	60.7048	1.7377	165.418	480.871	386.231	268.991	25.9318	1.1376	3.50773	14.412	256.918		94.6564	27.0096	4.62041	138.627	357.228	329.444	80.0587	7.49385	4.13565	3.01752	2.11616	107.144
ostta01g03180	YjeF N-terminal domain		14.7864	22.2332	17.795	16.3851	8.95574	15.5479	19.7762	19.0173	19.8592	15.1346	25.2751	17.5984		10.9386	11.2836	11.7949	16.624	12.8963	15.3261	10.4236	3.26193	4.46659	2.33314	9.59907	11.5434
ostta01g00485	Translation elongation/initiation factor/Ribosomal, beta-barrel		1295.71	1663.08	1654.74	1139.7	53.2515	35.5974	187.347	669.717	908.081	548.505	1223.71	506.7		1522.29	1405.74	1242.6	1002.72	71.1197	37.8795	83.8487	62.4121	132.138	280.515	742.455	710.956
ostta01g03200	Six-bladed beta-propeller, TolB-like		20.647	8.73856	4.67157	23.3202	30.6325	39.0788	49.2074	76.1464	41.2801	43.274	14.3388	29.3384		11.2598	10.5771	7.06211	28.8499	21.2339	33.2995	22.1803	11.7444	5.65048	4.2289	4.18385	9.07664
ostta01g03210	Nuclear transport factor 2, Eukaryote		105.698	133.031	96.4301	130.188	140.311	218.761	238.382	165.274	49.3496	34.5833	191.553	100.313		89.0759	88.018	140.379	117.746	141.118	179.262	59.1808	20.054	14.9782	18.5939	148.429	115.832
ostta01g03220	Domain of unknown function DUF59		13.5941	24.4062	28.5326	26.8507	26.466	35.7622	45.9016	45.2496	21.9094	27.1861	33.7445	16.2045		11.6343	16.7816	25.8727	33.2211	35.4041	35.3219	16.2684	4.00906	3.40383	6.51934	10.9727	18.5903
ostta01g03230	Mog1/PsbP, alpha/beta/alpha sandwich		30.437	38.3661	34.2982	34.6942	23.5667	15.8292	21.6245	29.069	27.8993	35.5246	40.083	25.8209		34.7426	34.2648	42.3087	32.7133	28.6715	19.5888	13.3689	4.914	7.87743	10.1409	26.6428	30.0024
ostta01g03240	unnamed product		21.5115	29.704	46.1022	14.0365	6.67209	7.19414	21.7004	48.6186	56.5448	41.8913	19.6832	12.1005		23.8384	28.1012	37.9422	12.9578	6.10139	8.39584	15.2222	9.06286	8.93133	9.23731	8.06156	7.61706
ostta01g03250	EF-Hand 1, calcium-binding site		17.7892	33.2377	22.5636	69.7084	179.859	159.157	120.448	98.6632	18.043	8.06669	28.8001	71.1621		16.6986	17.9995	28.6169	77.333	160.591	143.274	53.951	13.9319	5.92095	2.62965	23.7895	43.6578
ostta01g03260	Nuclear control of ATP synthase 2		42.8915	34.4672	26.8511	41.102	42.0901	53.0481	62.0388	57.2931	56.5171	51.9319	41.8102	41.5469		36.4252	26.6208	25.3227	35.502	38.276	50.8588	23.6727	7.10853	6.38994	12.038	14.1828	16.1733
ostta01g03270	JmjC domain		36.0792	31.7638	26.7739	20.1818	22.8006	22.7222	31.201	30.9506	28.1656	38.1318	37.6513	28.4989		34.4266	31.3119	26.9076	21.8336	20.9715	24.0126	18.2025	8.31265	6.94682	10.4182	13.8026	12.5276
ostta01g03280	Rudiment single hybrid motif		727.187	338.206	373.376	617.945	147.338	55.241	62.0688	126.31	344.372	662.425	316.525	417.437		611.181	556.313	379.285	578.001	113.477	40.5067	35.0662	17.8627	35.6342	122.907	141.543	263.9
ostta01g03290	Streptomyces cyclase/dehydrase		18.0042	22.3804	28.6538	25.7281	14.0114	12.6167	15.879	21.1356	26.0128	45.1254	17.5525	21.9678		13.5565	19.16	22.0551	22.2015	12.4285	14.3636	16.4152	7.96448	6.40596	8.74644	5.31596	9.32624
ostta01g03300	Rieske [2Fe-2S] iron-sulphur domain		124.073	113.477	117.684	81.0541	58.8479	53.2733	34.5604	24.3782	24.4781	82.2503	134.809	113.374		131.138	143.905	128.143	68.8106	75.4474	47.2977	18.8616	7.92453	6.79089	29.1347	68.8846	103.849
ostta01g03310	EF-Hand 1, calcium-binding site		75.719	81.7935	72.4144	115.949	160.433	103.676	78.0654	32.222	20.8088	68.9341	65.0239	99.6232		76.2396	79.974	88.0275	113.569	138.026	83.9995	40.17	11.9119	7.4289	19.3293	47.5948	72.3434
ostta01g03320	Nonaspanin TM9SF		133.228	102.391	83.7379	164.007	99.6243	107.224	103.713	63.7885	13.6871	35.0467	65.1662	130.934		114.965	83.5128	77.2841	153.984	93.1101	95.347	40.2506	12.0374	4.83811	19.2456	69.9832	108.353
ostta01g03330	Metridin-like ShK toxin		10.386	17.116	19.0319	13.6927	15.3875	18.9667	18.9558	16.9878	3.92744	2.89991	9.26877	8.70942		7.10521	13.24	12.9654	11.6081	11.9067	16.0284	10.2116	1.93294	1.05501	2.02066	7.05386	19.9948
ostta01g03340	PCI/PINT associated module		28.8215	42.0156	22.881	61.4128	31.383	40.7578	54.2015	69.1575	48.5927	19.5756	29.7579	50.1423		23.4054	23.3248	28.8963	61.154	24.4304	39.3141	25.4255	12.5463	9.17846	5.9736	19.1508	26.9925
ostta01g03350	Zinc finger, RING-CH-type		31.728	30.8908	31.5858	25.8807	14.3984	28.8073	41.887	35.137	25.1404	23.5787	44.5712	22.5873		27.5366	24.8707	29.1739	27.2282	20.0493	30.1031	21.1541	8.41851	8.92196	11.2532	21.98	18.2387
ostta01g03360	Thioredoxin-like fold		26.1535	24.8733	26.5228	19.0781	16.2237	21.538	31.4799	36.3446	20.3571	19.4874	53.4745	22.2724		19.8395	20.131	19.9755	19.361	16.4598	31.3714	17.8839	5.25884	4.14602	6.61737	14.8502	8.12855
ostta01g03370	Conservedhypothetical protein CHP01589, plant		55.1963	172.313	162.837	26.8677	0.69593	4.47619	30.7249	136.427	285.38	265.855	49.6964	5.84247		85.847	119.715	137.148	31.136	1.17232	3.76164	19.594	22.9944	44.8649	64.6969	38.1189	16.4926
ostta01g03380	RNA polymerase III Rpc4		55.6284	104.161	133.85	18.0865	4.68624	5.12614	31.6753	134.396	243.509	181.707	40.0705	12.358		78.8143	108.186	104.807	20.429	4.06669	7.1072	17.9752	19.7473	42.0485	61.9306	36.0319	6.65251
ostta01g03390	Uroporphyrinogen decarboxylase URO-D		239.738	265.71	228.144	379.814	246.884	67.1191	19.8077	13.2767	7.02722	248.156	204.07	347.765		246.847	201.561	207.376	377.44	269.071	65.0825	13.4701	7.33575	4.98572	78.4938	154.078	304.095
ostta01g03400	unnamed product		109.994	118.326	90.6836	149.208	151.91	113.175	81.8042	51.2099	39.578	201.581	87.9896	185.15		79.6758	44.8312	57.5633	157.644	149.85	94.1297	40.012	13.0126	8.24383	36.8418	23.2285	77.0417
ostta01g03410	UBA/THIF-type NAD/FAD binding fold		19.3709	34.9886	51.451	20.0033	7.49305	9.29594	9.62892	19.211	45.4052	35.3315	17.1417	12.5362		21.7611	28.8594	31.3528	19.3241	8.4662	9.78692	18.8094	13.6844	20.0361	21.6474	14.5371	14.1013
ostta01g03420	Pyrophosphate-energised proton pump		976.064	1355.47	2989.16	1390.19	295.285	362.724	249.378	618.998	455.577	432.702	885.515	405.845		1487.02	2862.01	3068.24	1353.96	364.839	386.657	259.108	98.2178	97.1275	475.141	1397.33	1108.44
ostta01g03430	Flavinator of succinate dehydrogenase		22.0565	6.7009	3.03223	42.6672	86.6073	69.6179	71.1709	57.9481	27.4857	20.9261	8.67186	36.3918		15.7414	4.50219	1.99347	30.235	76.0357	66.6416	25.6973	7.71179	5.02252	3.03777	5.11287	24.0992
ostta01g03440	NUDIX hydrolase domain-like		28.3711	17.6172	5.19686	52.1445	101.825	88.8487	96.3273	76.7947	44.2283	32.2726	22.4795	63.8684		25.9912	7.72127	4.19477	47.4717	100.984	93.6651	38.3866	10.8322	6.6995	5.35822	2.53148	32.6927
ostta01g03450	Rhodanese-like domain		839.785	773.175	581.751	771.532	312.515	155.605	67.8561	20.1559	103.598	564.442	1393.33	1496.35		893.622	547.463	466.346	684.529	376.711	180.439	85.8902	10.6632	15.8794	263.884	487.469	673.473
ostta01g03460	unnamed product		24.0838	23.8662	25.9608	27.8162	19.751	32.1084	38.3294	43.845	45.9427	36.0635	24.9081	24.6802		19.4783	21.7795	19.7222	25.4265	20.1334	29.3001	18.5723	5.41724	4.65053	7.27114	8.77059	13.3974
ostta01g03470	SAC3/GANP/Nin1/mts3/eIF-3 p25		22.1622	16.344	22.3664	21.0092	27.4124	28.2253	30.8796	34.7306	32.5888	31.7973	23.0276	23.8041		17.1957	19.7857	21.2613	20.456	25.9397	28.2997	16.5753	4.41882	3.32776	6.12467	9.21891	8.02795
ostta01g03480	G-patch domain		2.40229	10.9364	19.2039	1.22714	0.102773	0.337261	0.86953	48.3137	95.236	30.9702	1.7011	0.526098		4.60819	10.0999	9.8444	0.88709	0.432813	0.514359	3.28264	8.42829	14.4452	13.0956	5.17398	1.41604
ostta01g02380	Transcription elongation factor 1		73.0316	73.6623	58.6956	75.2851	44.3694	64.0654	43.1076	46.3585	15.6736	16.8891	72.8881	56.4234		49.7947	50.6062	63.439	89.6971	56.2532	57.9695	25.4155	11.6571	2.62581	5.8674	52.6689	57.9159
ostta01g03495	Mitochondrial substrate/solute carrier		14.8987	18.3426	16.1883	8.85547	4.10757	4.85261	9.26743	11.4197	14.3775	11.045	19.857	7.56964		15.1435	17.3658	18.9203	8.86367	4.0363	6.16729	5.34513	1.79006	3.46402	4.17735	4.68726	5.65954
ostta01g03500	Mitochondrial substrate/solute carrier		23.138	24.5144	30.1625	10.7113	9.48332	14.9154	25.4309	33.3908	48.3713	38.8956	33.4003	18.7184		23.6658	22.6049	18.8492	12.2906	7.124	14.1104	12.9368	4.97559	7.6853	7.51314	7.57	6.1212
ostta01g03510	unnamed product		0	0	0.609719	0	1.47488	0	0	1.01663	0	0	0	0		0	0	0	0.530438	1.24225	0.738151	1.74477	0	0.691003	0	0	0
ostta01g03520	unnamed product		211.231	215.958	433.781	546.307	1188.37	1015.48	866.742	524.573	357.011	228.075	177.721	327.808		237.856	304.248	367.107	384.283	902.805	701.763	240.956	48.4171	31.3639	61.9337	97.7091	265.269
ostta01g03530	Mitochondrial substrate/solute carrier		192.15	292.78	371.12	488.453	1002.46	932.447	769.516	461.119	345.208	207.497	175.915	287		233.973	262.087	370.132	333.585	882.341	711.488	253.214	55.0376	38.9216	91.8454	184.901	335.447
ostta01g03540	Sterile alpha motif, type 1		268.847	378.033	454.189	284.315	350.873	239.973	293.938	388.495	314.882	284.576	391.122	311.099		398.372	428.531	468.969	273.73	420.931	298.055	208.773	61.972	56.3748	156.347	244.893	235.201
ostta01g03550	unnamed product		10.1838	24.0086	39.1736	13.7805	5.83133	5.42191	20.3702	64.9822	68.1247	51.8162	24.7046	3.23383		16.2207	26.9392	37.1999	7.86459	7.77663	9.97144	23.2821	12.4176	33.24	21.8029	27.8893	6.02594
ostta01g03560	DnaJ domain, conserved site		59.8808	54.0292	64.8888	50.4283	54.538	76.0852	68.5493	46.8536	15.624	28.4294	54.8338	52.9764		54.0773	52.2337	54.9875	51.8109	49.8571	65.7749	44.0609	17.8651	9.03661	9.66849	22.6349	22.1767
ostta01g03570	MIF4-like, type 1/2/3		59.8617	67.8729	104.802	48.2541	21.1986	38.7375	54.4429	55.7963	56.5855	38.2344	57.9076	37.4603		55.4828	71.8939	77.3489	47.5718	23.1136	41.7839	23.1883	8.11079	8.2992	11.0747	21.9291	21.806
ostta01g03580	Nucleotide-binding, alpha-beta plait		5.02851	5.63593	3.46694	15.7734	10.9432	12.6864	21.3965	21.3604	17.4931	11.7588	4.43358	10.6802		2.95527	2.74894	3.21197	16.2577	9.82012	12.7964	8.46913	3.88975	3.25831	2.93676	1.23571	8.45488
ostta01g03590	unnamed product		35.2555	18.869	37.9775	29.4594	29.6067	45.82	42.7327	25.7827	9.76031	13.7824	34.8595	30.5609		28.8934	31.0085	29.5592	29.1833	27.9128	42.1966	19.458	7.96448	6.27911	5.46653	8.34196	11.4153
ostta01g03600	Glutamine amidotransferase		30.4811	87.2102	108.577	31.2265	71.9156	63.6212	47.3964	85.9859	167.158	94.1229	20.7914	7.39203		52.4254	75.8973	83.6299	26.7898	66.473	44.9368	29.5988	14.6988	25.1194	32.2023	27.0638	18.1234
ostta01g03610	Immunoglobulin-like fold		54.5123	30.1059	13.4267	48.2294	116.002	104.698	118.203	125.486	65.1744	86.9015	41.4039	58.4442		43.314	19.9198	17.0651	55.3418	94.5778	85.9333	48.7302	16.9472	9.69602	10.4849	10.4686	22.1022
ostta01g03620	Class II glutamine amidotransferase domain		300.097	145.006	45.2289	166.323	372.317	230.243	228.581	88.5468	30.5133	95.2516	298.72	278.922		316.474	200.951	106.411	135.28	327.323	210.668	79.2362	24.8628	21.4421	48.9995	50.6296	114.208
ostta01g03630	Nucleoporin FG repeat		166.204	139.86	151.418	97.9937	197.469	180.062	221.944	251.608	215.805	154.931	117.737	163.926		261.084	214.472	192.08	78.2322	248.005	245.923	294.797	133.042	88.5624	97.1096	90.7887	96.7185
ostta01g03640	Haem peroxidase, plant/fungal/bacterial		49.0322	32.3716	20.8308	48.5794	49.3445	52.777	63.1553	29.244	18.5126	22.8765	49.5935	40.6291		40.8428	25.219	30.1331	40.1881	58.1639	54.6186	28.4148	13.4982	7.95083	8.90263	28.1278	30.217
ostta01g03650	Short-chain dehydrogenase/reductase SDR		24.103	18.8966	9.6798	32.1407	46.83	36.7531	38.6232	21.0013	13.2848	15.6946	19.5673	25.9942		16.4441	14.5729	10.8533	26.481	39.4435	36.5682	20.6913	10.8971	6.47641	8.10073	8.80549	18.2688
ostta01g03660	Metridin-like ShK toxin		48.1858	26.1072	3.28232	104.485	131.863	100.134	104.955	55.4263	22.7521	30.6025	17.0563	82.8021		48.6312	35.4374	10.9399	94.1763	111.195	88.1229	44.5692	12.6748	7.29392	10.7569	5.17283	68.6411
ostta01g03670	unnamed product		1341.04	363.771	31.2516	155.628	1296.87	1617.42	1523.3	598.348	106.882	481.898	901.726	1090.88		1052.6	318.307	71.1226	99.1426	1153.79	1725.71	419.779	66.9993	33.2806	85.3795	33.4648	74.5275
ostta01g03680	DHBP synthase RibB-like alpha/beta domain		32.6531	23.5862	19.7695	3.63696	12.6407	19.2916	26.0051	25.7197	13.8491	17.9341	36.8522	20.27		36.7238	20.9793	15.784	1.42411	9.10758	15.3969	10.0893	3.62022	2.14061	9.29309	3.68028	2.0984
ostta01g03690	unnamed product		24.7162	33.0629	15.6678	47.996	42.3787	78.6935	74.2016	62.6979	54.4558	19.8069	40.1916	41.9765		18.8818	13.8911	12.9848	60.9656	36.5649	81.0453	41.5741	15.561	12.591	6.18345	14.5703	29.4327
ostta01g03700	unnamed product		0.455385	0.214717	0.280274	0	0.112995	0.0741612	0.0869105	0.233662	0.366969	0.104771	0.356247	0.347055		0.788128	0.569462	0.621023	0.162554	0.190345	0.791726	5.34687	4.70044	4.87046	1.82511	1.36526	0.934128
ostta01g03710	unnamed product		0	0	0.171202	0	0	0.271803	0	0	0.672475	0	0	0		0	0.347849	0	0	0	0.207264	3.67433	2.21493	2.91038	0.371616	1.66791	1.1412
ostta01g03720	DNA cytosine-5-methyltransferase 1, replication foci domain		26.415	21.7814	26.0019	31.6597	19.4477	24.1142	41.869	42.549	27.3158	17.4331	33.7615	18.5875		20.2058	28.1988	36.482	33.1345	14.9288	23.6862	19.1114	6.98548	5.99746	3.75534	16.1733	15.1786
ostta01g03730	FIST domain, N-terminal		55.3354	40.675	31.1777	24.168	14.7508	20.236	34.0368	44.3402	54.9892	46.4819	62.4155	20.7793		44.9776	37.5424	44.7586	28.5597	15.6002	22.314	15.4819	5.53635	8.62569	10.3503	25.9076	11.6138
ostta01g03740	unnamed product		129.938	98.0148	93.1865	88.7059	122.099	93.5768	112.269	67.0754	50.838	82.3754	136.65	94.109		116.752	92.0818	125.363	99.8972	124.109	94.3211	42.6222	9.516	8.36797	19.0668	85.5765	61.5224
ostta01g03750	HSP20-like chaperone		54.7011	54.2167	41.8407	49.6526	35.1068	23.7349	29.7117	35.2868	40.6741	39.7369	80.4212	36.3031		53.2316	43.295	71.1684	52.3622	37.5798	25.0332	12.9176	5.16336	6.71122	9.69316	48.9436	40.7676
ostta01g03760	ATPase, AAA-type, CDC48		52.8991	74.0351	50.2145	196.479	110.529	134.419	204.961	193.483	97.8875	18.4008	119.509	137.103		33.4755	52.9381	107.352	196.284	116.654	150.415	71.5388	19.8722	9.9078	6.35661	105.624	139.802
ostta01g03770	ATPase, F1 complex, gamma subunit conserved site		187.952	272.231	307.837	358.822	410.631	347.556	394.619	405.361	322.705	201.288	240.619	286.399		204.778	223.907	269.872	332.585	374.768	307.571	140.523	45.2161	39.3872	45.5971	116.255	206.005
ostta01g03780	unnamed product		13.2669	23.8784	35.4856	14.1325	19.557	22.0994	37.4355	80.8528	110.312	82.0933	9.62541	15.3566		18.1642	19.1028	20.6008	9.57971	13.8635	19.6643	43.3924	33.2359	28.5661	24.5372	9.71206	7.19377
ostta01g03790	P-loop containing nucleoside triphosphate hydrolase		2.87937	4.41235	2.31365	6.39817	310.136	395.258	263.637	214.638	47.6311	10.9858	2.53409	19.3839		3.67814	5.70108	2.85153	5.78148	249.183	253.52	108.045	46.7746	20.5304	17.7376	8.75239	10.0081
ostta01g03800	CAP Gly-rich domain		0.319027	0.225635	0.1309	3.93833	48.2879	40.7325	34.8879	32.3025	12.1687	0.807388	0.124787	16.8573		0.0788764	0.0664909	0.124305	3.5872	36.1375	35.4187	22.2877	7.05636	4.8214	1.56275	1.7535	4.14464
ostta01g03810	Glycerol-3-phosphate dehydrogenase, NAD-dependent		0.45054	0.637299	0	8.00905	51.0894	50.1132	35.8561	15.0264	9.43969	0.103656	0.528685	19.4572		1.00253	0.187801	0.438869	5.3072	51.4113	43.865	20.102	4.91618	1.99031	1.60507	0.225123	9.54997
ostta01g03820	unnamed product		21.4386	9.47667	5.20328	24.2207	33.9598	26.0293	17.444	12.4408	3.21357	0.66059	60.2721	50.9366		14.671	4.98682	4.47498	22.5481	29.7035	24.7218	11.097	2.39916	1.33516	0.852407	9.56456	17.3421
ostta01g03830	Sjoegren syndrome/scleroderma autoantigen 1		0	0.676905	0.147263	1.06335	20.1265	10.1701	12.0555	21.6078	9.44789	2.31207	0.280771	0.729403		0.177472	0.149604	0.279686	1.53737	26.4031	19.2545	5.89969	2.54029	2.00274	2.23757	0	0.490813
ostta01g03840	Phospholipase D/Transphosphatidylase		1.31201	1.3646	0.395831	1.14328	29.6825	23.1261	20.9892	17.094	7.77406	2.66343	0.83016	1.17635		0.572438	0.482551	0.526243	1.10196	25.1619	18.3058	10.7607	2.84505	1.70468	1.71841	1.54253	1.05542
ostta01g03850	unnamed product		6.20586	2.37252	0.860247	11.181	5.41034	4.2338	4.96164	7.17179	8.10965	11.3837	31.8188	10.6522		6.63499	2.09743	1.47043	8.53165	4.9075	4.1658	4.18485	2.47322	5.06964	4.85492	3.35233	12.6154
ostta01g03860	Mitochondrial substrate/solute carrier		5.13714	3.46028	1.50559	5.88873	3.64195	5.47775	5.95258	12.4473	9.19939	2.25125	31.5761	15.536		4.98971	1.27461	0.714865	6.11249	6.77407	6.83522	5.56499	3.60715	2.13288	3.81275	5.80607	6.69065
ostta01g03870	Domain of unknown function SprT-like		1.1048	0.482336	0.12592	0.0505133	20.7125	52.0106	28.8555	23.3402	3.57218	0.658995	0.880291	0.311846		0.961092	0.383768	0.518162	0.401672	20.1821	31.4543	7.38682	3.31853	1.2368	1.09331	0.40892	1.53883
ostta01g03880	Basic-leucine zipper domain		402.753	472.108	408.302	89.7438	185.953	249.753	202.12	79.055	156.703	609.401	631.682	794.861		498.994	705.666	511.655	76.8889	222.741	270.838	89.2432	16.2119	22.9541	70.9418	110.993	111.996
ostta01g03890	Histone core		4.23508	2.64292	1.27772	4.61306	378.308	322.739	189.467	134.644	60.2261	10.6034	5.35942	8.54367		4.92745	1.29804	2.91203	5.11327	306.142	235.123	80.0734	20.204	9.55718	2.21877	1.8672	29.8097
ostta01g03900	Pre-mRNA-splicing factor 38		16.0328	21.2762	37.3398	38.8375	39.5321	54.5191	67.1632	76.5742	93.446	44.7747	15.7766	34.7096		15.083	27.9511	48.0311	38.3336	45.4142	52.9689	18.7952	7.88044	10.6674	8.30717	7.55771	24.1316
ostta01g03910	EF-Hand 1, calcium-binding site		183.859	641.395	317.188	1885.19	4763.31	6583.96	5424.88	3124.56	227.217	6.75564	487.467	1751.23		129.001	219.372	396.035	1796.76	3587.85	4783.88	1979.09	335.391	32.8226	28.6665	354.386	1487.28
ostta01g03920	unnamed product		257.065	367.385	305.7	200.395	27.9548	29.195	68.585	78.6237	69.1398	198.469	248.482	159.187		269.395	342.783	323.621	180.236	32.6543	37.5812	19.5524	7.27558	11.0896	52.001	168.882	166.438
ostta01g03930	Rad21/Rec8-like protein, N-terminal		0.170827	0.536973	0.29205	0.0702942	0.141291	0.0927327	0.434698	0.535654	0.764775	0.262016	0.50114	0.433964		0.351961	1.18678	0.443737	0.254075	0.535525	0.989991	1.42074	1.00758	1.12535	0.887507	0.426788	0.194675
ostta01g03940	Prefoldin		249.485	296.505	280.928	233.523	207.623	211.299	271.627	261.864	137.891	115.448	293.912	170.509		220.522	235.913	337.28	237.986	201.428	203.042	85.5135	26.4934	17.9033	57.7215	122.481	129.872
ostta01g03950	Mitochodrial transcription termination factor-related		55.7334	118.759	146.162	15.7303	5.98378	12.6546	46.7062	115.591	265.108	243.85	66.6112	84.6325		107.469	116.841	101.445	8.76761	4.6044	9.68677	19.2262	13.7848	41.2562	51.4411	22.7608	6.51427
ostta01g03960	unnamed product		215.014	249.385	337.347	50.0878	0.256828	1.40468	30.2895	192.019	391.743	351.726	252.092	73.0101		364.496	380.392	317.326	34.2991	0.93738	1.45676	15.5963	25.1321	61.0461	97.8697	68.9583	15.806
ostta01g03970	Paired amphipathic helix		111.499	64.0614	84.3738	174.07	91.3575	96.5579	129.136	120.474	73.9552	49.3005	55.697	96.9734		81.5071	92.0762	99.9627	152.078	79.4035	84.3519	46.4683	15.1128	9.2207	9.59328	44.1172	85.5906
ostta01g03980	Growth arrest-specific protein 8		0.83086	0.761749	0.473487	0.911718	0.343604	0.751716	0.440473	0.94738	0.991916	0.849587	0.90275	0.469044		0.798865	0.962034	1.07912	0.823841	0.385876	1.26109	3.52282	2.04192	1.9318	0	0.230644	1.89371
ostta01g03990	Peptidyl-prolyl cis-trans isomerase, FKBP-type, domain		50.0376	51.3646	39.274	43.7592	33.0442	34.2856	49.8042	42.1212	41.0326	53.0553	73.6349	47.5124		46.1201	36.6332	49.5044	47.4497	29.8786	37.9401	22.7072	6.49756	6.60247	15.9161	35.2285	33.4774
ostta01g04000	Peptidase S54, rhomboid domain		15.463	19.3882	15.9626	9.60517	11.7305	26.1444	28.4773	26.8684	29.6306	24.246	26.1002	17.5142		17.4108	11.1873	13.0477	16.0843	15.1291	27.642	11.8533	4.79258	5.03789	5.04382	11.0729	9.42818
ostta01g04010	Uracil-5-methyltransferase		31.1657	42.5377	61.9073	24.7878	23.5083	44.4908	62.5564	73.2332	66.0152	34.1599	19.7458	17.8892		38.0376	43.2639	37.576	20.1903	22.7556	48.7475	30.0514	12.594	10.455	9.06768	12.2942	12.1827
ostta01g04020	Calycin-like		7.0167	9.21632	6.58064	9.40445	13.431	25.3026	28.3133	32.9172	15.3475	4.38179	9.21393	15.024		4.46095	5.84962	5.07738	10.3765	20.5302	34.6057	14.7118	5.02546	3.02978	1.33914	0.500866	1.37079
ostta01g04030	Ribosomal protein L2, bacterial/organellar-type		34.7645	57.996	85.4243	30.7929	9.38154	18.6319	30.925	60.1316	67.5308	36.2635	41.2936	21.3303		37.5129	58.3327	63.997	31.5495	10.8778	22.6837	13.5485	5.64754	8.79076	11.1517	25.5166	23.1664
ostta01g04040	unnamed product		0.485396	1.14434	2.58912	0.359528	17.7049	16.1259	12.8767	23.6607	7.69268	0.670054	0.569586	0.493235		0.960077	2.12447	1.51303	0.173266	22.5207	15.5519	8.12143	4.72392	3.95	0.648465	0.485079	0.663793
ostta01g04050	Mog1/PsbP, alpha/beta/alpha sandwich		16.3459	35.0328	30.1811	34.3039	28.3915	39.0829	46.6526	40.4112	23.1512	17.607	28.045	30.9548		16.7166	20.9053	27.0682	33.8154	23.9133	37.2766	13.522	3.94413	2.76401	4.63216	17.8203	21.3375
ostta01g04060	PHF5-like		21.2878	41.3511	63.3568	26.2795	20.4591	41.504	63.5169	119.742	123.224	53.806	21.6964	16.3761		20.7564	33.1195	46.4378	23.5458	18.7986	35.7448	25.083	7.51596	9.75965	15.3546	11.9853	12.3007
ostta01g04070	WD40/YVTN repeat-like-containing domain		19.7563	37.5664	64.4645	9.71136	17.7453	14.5947	29.0464	67.6188	96.5912	60.8789	12.6317	6.3587		16.687	45.4608	35.3976	6.42194	18.5895	14.5984	13.7763	10.6113	14.6533	15.426	6.81191	4.73719
ostta01g04080	Membrane bound O-acyl transferase, MBOAT		0.65879	0.665623	0.289616	1.16181	1.75142	1.1495	0.35923	0.160967	0.379201	0.541317	0.276091	1.31495		0.581713	0.882667	0.0916749	1.34378	0.590069	0.467496	0.414383	0.693875	0.765862	0.4191	0.470258	0.321755
ostta01g04090	Conservedhypothetical protein CHP02450, tryptophan-rich		4.7912	6.05112	6.78697	8.16786	12.1715	7.80266	12.4098	10.1458	14.5552	13.3853	7.80864	10.1429		3.9486	3.80408	5.66717	10.0783	10.0133	11.7582	3.85083	1.85033	1.98925	2.54	5.70009	5.85009
ostta01g04100	Protein translocase subunit SecA		16.4344	14.5293	17.6758	22.2941	11.4881	10.0615	13.0201	8.15468	20.4666	16.5423	23.8363	16.7466		11.2952	17.222	20.8471	24.2701	10.9577	8.98607	6.66012	1.94411	3.02978	1.97982	9.11576	7.33777
ostta01g04110	SWAP/Surp		18.8275	33.626	37.23	14.8446	32.6691	38.0943	50.3806	69.6578	55.1708	49.8797	21.5437	20.068		24.4681	24.1933	36.3802	13.0809	31.827	37.66	15.2656	6.34195	6.98969	11.3353	12.7189	7.20198
ostta01g04120	von Willebrand factor, type A		52.4368	27.9282	120.843	13.9442	1.3138	1.07537	5.09323	35.8597	47.9073	40.9001	34.6723	2.92207		46.3598	133.781	69.5155	13.9905	1.09386	1.29239	3.55504	4.6486	6.51618	9.29594	12.605	5.01446
ostta01g04130	Homeodomain-like		33.5655	47.5534	45.0993	48.0502	75.6615	270.619	230.977	365.747	135.031	11.7831	45.6128	22.6183		31.169	43.5175	51.8837	57.6574	75.913	233.074	74.7045	35.5522	23.0827	4.91225	19.6852	21.5501
ostta01g04140	Cyanobacterial aminoacyl-tRNA synthetase, CAAD domain		59.0551	128.962	75.5334	253.281	433.225	552.784	379.36	194.745	8.17102	7.11924	76.314	238.89		42.013	59.1359	62.021	236.076	380.457	511.278	171.347	32.6358	10.6089	10.2764	64.2054	159.583
ostta01g04150	Aminoacyl-tRNA synthetase, class I, anticodon-binding domain, subdomain 2		646.198	626.876	523.044	608.159	19.9247	2.23686	1.68039	12.2281	133.012	648.635	389.237	334.794		614.928	569.898	477.685	611.551	34.2264	4.37366	4.54873	3.94686	16.8685	215.022	224.374	356.887
ostta01g04160	Cytochrome c oxidase biogenesis protein Cmc1-like		11.8757	31.7029	21.4973	13.798	14.3003	17.3491	28.9976	50.7792	49.7262	38.573	20.4934	19.0773		9.49932	13.8315	10.2071	10.2861	17.5196	24.7243	24.094	8.24066	10.5574	11.6657	3.49057	8.359
ostta01g04170	Domain of unknown function DUF1995		144.605	196.8	123.104	126.609	129.648	108.524	63.5902	16.8433	2.33003	179.848	155.077	190.934		128.552	138.249	124.059	124.947	122.955	82.8819	29.506	5.41724	1.54227	27.2668	37.479	74.3138
ostta01g04180	Chitobiase/beta-hexosaminidase C-terminal domain		49.9701	74.5863	72.8405	54.4299	127.446	207.729	186.603	135.477	53.1921	52.3224	73.6747	69.3666		48.1946	47.5592	58.1696	54.6715	138.868	218.058	65.1659	13.003	6.8343	20.668	42.1299	41.2552
ostta01g04190	Quinonprotein alcohol dehydrogenase-like superfamily		6.52746	8.35388	17.7596	4.10576	7.55844	8.25108	12.9323	17.2515	13.7347	9.29675	7.62923	4.34296		6.64754	11.6933	13.1406	5.07615	6.98338	8.37632	14.1422	6.32508	5.49252	5.12148	4.73709	3.40057
ostta01g04200	Preprotein translocase Sec, Sec61-beta subunit		164.563	237.913	199.587	246.17	395.121	514.318	403.21	248.349	48.7544	13.9196	165.181	215.789		174.713	161.402	178.687	269.523	419.792	522.326	146.336	36.3987	9.56546	11.8546	111.25	287.925
ostta01g04210	GOLD		107.957	128.687	122.199	102.389	110.886	148.718	190.508	113.196	8.97035	6.56565	97.3741	92.5479		101.481	108.198	115.333	96.882	127.785	153.67	63.0931	13.2508	8.04684	12.1674	79.4887	73.8999
ostta01g04220	Pyridine nucleotide-disulphide oxidoreductase, class I, active site		641.857	504.19	512.518	550.586	988.717	477.392	467.389	445.948	301.532	505.517	454.928	536.234		671.624	685.34	788.484	539.39	827.099	471.718	233.201	50.8476	36.5071	140.589	257.787	350.929
ostta01g04230	Aldehyde dehydrogenase, C-terminal		1.50447	1.41874	1.04941	14.7836	37.6292	49.0507	44.4475	37.0024	15.3566	2.49217	0.706166	22.7786		1.41347	3.01016	2.34479	15.8425	38.7999	41.7757	30.7364	14.7304	6.78607	3.8858	1.50349	7.6124
ostta01g04240	unnamed product		123.349	147.82	111.032	146.116	85.1602	68.6713	73.1989	76.7624	107.752	146.957	158.197	113.455		92.4698	89.1073	124.297	142.144	83.989	70.6708	36.8101	22.2761	29.3272	33.9635	65.2253	109.313
ostta01g04250	2-methoxy-6-polyprenyl-1,4-benzoquinol methylase domain		65.7325	63.2541	49.8418	76.2618	54.2417	71.4479	73.7605	41.2056	11.1717	18.5539	70.7256	58.4964		63.7028	46.5118	52.9628	69.4318	57.7702	67.5209	43.1752	19.2955	11.6746	10.3897	30.1584	44.7375
ostta01g04260	unnamed product		1.04154	2.16659	1.38262	0.453798	0.988145	0.848093	0.584642	0.73352	0.576002	0.563831	0.718935	1.32295		1.9692	3.38382	1.61136	1.25751	1.21642	2.73903	15.1965	13.7319	9.47286	6.54797	3.97976	2.72299
ostta01g04270	Serine/threonine-protein kinase, active site		59.2754	77.726	119.028	72.6313	54.9798	64.0819	82.8961	101.544	97.8466	66.8863	57.595	58.4443		67.4485	102.514	97.4169	74.6058	55.2409	69.9422	34.8727	12.8837	13.3726	18.8945	33.1361	37.1779
ostta01g04275	Sybindin-like protein		13.8817	22.4648	14.9635	49.9577	42.0342	45.7884	52.3129	45.4731	35.0761	24.0886	27.149	39.1497		15.9971	12.0141	14.8972	46.4023	38.6003	42.9512	12.4315	8.3265	6.83805	8.38201	10.5808	20.9141
ostta01g04280	Glycerophosphoryl diester phosphodiesterase		247.548	82.3228	114.183	169.058	131.256	154.439	152.169	149.539	176.358	335.62	231.191	188.682		191.813	138.166	86.4088	152.34	119.202	122.613	54.9075	17.8925	19.1073	41.6164	46.6963	67.856
ostta01g04290	unnamed product		18.9985	23.048	22.8986	13.8765	13.4549	16.6301	22.8128	21.6628	27.2174	26.8635	30.9635	15.9872		18.6909	16.8284	19.663	13.8459	18.0329	17.4983	9.41075	3.85198	5.24549	8.6366	11.4708	9.2016
ostta01g04300	Two pore domain potassium channel domain		4.59297	4.71092	2.81458	5.59631	12.8027	11.9483	11.2702	6.83542	3.92553	3.70535	4.95797	6.3643		3.31822	2.67286	2.26605	7.07967	11.7806	10.9631	5.07765	1.58321	0.277374	0.531254	2.23538	3.26287
ostta01g04310	Taxilin family		5.9997	9.36033	6.69738	27.2299	48.3831	38.2208	28.7945	10.5635	7.58402	11.3677	3.27858	19.7243		4.14471	6.25222	3.26592	26.4556	40.3828	24.3244	9.5826	0.260203	1.84627	1.96453	3.52693	10.8592
ostta01g04320	Tubulin/FtsZ, 2-layer sandwich domain		0.622479	0.209645	0.273653	1.64666	16.3282	15.8576	8.65546	1.06466	1.0749	1.02296	0.173916	1.35543		0.32979	0.370674	0.606353	1.111	12.4518	14.0249	11.6158	4.72054	2.17095	4.95	1.99952	0.912062
ostta01g04330	Thioredoxin-like fold		44.7278	45.9359	39.9739	29.5916	62.6359	59.1015	53.4159	47.4121	24.4607	20.7968	41.7738	36.5711		39.2346	31.3992	39.9166	30.5935	61.0126	51.5539	19.2614	7.50372	4.8261	7.45435	26.7656	27.9278
ostta01g04340	Glutamyl-tRNA synthetase, class Ib, archaeal/eukaryotic cytosolic		95.7388	166.904	182.597	75.9009	9.02574	14.7587	37.0514	84.3624	93.5208	90.7181	73.7011	35.9063		123.749	159.941	162.909	69.3735	10.643	14.3518	21.5987	13.4246	13.0485	37.3025	50.7878	48.891
ostta01g04350	unnamed product		70.8067	53.6238	30.9467	74.0162	69.6634	62.7704	37.3256	11.4757	18.1505	53.4262	67.0995	86.7949		57.2955	26.8767	28.4604	77.4559	68.9187	49.4022	20.6726	4.63103	5.31063	12.0786	25.6792	52.3846
ostta01g04360	unnamed product		41.8008	40.5598	41.795	52.3628	31.9897	39.2681	39.6366	40.6389	26.9479	47.0735	53.784	45.941		40.3603	30.3546	38.6606	53.402	39.1744	47.976	20.407	8.95369	8.18435	14.8917	23.745	34.9
ostta01g04370	Inositol-pentakisphosphate 2-kinase		36.3648	20.8228	10.5465	34.6696	39.4659	44.5565	45.3683	37.9436	45.6895	45.4045	77.7329	48.6442		30.0264	12.5838	12.0988	33.3755	46.6527	42.1603	19.7486	7.93646	7.05921	8.29665	11.0333	13.4469
ostta01g04380	unnamed product		48.0149	146.764	170.572	13.343	0	0.677005	2.57852	246.013	393.625	133.423	46.7492	3.43222		85.3084	106.137	131.809	10.202	0.217203	0.258126	7.62667	26.9717	86.9901	63.405	29.081	9.94875
ostta01g04390	SPla/RYanodine receptor SPRY		20.1925	16.1352	9.55983	27.4439	55.885	50.1959	43.262	49.48	36.638	17.0864	26.8655	30.9505		15.0012	9.40837	7.37602	29.8018	49.8092	43.5213	24.2218	10.8793	8.23858	9.72697	10.6717	8.96121
ostta01g04400	unnamed product		3.79004	4.06143	2.00277	5.38763	39.1844	25.063	20.1656	15.6165	10.9518	1.18906	3.36925	4.37642		2.55559	3.11177	1.56624	3.68969	39.4846	24.1038	11.9679	5.24993	3.20438	1.27861	3.73018	6.28241
ostta01g04410	Ribosomal protein L21		30.0986	44.024	55.768	33.071	9.57988	15.013	29.4736	44.0675	57.568	46.4072	46.2292	18.0146		36.4288	45.8166	41.9061	30.235	10.3742	16.0471	15.9586	5.34445	12.4573	14.035	25.5908	24.7826
ostta01g04420	unnamed product		1426.92	572.885	158.801	397.26	1613.67	1504.22	977.065	916.969	1459.03	7180.27	457.381	1307.32		1281.44	601.403	299.499	295.102	1308.89	1050.76	153.275	67.7347	102.525	897.346	77.3547	213.877
ostta01g04430	von Hippel-Lindau disease tumour suppressor, beta/alpha domain		157.683	152.968	143.169	87.0698	23.5286	35.4826	44.0226	84.5532	159.551	140.824	197.64	64.6875		178.465	148.888	151.212	95.4588	24.7161	33.4744	21.4228	10.9973	24.8957	34.6351	99.0203	44.8029
ostta01g04440	Clathrin light chain		228.634	242.457	182.027	197.112	411.696	388.579	350.822	225.525	120.86	150.095	347.757	211.206		269.568	219.227	261.332	189.773	467.912	413.286	150.412	20.019	14.3861	48.4195	179.498	137.602
ostta01g04450	Vacuolar protein sorting-associated, VPS28		30.3481	46.3728	38.5423	52.5291	89.2479	67.3356	76.9195	86.2355	46.7981	66.1279	55.7416	45.4823		41.2879	40.3266	49.4262	47.0003	89.4332	65.8039	20.5031	7.57672	4.66673	14.3011	31.2911	21.4097
ostta01g03190	Translation elongation factor, IF5A C-terminal		3117.42	3219.62	3049.61	2585.39	175.184	109.526	438.884	1648.57	2176.3	1823.65	2865.53	1053.97		2694.83	2685.21	3069.27	2666.29	157.305	108.588	196.224	229.153	374.768	722.308	1581.42	1820.71
ostta01g04470	Concanavalin A-like lectin/glucanase, subgroup		9.2726	9.66905	7.17944	17.6656	10.5639	20.7999	25.7369	25.4667	36.7027	29.5901	4.53371	20.215		5.23542	3.43775	3.95167	11.179	9.13054	17.3281	12.7586	6.63929	5.9599	4.66525	2.67304	5.79159
ostta01g04480	Carotenoid oxygenase		268.423	347.443	364.971	904.742	672.547	357.192	135.128	223.898	64.8751	485.798	289.819	473.582		190.809	223.973	320.885	837.687	577.975	298.039	50.4187	29.001	8.04815	94.356	200.74	421.908
ostta01g04490	Pyridoxal phosphate-dependent transferase, major region, subdomain 2		126.151	156.351	152.03	58.822	5.63437	5.86978	20.9806	28.111	62.2535	173.148	99.5338	81.9492		153.81	153.697	124.849	50.4988	7.38214	6.98259	23.1702	9.24773	13.4084	34.3484	28.9959	24.3986
ostta01g04500	unnamed product		3.3449	3.68849	0.77477	9.99006	22.7574	30.048	24.9173	29.5277	29.5632	18.1221	1.05513	15.35		1.86741	0.787091	0.735735	8.95494	29.09	29.077	21.2206	12.4102	10.4113	4.08423	1.34787	8.11561
ostta01g04510	P-loop containing nucleoside triphosphate hydrolase		0.112935	1.19812	0.463386	0.278834	189.995	174.816	89.6638	45.6824	1.66849	0.519664	0.220873	0.717246		0.279222	0.823822	1.43013	1.2094	169.704	113.882	38.7862	18.6514	15.4923	8.80111	8.46464	20.8497
ostta01g04520	Protein of unknown function DUF3752		28.7295	33.4272	29.8514	28.5826	49.4791	54.4408	63.3438	49.1378	25.8903	38.2418	32.0923	34.2659		37.0911	35.1406	40.6071	25.4959	48.7223	63.7054	17.8483	6.42106	3.64239	9.10459	18.5744	19.2448
ostta01g04530	Alanine racemase, N-terminal		90.4913	93.3558	59.3897	91.9445	67.9287	126.532	105.996	71.2737	52.0322	84.1988	99.3928	89.1564		90.1288	72.6989	86.6153	82.9229	75.7379	97.1089	25.1777	4.84834	3.15762	19.0982	43.2161	54.2504
ostta01g04540	unnamed product		13.1287	8.98591	14.336	15.1616	4.20342	5.86244	9.29508	15.2114	12.5136	14.6156	35.6158	12.9104		13.0886	11.0333	14.8513	16.2513	7.52338	6.31119	6.21574	3.74692	4.9234	2.82893	4.23232	10.1353
ostta01g04550	ATPase-like, ParA/MinD		36.6814	51.8654	59.2208	24.4258	35.8692	58.4865	74.3175	85.9177	64.1912	52.2782	30.9222	40.2806		44.5639	50.3708	51.7486	27.5743	35.8762	64.7388	25.0619	7.46054	5.14659	14.4841	16.7035	16.3709
ostta01g04560	AMP-dependent synthetase/ligase		97.9365	52.6226	78.2015	59.1001	222.837	129.033	146.701	131.386	104.429	138.804	62.677	94.1558		93.9269	118.757	102.772	57.1281	184.023	126.762	66.9087	26.7378	15.237	34.1863	26.5412	29.3117
ostta01g04570	Oxoglutarate/iron-dependent dioxygenase		1.83139	1.79898	0.626198	2.13521	21.4589	16.6522	34.1754	57.513	26.9199	1.98971	0.596954	2.3262		2.01241	2.75668	2.4777	2.36069	16.2668	15.4147	18.5166	11.8521	9.22582	6.34314	3.05032	3.13059
ostta01g04580	Amino acid transporter, transmembrane		0.133916	0.157855	0.137368	0.413291	41.7019	27.2063	27.922	30.6346	9.35263	0.0770253	0.0654762	0.595343		0	0.139552	0.19567	0.0597529	36.9434	22.7835	13.0703	4.54173	1.55681	1.04361	0.501856	1.60242
ostta01g04585	hypothetical protein		322.35	298.104	187.671	369.255	419.741	176.957	114.774	57.1202	43.554	228.281	265.994	401.146		268.652	180.064	177.037	313.58	386.158	151.769	52.2122	12.8466	11.8162	120.162	128.179	271.378
ostta01g04590	unnamed product		0	0	0	0	0.724727	0.237827	0.278713	0	0	0	0	0		0.361063	0	0.284508	0	0.610416	0.362712	0.428672	0.215341	0.848861	0.650328	0.72971	0
ostta01g04600	ABC transporter, conserved site		13.893	12.2754	7.35938	38.626	120.804	124.283	165.546	125.315	89.268	29.8108	4.27042	37.5792		11.3607	8.90168	4.72139	42.5902	113.358	126.939	71.4898	15.6387	8.31259	5.93033	2.09817	9.68
ostta01g04610	Chromatin assembly factor 1 subunit A		1.10558	0.840787	1.13408	5.98759	35.4415	25.3228	12.9663	3.99537	2.96974	1.18976	0.662619	7.38386		0.925843	1.11495	1.07694	7.54283	29.255	20.4615	16.7498	6.78391	4.64354	3.33516	2.40574	9.02269
ostta01g04620	Flavoprotein pyridine nucleotide cytochrome reductase		17.73	28.3465	50.8506	18.4282	15.6127	23.5639	34.6157	49.8005	41.9459	22.8574	14.6972	20.1908		21.8549	29.8381	30.7697	16.3678	14.2681	25.8142	23.4796	11.7948	8.35126	8.62149	11.7105	8.53498
ostta01g04630	DNA-binding domain		245.596	315.358	348.501	159.398	23.6321	15.7646	12.5151	81.2475	176.46	330.657	312.53	321.968		415.263	305.15	272.312	156.121	37.7698	18.6136	12.2596	14.9647	28.8597	144.792	107.271	129.977
ostta01g04640	unnamed product		0.627419	1.47916	1.4302	0.17212	0.0864901	0	0	0.0596174	0.0936299	0.801951	0.818048	0.531294		0.689438	3.55973	2.30885	0.435483	0.072848	0.173147	2.04633	2.05593	1.21565	1.86267	1.04502	0.238337
ostta01g04650	Cellulose-binding domain, fungal		0	0.0783086	0.0681451	0	0.08242	0	0	0.0568118	0.0892238	0.0764212	0	0		0.328497	0.346144	0.258847	0.118569	0.13884	0.412496	3.12006	2.35101	1.39014	1.6271	0.663893	0.454243
ostta01g04660	Cation-transporting P-type ATPase, C-terminal		81.9816	97.1997	172.073	120.88	12.8273	9.53274	23.102	48.0996	84.5565	65.2142	128.137	50.5103		78.2216	171.461	218.067	143.623	18.9819	11.0224	18.9099	9.19433	14.7933	22.1002	125.42	95.3846
ostta01g04670	unnamed product		34.7494	62.4662	28.9616	77.2155	32.8729	20.8678	14.9219	23.0306	17.5016	26.4829	104.49	67.8625		42.9573	20.8219	31.3105	87.6039	44.4821	29.1286	10.2002	1.9215	5.5546	18.3759	52.0901	62.371
ostta01g04680	Tetratricopeptide repeat		12.6222	15.7596	11.3291	16.2995	12.9811	18.8653	24.4065	25.9914	39.7046	20.7293	19.164	20.4626		12.6266	8.30745	11.001	15.7844	17.0079	24.4404	11.5783	4.77549	1.73767	1.10938	9.336	10.7883
ostta01g04690	unnamed product		0	2.21874	0.482694	0	6.71379	3.64008	1.34711	0.804834	12.324	7.03712	1.84061	2.09197		0.581713	0.980741	0.687562	14.0677	5.65483	4.09059	4.48915	2.08162	1.36761	0.523875	2.35129	0.804388
ostta01g04700	ENTH/VHS		2.29003	1.24588	1.44557	7.39368	17.3382	27.6836	39.783	46.0471	35.4096	5.33624	1.03355	9.02462		2.10506	1.95808	1.83032	4.50643	19.144	30.7721	18.7011	7.53281	6.21184	1.5689	0.440102	3.41272
ostta01g04710	JmjC domain		10.9041	22.9525	35.1534	6.05742	0.579782	1.45867	12.189	37.2999	59.8353	42.8275	11.8053	1.78075		10.4949	23.5378	21.9261	6.53353	0.0813888	1.54757	6.17287	4.93848	7.78689	8.15078	7.00522	3.46164
ostta01g04715	tRNA Ser_GCT		12.5484	16.2708	24.4565	13.9417	4.67046	10.2178	11.9743	8.5849	3.37068	2.88702	24.5414	4.78164		17.0636	16.9995	18.335	22.3963	6.55632	21.8165	14.7336	12.9523	16.0466	11.176	15.6753	34.3206
ostta01g04720	Exostosin-like		16.9727	29.934	35.0198	28.1499	36.4082	39.3511	68.9886	70.5792	42.7199	11.4763	13.4931	11.849		12.8933	23.0877	32.0564	26.246	32.561	36.8454	30.8054	10.3166	5.87419	2.01937	14.4044	15.7248
ostta01g04730	Mitochondrial inner membrane translocase subunit Tim17/Tim22/Tim23/peroxisomal protein PMP24		14.8088	20.1009	17.7222	21.605	17.5374	13.1545	15.416	21.2988	18.3825	8.77579	143.714	17.3849		19.4161	14.0291	23.6048	21.8252	26.4945	26.7494	18.4414	6.61709	23.215	10.991	98.1001	23.013
ostta01g04740	Helix-hairpin-helix motif, class 2		0.823845	2.18502	2.21834	17.925	43.6951	39.8306	21.128	8.63056	4.28762	0.473858	1.20842	11.5108		1.40036	3.64871	3.21001	17.0014	40.5695	28.9023	11.9403	2.73332	2.87323	1.83436	1.5437	13.0267
ostta01g04750	unnamed product		2.2421	4.69852	4.98311	16.607	43.5796	39.3534	24.0103	15.3392	12.8817	4.1554	1.82707	14.8723		2.15576	4.02392	4.48937	19.7861	49.0712	36.8153	16.4534	4.77549	7.24029	1.38673	4.668	24.6994
ostta01g04760	unnamed product		1.78319	9.17222	14.7995	0.40024	0	0	2.16569	87.338	123.667	61.9122	2.37782	0.823632		5.00997	8.27764	8.8429	0.28933	0	0	2.37923	6.93211	30.9067	23.1007	2.02503	0
ostta01g04770	Zinc finger, LSD1-type		21.9056	11.0172	17.0774	7.93234	5.43545	9.75092	15.8866	43.2113	52.9574	52.0784	70.2604	21.8884		35.3842	13.3922	9.67328	4.95228	9.76665	6.89153	11.1455	4.73749	23.089	17.5589	8.75652	7.98841
ostta01g04780	unnamed product		35.4285	35.2747	26.1096	54.139	79.3742	39.0713	24.9455	14.1193	12.4732	55.1979	37.6717	81.4821		27.6388	19.5352	20.4384	58.3213	81.4115	27.3378	7.32006	4.05758	4.79844	8.80749	14.609	37.0427
ostta01g04790	STAG		1.66626	2.69159	5.66572	19.5793	227.283	123.241	75.0555	25.0158	16.9501	14.376	1.53887	12.5028		1.56395	3.92296	5.50049	19.2479	176.698	94.8403	42.7969	8.736	5.95471	6.32086	4.00875	22.1536
ostta01g04800	unnamed product		0.996489	0.671217	0.438075	1.75736	227.479	238.671	125.112	76.209	13.0012	2.4564	0.835234	1.44655		0.175981	0.148347	0.277336	3.30298	240.242	156.454	30.922	7.55682	2.81337	2.21877	0.711314	17.5208
ostta01g04810	Protein of unknown function DUF4079		355.163	462.206	402.068	120.067	40.0412	56.8407	54.9064	25.7269	115.133	456.106	472.83	294.566		397.711	455.486	451.941	123.155	67.451	61.2983	28.721	7.75226	23.089	104.052	161.266	134.305
ostta01g04820	Superoxide dismutase, copper/zinc binding domain		5.87159	6.36005	3.98816	9.89305	18.6053	28.5571	25.062	9.36397	8.84507	11.0444	6.82792	16.4278		4.11967	4.29964	3.09161	7.36402	20.8942	25.2251	13.9745	6.669	6.08795	4.59342	6.34352	3.79777
ostta01g04830	Ubiquinol-cytochrome c chaperone/UPF0174		59.1109	57.102	37.416	36.8416	17.5291	17.2572	14.0329	12.2061	30.4006	77.7838	58.5078	51.0924		56.6762	36.6588	29.0707	45.4168	23.5023	18.4412	9.73358	6.80293	12.5704	17.6557	24.8536	34.5031
ostta01g04840	Nucleotide-binding, alpha-beta plait		10.6312	51.6492	81.84	9.44437	0.246535	0.161806	16.2128	125.413	186.02	78.4068	12.922	1.76682		26.2846	41.8296	58.7472	7.00458	0.207649	0.987087	8.60361	11.4276	25.5266	44.6876	17.6243	6.11429
ostta01g04850	RNA polymerase II-associated, Paf1		58.9264	91.8178	115.32	112.267	69.3866	66.3299	83.1471	48.8677	44.5244	50.8165	83.3029	65.6847		63.5264	89.7026	97.7456	109.222	82.3273	72.2717	33.3092	7.52971	7.1613	11.1894	55.0809	87.8438
ostta01g04860	Monothiol glutaredoxin-related		370.778	352.124	296.877	277.459	258.717	264.223	299.173	349.117	159.585	309.603	342.275	315.79		372.231	265.297	268.672	281.483	226.886	253.929	124.315	35.886	23.0221	49.9379	163.332	243.9
ostta01g04870	Acyl-CoA N-acyltransferase		316.993	222.391	176.864	182.197	294.239	238.182	169.958	57.7496	25.713	211.025	526.464	510.08		347.116	184.393	165.354	207.607	330.156	259.508	96.5568	11.8054	2.96753	48.8281	124.071	176.525
ostta01g04880	Small nuclear RNA activating complex SNAPc, subunit SNAP43		4.07047	6.20935	1.71928	11.0844	45.4504	51.1791	42.2698	36.5503	18.0087	6.47285	6.20473	13.686		3.40395	2.37041	1.63265	9.40169	34.9037	41.3312	14.5839	3.1776	3.89696	2.66566	1.19642	8.186
ostta01g04890	JmjC domain		12.1427	19.218	22.1241	12.0548	16.3291	28.0028	35.977	40.8832	35.3541	20.22	18.1846	10.2464		10.2871	13.1847	17.37	11.1392	16.4154	26.0462	13.2104	5.50926	6.31774	3.02509	9.33444	7.83825
ostta01g04900	Peptidase C1A, papain C-terminal		55.0997	31.497	2.32887	47.6461	173.77	170.789	140.989	55.8572	29.5542	56.2523	19.5541	99.3793		30.1172	6.73374	2.2966	66.2364	160.414	141.948	62.5419	7.85438	3.14691	13.2211	3.27241	43.2877
ostta01g04910	Alpha-mannosyltransferase		0.913793	1.32572	0.216311	3.55773	4.4476	3.37695	3.28673	3.54661	4.43713	4.77078	0.687364	4.10705		1.04274	0.293001	0.273883	3.32459	3.89298	3.40438	7.94377	4.24962	2.45148	0.939063	1.05369	1.44189
ostta01g04920	P-loop containing nucleoside triphosphate hydrolase		1023.04	1119.65	833.636	581.927	748.468	448.861	523.938	445.332	440.475	1131.76	960.457	1087.81		1212.4	1270.21	1046.35	458.719	725.291	489.14	161.81	39.6151	43.4936	317.261	373.264	354.129
ostta01g04930	CHCH		100.46	125.849	167.708	133.743	16.1294	11.2277	33.8345	53.5683	46.0333	58.4622	130.983	43.0348		84.2537	135.89	175.76	132.893	13.997	16.6341	32.3797	16.8466	18.3196	19.2981	70.8667	88.8942
ostta01g04940	Chlorophyll A-B binding protein, plant		324	562.897	425.668	1856.93	977.543	457.482	120.922	48.252	2.8664	138.714	363.919	787.333		268.614	242.977	334.837	1742.32	1138.51	479.551	72.6312	17.3086	10.6997	87.3181	418.566	1301.97
ostta01g04950	26S proteasome subunit P45		105.806	128.57	152.08	180.604	140.587	180.153	205.748	117.572	47.9164	49.9629	116.557	106.394		91.1342	123.701	172.57	180.754	143.152	160.188	69.6163	15.2887	9.49088	12.9063	78.5274	104.109
ostta01g04960	unnamed product		12.9382	19.9041	18.6704	35.5987	41.218	29.9093	26.2622	11.1583	2.3562	2.01811	17.048	22.0048		8.81042	8.68384	14.7392	37.3779	38.7268	30.3645	22.5295	8.40734	8.54026	1.70895	17.5319	28.1145
ostta01g04970	SANT/Myb domain		31.9248	30.1948	20.7747	26.4035	174.007	170.408	196.754	151.075	59.0622	48.4827	39.7324	53.7734		34.2398	26.4307	26.8572	22.8029	166.538	172.529	63.4306	21.6768	7.92144	14.0481	17.9696	20.7074
ostta01g04980	Helicase, C-terminal		22.3076	80.4679	86.7129	7.1779	0.277453	0.500772	17.1257	163.182	243.44	150.111	14.0506	1.98841		35.3866	72.9438	65.0801	5.53809	0.467381	0.90259	10.5852	16.2408	30.0278	44.6902	12.0125	3.05827
ostta01g04990	unnamed product		2.29086	4.54803	3.58671	4.91184	14.3604	13.8431	13.0013	10.8266	12.1452	7.21242	2.82969	5.51335		2.23577	4.27198	3.6409	5.91788	13.9853	11.2299	6.90146	1.24453	3.64436	3.49002	2.10863	4.12213
ostta01g05000	Peptidase S1C		14.1976	12.4567	18.9492	15.0371	21.9178	39.0173	41.876	36.7694	28.8193	12.9916	19.9574	18.0336		11.4681	12.4414	17.3658	18.069	23.9399	41.6739	12.5499	4.0443	3.00093	7.00496	9.06925	7.17054
ostta01g05005	Proteasome A-type subunit		142.69	195.232	184.33	237.759	124.163	189.72	269.713	263.664	179.916	96.8375	280.466	142.346		115.34	173.41	245.745	263.161	139.574	196.132	91.0367	19.4071	23.6323	26.1132	119.482	119.841
ostta01g05010	DNA/RNA non-specific endonuclease, active site		0.722573	1.98741	1.23533	0.991115	32.3723	23.9924	22.5242	23.138	9.59684	0.738859	1.09913	1.32572		0.396999	1.00398	1.09488	1.14635	27.6018	18.3453	16.3789	5.80093	4.20005	3.21774	2.80817	1.09793
ostta01g05020	Glutamine synthetase, glycine-rich site		436.995	844.021	444.717	821.292	128.592	163.666	240.877	522.969	682.061	561.109	939.257	744.158		317.414	368.726	351.031	1150.34	141.958	137.293	175.411	40.0498	35.1012	35.5369	204.154	227.516
ostta01g05030	Serine/threonine-protein kinase, active site		78.8559	41.696	38.733	43.5329	54.4526	52.8346	64.0919	33.7528	38.7277	61.0366	73.7157	55.0253		58.8178	53.7091	44.92	43.5006	54.3392	46.0159	25.7587	6.43987	4.38336	7.97264	20.6025	19.5681
ostta01g05040	Adenylate kinase		77.8273	61.7872	60.3158	65.3138	79.6517	73.6679	82.3496	62.7771	21.598	16.3807	76.5853	49.4276		51.2919	57.4373	72.9413	65.6187	85.9448	75.9172	30.4481	10.6796	5.28016	3.82657	43.8566	30.6367
ostta01g05050	unnamed product		4.96916	10.5834	8.51472	61.7617	44.9766	37.7035	31.0375	16.4669	2.42689	1.16924	7.01271	40.5244		4.11853	6.06098	10.3409	69.8428	43.9601	38.4983	20.5534	5.24569	2.62581	2.01168	13.4023	41.5064
ostta01g05060	Mss4-like		81.1771	131.606	102.163	165.897	130.616	121.276	92.8694	23.3348	5.19175	35.0512	273.719	261.675		66.3387	59.9502	102.774	193.179	132.35	116.058	38.0453	10.3942	5.02252	3.54407	101.121	145.373
ostta01g05070	Insulin-like growth factor binding protein, N-terminal		203.694	59.6771	31.6992	120.307	145.085	127.221	169.685	232.863	152.106	386.794	135.246	157.886		140.99	65.531	54.9699	151.136	118.299	108.778	69.3946	26.5706	12.644	24.169	37.8482	45.5212
ostta01g05080	Metridin-like ShK toxin		18.7268	23.2363	7.20355	32.3954	29.1947	34.2091	34.2118	10.4307	4.30221	4.39353	17.5895	25.3514		14.3165	8.73037	8.16073	36.3919	30.5119	35.4957	10.8493	1.45335	2.29162	1.09728	10.7732	18.5331
ostta01g05090	Diacylglycerol kinase, catalytic domain		20.385	21.4705	8.90631	59.4172	135.704	234.459	221.902	179.897	16.9848	3.03982	35.3458	69.6468		12.4833	6.78596	8.08986	53.5639	114.299	194.668	69.6717	27.2757	7.46052	4.62295	8.25243	21.9403
ostta01g05100	unnamed product		1351.66	1087.51	737.036	186.974	11.6147	7.35074	10.6351	71.7679	123.64	2574.65	870.995	503.111		1094.75	815.073	679.057	202.694	13.8589	7.33537	18.9744	14.9548	39.9054	353.616	129.754	78.8724
ostta01g05110	Pentatricopeptide repeat		9.70888	33.1496	45.1252	3.05835	1.07993	1.14496	5.55884	129.238	185.884	61.2352	5.7619	0.510294		19.6173	33.0041	42.7212	2.62913	0.559749	1.57988	8.54971	20.339	28.8009	23.2576	7.86241	3.66267
ostta01g05120	Nucleoporin Nup54, alpha-helical domain		86.68	88.766	94.4953	54.4947	44.1819	57.391	80.3548	85.2302	45.8363	25.1772	63.3599	40.0506		85.7539	101.41	101.418	59.3665	44.5782	58.3516	43.737	16.0452	9.34367	8.53496	50.9732	37.6242
ostta01g05130	unnamed product		83.8949	59.9061	89.6038	46.3774	36.1723	54.5191	72.4691	88.4004	47.671	20.4154	70.6568	40.4		80.2052	85.6247	86.9976	55.6365	46.9647	58.9617	38.0556	12.5747	9.3779	7.44117	26.7759	31.1249
ostta01g05140	Nucleoporin FG repeat		0	0	0	0	0	0	0.221443	0.595357	0	0	2.72309	0.294759		0	0.241826	0	0	0	0.288182	0.340588	0	0.269775	1.0334	2.31908	0
ostta01g05150	HCaRG		31.004	50.1101	34.4261	38.6684	88.4304	92.1334	74.7266	55.488	8.1564	5.51531	80.6394	42.6288		25.6832	30.9766	28.3327	34.2283	114.228	92.4847	44.5657	7.06967	4.08735	1.42336	19.1652	32.7826
ostta01g05155	Pyruvate/Phosphoenolpyruvate kinase-like domain		13.0086	17.9661	15.3356	35.8329	29.3878	15.3354	19.2687	28.891	18.645	13.4011	18.8913	18.0031		10.5608	10.6223	16.3596	35.1731	26.2741	16.6369	10.1162	4.00817	4.74	5.40387	17.9479	24.5603
ostta01g05160	Transcription factor, MADS-box		0.585591	0.295833	0.0858123	0.206543	0.726517	0.88554	0.878118	0.715408	0.449424	0.384937	0.572633	0.531294		0.206831	0.174354	0.244466	0.447926	0.699341	0.727215	2.21004	1.23356	1.45878	0.372534	1.04502	0.858014
ostta01g05170	Transcription factor IIS, N-terminal		43.2092	52.2317	42.7281	39.106	28.1299	27.166	31.0325	39.8878	45.3301	54.1027	57.2665	29.3756		44.2058	40.9773	44.5508	42.3174	26.5362	27.1112	16.1633	9.26582	6.25074	14.8568	22.4968	28.1274
ostta01g05180	Pentatricopeptide repeat		88.2318	99.257	108.394	5.1477	0.587891	1.65914	18.5845	83.6803	162.415	190.077	78.2168	27.8673		107.257	116.981	88.1617	4.14409	0.940809	1.52999	13.8398	14.8829	20.2169	30.3862	11.2467	2.75404
ostta01g05190	Splicing factor motif		14.0393	17.6468	18.7363	15.2091	12.708	18.5475	21.1209	23.5223	27.6103	43.6716	14.4291	16.8318		10.98	13.1374	14.5827	15.9804	12.2754	17.0789	25.5463	11.5128	11.6579	11.4832	14.3165	11.0199
ostta01g05200	Primosome PriB/single-strand DNA-binding		4.97983	3.66879	3.28384	53.2419	78.0004	98.7664	79.9357	39.9249	11.2267	1.73903	2.43482	30.3841		4.28727	6.95013	4.67758	49.5981	69.0427	90.4438	49.0733	8.12981	5.68581	1.386	2.66603	79.0454
ostta01g05210	Tetratricopeptide repeat		716.663	584.026	584.074	416.239	6.20405	6.31366	47.2361	268.983	307.511	345.021	800.637	231.446		785.921	800.167	746.644	402.331	9.15928	9.28014	27.3781	25.3523	43.6329	136.114	356.975	269.506
ostta01g05220	unnamed product		26.1229	20.3419	7.22688	17.4923	76.6044	55.885	53.6327	32.9681	1.91373	1.91232	97.9995	115.631		22.6053	8.4967	6.40011	16.7423	74.4479	55.1492	27.3028	7.12032	3.49699	2.29134	4.54875	15.9675
ostta01g05230	G-protein beta WD-40 repeat		9.44599	58.7098	96.094	9.05888	1.06538	1.58917	30.6918	302.425	411.11	60.1685	10.7637	4.75961		21.2312	61.99	86.8419	5.64293	2.03941	3.97479	25.5504	34.5339	59.5345	21.2061	12.0923	7.20613
ostta01g05240	Phosphatidylinositol 3/4-kinase, conserved site		13.7999	6.66626	8.8129	17.3509	16.1548	27.089	37.7516	32.271	28.9759	18.5182	16.3782	27.371		7.90639	5.13503	6.18028	18.6035	14.287	22.6702	14.0522	5.68486	4.40768	3.32564	4.43325	4.97545
ostta01g05250	Peroxisomal membrane protein 14		1.39799	6.39774	4.30207	31.5718	84.3744	99.1024	101.857	52.1814	4.41788	0.189198	3.45784	39.6923		0.71161	1.71392	2.48323	28.4003	76.3939	85.8853	44.8982	13.4598	7.93479	5.12686	4.7254	17.9933
ostta01g05260	2-isopropylmalate synthase, bacterial-type		349.819	447.821	537.957	268.513	21.0498	26.0434	88.394	346.652	565.582	479.639	286.482	125.022		483.45	501.102	554.172	279.074	23.1806	27.2209	58.31	47.6281	81.8984	135.272	183.247	173.117
ostta01g05270	unnamed product		29.6456	21.0781	30.8924	23.2361	39.6989	53.2601	70.0498	73.2399	43.6081	30.3138	51.537	31.0807		25.5954	25.4993	34.8365	34.0143	39.8296	66.0337	27.6255	5.551	5.47044	3.14325	10.5808	8.04388
ostta01g05280	G-protein beta WD-40 repeat		27.6163	25.0649	24.0744	27.5566	30.431	52.7332	66.5979	63.6071	47.2816	29.1296	37.0135	26.3364		25.1955	27.2156	34.3781	29.0539	36.7871	60.7014	27.9708	5.46427	5.9491	7.26877	17.6347	12.3675
ostta01g05290	Glycoside hydrolase-type carbohydrate-binding, subgroup		215.49	182.878	65.2954	371.919	143.794	56.2906	54.6465	45.8512	42.1335	99.0774	307.437	299.939		182.059	97.4797	95.7864	352.232	144.358	55.9578	27.4581	8.41061	12.9964	35.052	156.753	271.444
ostta01g05300	Phytanoyl-CoA dioxygenase		93.9167	93.1439	88.866	88.4184	118.024	153.127	160.284	128.165	50.099	63.9847	89.3564	112.423		111.189	105.115	136.204	87.8488	109.441	132.117	40.8174	10.4149	5.90166	18.1838	62.313	57.35
ostta01g05310	unnamed product		70.8877	74.4595	38.6155	157.848	222.045	268.762	387.177	294.378	70.8699	22.1665	72.8756	170.437		67.7548	42.1552	48.7275	133.41	257.363	290.877	194.877	52.4993	24.3296	28.5557	74.763	139.827
ostta01g05320	Proteasome B-type subunit		66.7599	112.336	106.488	205.829	170.207	194.203	216.122	131.311	57.8328	41.8547	121.262	131.436		54.2627	71.1351	104.699	201.666	175.625	182.807	83.0398	19.6883	10.0893	8.54717	84.2294	132.95
ostta01g05330	Protein of unknown function DUF1674		0.264693	1.24804	0.271515	5.22813	16.4196	20.2599	16.6705	21.9569	4.97702	0.608982	0.517671	7.06039		0.654428	1.10333	0	4.25179	16.8723	26.2966	14.7624	5.07396	4.61568	1.17872	0	1.80987
ostta01g05340	P-loop containing nucleoside triphosphate hydrolase		91.6849	8.19229	1.43951	2.30986	513.447	570.859	520.671	196.418	35.1827	15.7591	42.1488	259.567		56.0097	4.1783	2.27831	2.2065	415.632	490.953	156.436	29.7586	8.07942	7.58844	4.34084	2.05619
ostta01g05350	unnamed product		298.188	274.528	251.747	216.038	162.838	161.355	210.648	273.184	247.787	308.414	261.428	220.598		340.933	306.486	305.994	222.062	168.889	162.052	82.8765	30.927	30.5609	96.5692	159.809	150.225
ostta01g05360	Ribosomal protein S6		179.807	264.153	399.26	127.451	13.5701	31.7153	112.776	444.649	857.771	349.853	245.743	41.6794		196.885	216.01	333.668	105.227	10.5934	26.5037	54.4244	67.2676	113.199	81.9721	95.3105	85.7338
ostta01g05380	Short-chain dehydrogenase/reductase SDR		85.7338	51.5321	36.1242	14.5413	26.9682	42.618	31.8672	24.0931	32.2933	76.9718	173.373	117.844		90.5221	56.3135	42.3479	14.4131	35.9117	44.4875	16.2188	5.73006	9.88209	16.764	25.7883	10.7944
ostta01g05390	BolA protein		119.278	90.2694	83.5524	84.5095	84.6442	130.193	152.353	150.824	127.162	84.0895	170.42	103.166		90.6517	81.2537	96.7484	70.6173	88.7528	138.327	50.7477	15.0561	21.3122	16.0177	77.6891	61.0894
ostta01g05400	Superoxide dismutase, Nickel-type		109.461	108.548	62.5572	132.982	206.075	248.858	222.004	177.262	67.2061	51.5667	222.402	152.939		108.467	52.5073	65.3289	115.668	201.35	247.701	99.9619	28.182	14.139	10.4453	72.9261	68.9051
ostta01g05410	Pentatricopeptide repeat		28.0497	25.7567	17.0622	26.2164	40.8919	67.2207	71.1041	52.8041	29.0171	21.182	34.2113	36.7199		20.4106	15.4147	13.811	29.3586	43.7421	66.923	26.5745	6.15437	3.13956	3.55324	12.2676	10.7019
ostta01g05420	WD40 repeat		22.8002	34.2859	46.4479	25.6474	18.2412	32.4462	48.1402	68.335	52.015	26.1058	27.1924	22.6		22.9173	32.0869	39.0743	24.1499	17.5907	31.4236	22.8301	9.34767	9.84679	6.16789	11.7121	13.4773
ostta01g05430	Arf GTPase activating protein		33.1581	52.9975	64.2372	82.5599	65.4418	51.9072	74.238	79.2323	51.1113	31.5862	26.3791	52.6207		24.0184	43.6732	65.6931	72.5783	62.3347	51.7458	33.347	11.3651	8.21344	10.1895	29.6864	51.3283
ostta01g05440	Armadillo-type fold		0.572045	1.25666	0.720152	6.16302	110.166	115.37	73.3954	20.4797	2.33981	0.92726	0.635666	4.22751		0.514301	0.596122	0.759853	7.42532	93.7951	79.4994	35.6057	10.1605	6.28744	4.22638	2.33866	11.8232
ostta01g05450	Protein of unknown function DUF284, transmembrane eukaryotic		4.84009	3.03476	1.90143	59.7501	136.707	146.828	146.52	110.788	38.4503	1.77697	7.25054	52.7143		3.05532	0.751206	0.601878	43.009	115.252	117.783	48.0634	11.3888	3.71125	2.52225	0.514568	23.2368
ostta01g05460	Transcription factor TFIIE, alpha subunit		21.0849	34.7199	38.1386	55.833	116.817	134.401	131.857	115.277	83.9827	62.3968	33.6031	40.8882		20.9914	26.5848	35.6683	49.6256	99.3166	124.925	40.7493	11.1547	7.67161	7.52589	23.323	29.1643
ostta01g05470	WD40/YVTN repeat-like-containing domain		30.2444	71.5063	115.63	12.3979	0.143217	0.563979	15.587	187.369	251.552	130.071	22.6893	4.61872		53.1569	72.2373	90.1818	7.72614	0.361882	0.286709	9.2336	19.7453	31.4024	42.0243	17.0158	3.55191
ostta01g05480	Tim10/DDP family zinc finger		65.7203	97.6782	111.38	78.6109	35.957	42.5453	62.7138	95.3001	78.9469	81.2367	141.305	64.2929		77.7113	79.5463	92.2492	82.6908	40.5228	58.2961	34.1491	7.22299	23.7272	18.1778	58.1306	110.25
ostta01g05490	Serine/threonine-protein kinase, active site		30.0515	89.8692	13.081	47.6915	17.0512	19.6261	27.3392	49.6447	118.696	159.95	57.8371	57.5824		28.528	5.80725	2.86403	79.3249	15.2191	19.0631	16.408	8.67099	7.86948	9.59152	3.4166	20.8053
ostta01g05500	unnamed product		7.11716	10.0499	7.37667	10.891	8.27807	3.01838	2.19311	0.443804	2.48929	4.86119	9.49705	10.8293		6.96529	5.94882	8.16047	13.4304	6.8949	3.03821	2.50262	2.40503	1.72373	2.47609	5.74188	6.59
ostta01g05510	EGF-like, conserved site		277.886	239.776	221.499	187.297	272.862	328.691	362.473	339.355	207.065	190.94	296.033	220.092		365.941	394.695	438.342	176.86	349.928	365.047	110.628	23.3142	16.055	71.4147	177.516	133.262
ostta01g05520	Thioredoxin-like fold		149.404	157.253	159.048	120.828	39.407	34.485	54.7826	126.761	134.932	101.768	215.351	66.943		151.245	145.64	178.078	125.559	49.1724	44.9964	20.3738	11.102	21.0612	37.1952	85.2342	95.7222
ostta01g05530	Trx-fold protein, unnamed product		93.9869	90.2351	107.897	73.1501	26.2054	22.6244	43.288	61.8274	97.8625	105.02	107.433	47.7164		88.8488	96.9087	111.713	74.0061	27.7011	25.5264	17.893	8.57037	11.2064	15.782	49.9378	47.9806
ostta01g05540	NADH:ubiquinone oxidoreductase, B18 subunit		178.319	219.13	207.609	259.205	168.69	185.856	185.902	173.844	96.9957	54.8725	265.919	138.731		139.979	182.108	242.745	232.332	158.387	166.638	75.2432	20.378	30.0586	29.7782	151.472	178.32
ostta01g05550	Cytochrome P450, conserved site		244.622	148.744	114.321	227.537	52.9616	34.0427	48.6361	91.0397	138.878	132.46	188.852	136.264		188.947	150.222	156.893	220.867	55.4071	32.0117	19.3043	10.3035	14.2668	35.0388	91.3946	122.055
ostta01g05560	Pyruvate dehydrogenase acetyl-transferring E1 component, alpha subunit, subgroup y		156.474	163.754	218.205	180.582	172.937	173.289	170.839	110.408	10.267	3.47408	119.973	128.625		158.083	158.536	184.78	184.779	182.938	169.353	88.6479	17.5344	6.69253	4.83308	77.5729	98.4087
ostta01g05570	Uncharacterised protein family UPF0016		12.3795	12.2884	14.7036	8.04328	0	0	1.24349	0	4.3754	17.2389	14.0169	17.3794		13.6926	8.14769	12.6934	15.1175	2.04255	0	0.956268	0	2.27234	11.6059	19.5338	13.3652
ostta01g05580	Protein kinase-like domain		129.814	163.488	163.794	49.916	14.4267	34.6464	63.7535	91.171	156.176	196.577	145.6	72.7764		153.551	149.929	140.765	45.4704	16.9012	32.8195	30.6423	12.782	21.9978	41.5439	35.2583	17.8898
ostta01g05590	Na+/H+ exchanger, isoforms 7/8		18.0751	26.5931	18.2916	34.7208	54.202	36.916	48.7281	63.4471	49.7497	8.11199	24.6236	47.7707		14.9297	14.697	15.5803	32.3808	47.0926	31.6063	26.9646	9.28265	7.72667	2.10553	4.45507	11.2691
ostta01g05600	Exportin/Importin, Cse1-like		35.9288	26.0657	35.3593	38.5682	17.5717	22.2456	31.8338	29.924	18.7891	23.4807	40.9724	32.6729		30.8976	32.485	36.3844	43.6177	17.9923	25.7362	14.7242	3.22481	3.22846	2.00962	16.9119	22.4306
ostta01g05610	P-loop containing nucleoside triphosphate hydrolase		151.399	128.319	121.561	38.7304	9.89594	21.0312	45.4515	83.544	221.807	276.057	118.261	71.789		146.967	165.45	102.561	32.6755	12.3041	21.4147	21.6297	18.2586	25.8754	52.942	33.9724	17.6605
ostta01g05620	Pyridoxal phosphate-dependent transferase, major region, subdomain 1		14.8429	45.4698	57.0507	7.67698	0.509505	0.573256	10.553	71.0177	130.012	92.4935	14.4571	1.19231		25.0938	51.6914	46.0898	4.89519	0.919588	1.38427	12.9589	11.3759	16.0959	21.3578	6.44925	2.10603
ostta01g05630	Helicase, C-terminal		1.92421	1.46428	0.974411	6.40456	30.8231	26.0211	11.4354	1.6872	1.83194	3.27826	1.64345	5.38321		1.4754	1.19296	0.830412	7.95543	26.8013	20.6895	7.5429	1.65213	1.33084	1.19313	0.730235	7.99415
ostta01g05640	Tetratricopeptide repeat		99.1868	88.9427	93.4328	53.7462	58.5839	34.8515	42.2486	60.1176	65.5084	82.6568	62.6607	44.594		96.8173	101.144	103.314	52.4365	45.6662	38.9241	15.4943	6.51639	9.9895	28.7904	38.0295	37.7713
ostta01g05650	Autophagy-related protein Atg8 family		7.58926	9.58497	3.33638	61.9011	1628.91	1093.37	720.587	321.959	27.6665	2.18259	20.9388	226.879		2.68054	4.51925	1.84817	60.9537	1090.45	657.71	236.298	43.5642	9.76802	10.2596	10.8347	52.8193
ostta01g05660	Nucleotide-binding, alpha-beta plait		9.59952	14.9765	15.7841	7.14511	8.93226	10.6903	17.3777	23.0585	17.0641	11.3677	8.83492	8.24833		6.98056	10.1507	13.7512	8.4406	7.96593	9.6421	11.6027	3.74692	2.62581	5.65785	3.17424	8.68739
ostta01g05670	Transcription termination and cleavage factor C-terminal domain		15.2732	23.2017	29.2375	25.6261	22.2848	31.0036	36.3335	52.7052	32.7919	21.6527	37.338	15.4379		17.1522	20.0632	32.7934	25.8197	27.9861	34.7282	17.3646	4.5994	7.50232	7.42406	26.6031	15.812
ostta01g05680	Serine/threonine-protein kinase, active site		13.3772	15.9897	16.7358	24.6938	27.299	42.8581	42.7696	36.565	24.6831	17.0425	20.4776	19.2148		10.3549	13.9403	14.9792	25.5491	28.4801	46.7323	13.5783	6.82097	8.21172	5.56738	10.6198	18.3792
ostta01g05690	Magnesium chelatase, ATPase subunit I		406.803	444.488	319.463	549.244	317.397	77.208	20.7306	6.90816	30.3361	451.91	338.212	424.271		385.773	318.332	286.026	517.004	380.43	62.7223	10.0142	3.70067	3.73813	160.655	192.022	402.462
ostta01g05700	Histidinol dehydrogenase		144.032	147.211	143.138	89.5834	16.7159	24.765	27.2931	55.6571	119.686	155.99	120.812	100.281		160.52	123.409	120.883	85.7126	16.6317	21.8201	35.8489	23.3529	31.3265	58.2452	47.0476	55.2222
ostta01g05710	Domain of unknown function DUF1977, DnaJ-like		39.0062	47.1056	58.5471	52.8712	45.5909	55.3174	79.9149	59.2853	56.5885	54.0651	38.6528	60.2487		46.2865	44.4502	45.781	51.3995	47.7502	64.9459	57.3761	11.9133	8.3824	17.9891	19.7508	28.5125
ostta01g05720	unnamed product		14.1436	18.65	23.1147	20.1234	25.1809	85.6268	102.635	114.051	69.4367	19.3036	16.6436	26.1863		9.97693	14.156	18.1361	20.323	31.3126	84.7446	35.6525	11.4293	12.1691	2.49088	7.38659	9.28841
ostta01g05730	Complex 1 LYR protein		2.74708	3.47803	6.36634	1.75841	4.41801	9.27883	16.5052	24.3626	20.4974	10.0656	2.78578	0.775401		2.26397	4.34707	4.65807	1.99751	4.78434	9.09721	7.76501	3.75068	3.90323	2.71849	1.27097	2.4349
ostta01g05740	unnamed product		3.13522	3.81492	1.65989	16.8549	33.7528	46.6937	47.7722	56.4777	36.5391	11.1689	2.76915	16.957		1.75035	2.52943	2.06884	14.4406	30.9654	44.4609	19.8904	7.75483	5.52596	4.27858	4.04281	8.98994
ostta01g05750	Mpv17/PMP22		7.4912	6.42209	7.6843	33.6282	80.2663	111.738	105.115	274.889	115.018	5.67975	21.4768	5.40638		4.20938	10.2904	13.9309	40.7185	81.127	79.0749	63.2194	41.6743	33.4494	3.41177	23.8201	18.0442
ostta01g05760	Molybdopterin synthase/thiamin biosynthesis sulphur carrier, beta-grasp		3.42613	1.3462	2.73346	11.2787	1.41688	2.16984	6.17553	51.4371	16.361	2.62752	20.8464	2.90122		4.2354	3.96704	7.41639	8.49297	3.58019	3.30924	14.5267	7.29738	9.73615	0.847619	15.2173	5.20593
ostta01g05770	Peptidase C1A, papain C-terminal		58.0212	41.146	53.2544	64.4923	41.0513	57.4907	87.4752	67.4732	47.2567	55.8085	84.8097	63.2203		52.4262	51.0417	54.7931	70.1601	50.5495	60.9416	37.0721	13.1254	8.61425	16.4988	33.1832	36.8049
ostta01g05780	Conserved oligomeric Golgi complex subunit 8		9.35106	14.3775	11.5383	46.3422	43.1271	58.9279	70.9335	64.4962	28.8496	6.31392	15.2402	36.0631		7.37147	9.39157	11.155	53.6973	45.5297	62.9436	25.4597	8.69287	5.12033	5.43154	12.697	23.6297
ostta01g05790	unnamed product		403.125	274.228	258.314	217.051	432.386	151.765	132.054	114.011	175.575	537.15	272.082	350.468		424.093	385.068	307.274	213.923	427.881	144.139	63.9171	24.9225	29.1357	135.547	101.266	127.865
ostta01g05800	Frizzled domain		13.0549	11.5415	6.05803	14.9649	44.9264	36.9527	37.3731	21.2653	4.17469	1.43027	25.2281	27.637		7.87715	5.18263	4.99586	14.0079	40.9259	41.8816	13.9141	4.12505	1.4454	1.73023	10.872	10.0954
ostta01g05810	Frizzled domain		4.50162	1.95498	0.48607	14.7704	19.6943	29.4207	43.409	48.5264	37.2307	19.6237	2.20101	18.8089		1.90379	2.2221	1.15395	16.0689	17.2069	33.9833	16.5174	6.28855	4.54467	2.90146	1.47983	9.72016
ostta01g05820	Micro-fibrillar-associated protein 1, C-terminal		35.4295	32.5204	29.5905	26.4095	26.9019	31.2926	38.2426	25.166	15.0814	25.1666	38.3372	24.9602		29.1987	23.9077	27.8168	26.6068	30.6499	35.9437	14.7757	3.71124	2.2507	9.91472	14.0271	16.8784
ostta01g05830	Carbonic anhydrase		24.416	19.8879	12.1006	16.0866	18.5495	17.3123	14.5292	17.009	9.57982	16.8838	52.4461	34.4975		27.9788	9.57711	12.2926	16.5252	23.5072	21.2928	9.46202	2.42716	2.07301	1.52709	10.2809	12.1928
ostta01g05840	tRNA/rRNA methyltransferase, SpoU		13.0077	9.8952	5.43031	12.0434	7.88141	9.29862	12.9178	31.6257	44.59	23.6633	13.5334	11.239		11.2188	6.54119	6.85106	8.50359	7.5866	8.73424	16.2053	6.80245	9.67096	6.23038	5.85723	5.94673
ostta01g05850	HAD hydrolase, subfamily IA		19.2079	20.65	20.2503	19.7599	17.4315	11.7303	17.6504	27.9854	30.575	27.1085	28.2613	21.348		19.0179	18.719	20.9625	21.5851	15.89	16.1231	16.7058	6.94968	5.37568	7.12801	13.7745	13.985
ostta01g05860	unnamed product		2.56171	7.98748	6.9508	9.79318	33.3198	24.2236	15.5345	7.49085	3.1076	1.14073	2.58583	10.7062		2.14525	2.75564	4.66871	8.11182	35.5768	22.0635	10.7942	3.04628	3.84265	2.02395	1.23873	5.93285
ostta01g05870	N-terminal acetyltransferase A, auxiliary subunit		45.1997	70.544	110.028	44.1382	8.30246	10.4	26.8936	64.8155	53.2594	31.0567	27.634	18.2145		52.2833	80.1772	89.0633	38.6639	7.19271	9.26021	21.271	13.3638	10.847	15.4963	25.413	21.0485
ostta01g05880	Snf7		31.6642	48.7087	29.2323	125.866	147.12	164.754	177.366	108.043	59.9634	38.4285	21.8293	89.086		28.9661	26.2325	28.839	128.993	126.727	156.698	70.174	17.2755	12.1474	15.5106	17.4039	77.4017
ostta01g05890	Short-chain dehydrogenase/reductase SDR		34.3818	34.9748	26.2197	19.4276	21.2658	37.5457	38.8351	25.9738	8.21229	18.1037	35.0913	22.7906		26.6418	25.801	24.0199	14.6702	20.4255	35.7261	16.6243	5.61669	2.44713	3.34784	14.7755	11.309
ostta01g05900	G-protein beta WD-40 repeat		34.9494	26.8349	14.0332	10.951	28.1112	58.3089	66.4972	60.7815	51.1024	40.5732	34.1761	18.3271		35.4093	19.2683	15.096	11.6362	29.7082	58.4001	24.3139	7.72237	11.1825	6.90127	9.34581	6.5772
ostta01g05910	Short-chain dehydrogenase/reductase SDR		268.579	53.4029	7.45679	59.773	98.724	82.1297	93.152	32.7484	14.645	48.9799	294.243	174.777		239.586	71.8308	17.1969	65.4512	82.3383	73.9933	28.9592	4.2111	3.31999	6.6478	20.4319	46.1552
ostta01g05920	Thymidylate synthase		11.1129	4.71261	1.87671	53.4524	360.737	330.062	204.589	56.6153	51.7837	9.19806	15.9028	61.7979		8.04161	3.1776	2.83825	52.0646	285.57	233.262	137.343	23.2809	18.1969	15.6911	12.697	52.356
ostta01g05930	Short-chain dehydrogenase/reductase SDR		1.3992	4.12333	1.43527	37.6302	32.9826	27.588	34.5242	39.4867	21.7453	3.79401	1.66143	25.2623		0.741298	1.04149	0.876185	34.2485	29.5557	31.649	23.0294	16.8004	13.9424	11.3491	4.99389	21.5263
ostta01g05940	unnamed product		24.5705	27.0238	34.4668	37.9364	35.4338	48.1649	61.4216	53.8175	43.8118	29.6338	24.4033	34.8102		21.634	29.325	30.5823	39.4179	32.1124	47.4643	31.2328	10.735	7.1613	5.76696	19.5001	20.462
ostta01g05950	NADP-binding domain		303.709	76.0484	7.07566	62.1115	105.463	99.9444	98.3473	34.6994	19.0736	56.9453	231.917	177.551		285.91	78.8586	22.7266	73.8675	93.4923	80.622	42.8774	11.3679	3.30192	12.1966	28.8913	72.8284
ostta01g05960	C2 calcium-dependent membrane targeting		41.9984	29.7585	44.6183	33.4116	34.2427	59.6214	80.7501	56.2545	48.5953	48.4158	33.0088	54.2071		34.3624	42.8737	28.3453	34.1835	35.4414	53.9946	47.1859	19.7574	12.735	11.0436	13.1048	15.1881
ostta01g05970	Anamorsin		27.5709	67.4247	65.4275	21.6745	15.9968	17.3123	27.095	53.1386	74.7963	46.0755	39.9717	5.74959		35.2702	49.6009	45.9636	19.0958	19.3504	19.419	16.1056	7.48374	18.976	29.3201	30.5001	12.6618
ostta01g05980	Mog1/PsbP, alpha/beta/alpha sandwich		27.683	53.7369	45.7735	39.7848	37.4207	61.2318	56.9073	52.4124	47.5389	30.1025	36.7673	43.7345		32.5192	38.0336	44.5406	40.682	44.7589	61.4016	28.0972	8.3265	10.5673	14.7196	20.3014	29.1934
ostta01g05990	Phytoene desaturase CrtI family		222.406	267.611	279.085	227.978	260.644	160.303	195.882	211.379	154.18	187.935	214.912	214.848		310.159	361.693	363.72	212.79	315.687	188.539	63.9468	21.4786	15.5162	85.5822	158.552	195.028
ostta01g06000	Ribosomal protein L17		1345.15	1597.75	1466.93	581.58	3.19247	3.31754	59.5458	571.045	1116.87	820.445	2063.55	430.62		1655.45	1492.49	1477.2	564.131	6.7223	5.0596	43.1168	63.5554	233.83	386.739	776.282	507.314
ostta01g06010	BRCT domain		41.1335	113.116	230.323	6.26124	0.125851	0.495592	9.24426	435.521	643.597	304.447	19.6901	3.41444		149.225	194.821	163.286	5.74827	0.636002	0.566873	7.66732	40.9095	67.0407	74.8734	18.1204	4.50843
ostta01g06020	unnamed product		282.744	230.61	217.771	250.013	60.6951	33.3612	42.866	102.21	189.703	333.354	225.132	169.502		257.936	217.223	185.438	217.339	65.7278	30.2509	18.1362	11.4256	21.607	64.6129	95.7807	142.842
ostta01g06030	Cyclin, N-terminal		0.859915	1.31773	2.46983	0.106155	0	0	0.0820576	0.367691	1.27042	0.890288	0.756798	0.327676		1.59454	3.04677	1.8428	0.53717	0.629007	1.38825	5.04832	3.42359	1.69945	2.10614	1.71871	1.17596
ostta01g06040	Sterol-sensing domain		0.195616	0.0922342	0.0802632	0.0965937	0	0.222997	0.112	0.0334573	0.157636	0.135017	0.0382574	0.149081		0.483642	0.326159	0.114329	0.593527	0.367941	0.437265	4.2491	3.11523	2.54698	2.26488	1.85714	2.14008
ostta01g06050	SANT/Myb domain		1.16606	1.29816	1.66128	43.3445	200.044	134.406	109.356	57.2833	6.61246	0.298087	0.760174	27.7299		0.720746	0.810095	1.51448	41.3924	197.464	99.9171	41.0738	10.6987	3.38895	1.44241	8.25423	47.6173
ostta01g06060	unnamed product		36.9525	38.6594	33.1785	67.0316	47.3025	79.1591	103.2	76.3369	46.9603	30.0366	81.8997	70.3475		38.1976	29.0927	36.9633	75.4665	65.6156	89.3104	40.709	13.3224	5.88182	6.43738	45.3705	63.3214
ostta01g06070	C2 calcium/lipid-binding domain, CaLB		7.41808	9.0805	8.63362	16.8181	21.5038	33.2217	28.1788	22.6302	15.5193	8.04112	14.0196	17.2139		7.05404	5.12876	6.53111	19.9869	20.4971	34.014	17.5873	3.47084	4.0631	3.33516	2.67304	6.58413
ostta01g06080	P-loop containing nucleoside triphosphate hydrolase		71.3752	225.566	327.336	67.0316	3.8111	25.7488	90.0087	307.897	459.531	228.341	80.4861	31.3293		137.042	243.098	262.439	52.3267	6.892	27.1521	60.0689	42.8981	75.7284	67.1902	61.6226	44.4794
ostta01g06090	Nicotinamide N-methyltransferase-like		4.50436	8.8878	7.1316	2.6594	9.11146	6.37872	7.75563	4.10326	1.44666	1.0138	11.7778	4.35323		3.51046	3.67353	4.76921	2.53415	6.75339	7.90419	5.89238	1.58829	1.36603	0.436058	3.425	2.67819
ostta01g06100	CidB/LrgB family		348.126	128.098	37.1843	131.812	220.949	223.919	162.407	62.7433	23.2294	86.7621	560.291	596.669		315.834	95.5502	37.5418	124.252	179.249	224.398	78.7037	9.89864	6.79406	36.576	57.6148	71.2812
ostta01g06110	Domain of unknown function DUF221		7.13813	3.45583	1.30752	3.99683	122.086	107.902	109.91	79.1826	54.4064	21.3203	5.58415	64.6655		4.91633	2.89573	1.26648	3.57178	107.278	93.5202	43.7019	11.2398	5.51243	6.35746	2.22921	2.35324
ostta01g06120	RNA polymerase, beta subunit, conserved site		22.9709	43.6359	74.38	12.2597	0.392843	0.30471	17.2504	111.662	158.395	50.8626	16.2981	1.97441		31.6349	60.2343	56.1639	8.93948	0.33088	0.464715	10.3508	12.4791	18.7064	19.2281	10.7876	2.55873
ostta01g06130	Tetratricopeptide repeat		0.623222	0.200355	0.174351	0.0699416	0.56233	0.922674	0.973165	0.872128	2.435	2.02043	0.166209	0.215894		0.560313	0.236165	0.331133	0.202241	1.06568	1.12574	0.166307	0.167087	0.526919	0.504602	0	0
ostta01g06140	AMP-dependent synthetase/ligase		4.66187	3.32812	3.03087	6.72767	6.67985	9.7841	18.6716	19.4845	17.99	5.28728	5.97127	10.4251		3.89613	1.77902	2.43045	6.15247	6.86126	9.62171	8.09492	4.06643	2.13729	0.730989	1.1483	6.28545
ostta01g06150	Cyclin A/B/D/E		1.37586	1.82455	0.529248	0.42462	447.547	703.913	380.419	334.672	37.3042	6.13309	1.76586	0.764577		1.16933	0.806497	0.837638	0.383693	405.889	435.376	90.3649	34.8699	7.39759	4.21228	1.50387	3.23388
ostta01g06160	Nucleoporin Nup85-like		25.7143	24.8105	22.089	25.083	22.9771	46.5473	49.9572	51.2138	29.1827	16.9991	37.3614	24.8206		25.3584	17.3241	21.5443	21.8195	25.8039	50.2239	23.4004	6.23592	4.35124	2.16465	11.4157	8.97406
ostta01g06170	Cytochrome b5-like heme/steroid binding domain		66.4378	157.878	137.93	89.5318	20.6887	6.89699	18.186	53.1945	94.5633	186.044	47.8846	73.6298		77.2224	87.9908	97.9775	69.9184	31.8084	4.93062	16.7048	7.41579	16.001	63.6509	22.4842	76.9196
ostta01g06180	unnamed product		7.05847	8.32029	7.72311	8.71355	1.16762	3.83166	5.83749	18.1088	18.0121	16.5102	26.4587	11.6553		8.7257	4.9037	4.58374	7.76871	7.37586	4.38277	7.2517	2.7755	8.47918	4.71488	15.8712	7.23949
ostta01g06190	unnamed product		49.7661	49.4463	48.7574	74.4578	130.414	108.533	122.336	62.5117	17.1682	26.126	51.2134	69.833		37.2808	29.7455	39.0475	75.1998	150.824	107.113	50.8188	7.869	3.02978	9.11889	22.3243	66.6139
ostta01g06200	unnamed product		38.6906	81.3171	147.023	7.03161	1.93682	1.78652	20.7754	206.066	466.772	208.561	31.4806	3.96585		93.9376	118.451	101.68	4.02882	1.19043	2.04347	12.3231	26.7526	51.8949	45.7514	12.5441	3.75047
ostta01g06210	Nicotinamide N-methyltransferase-like		0.124105	0.438872	0.254608	2.45129	28.7926	16.4719	18.83	16.2382	9.50086	1.99871	0.364076	6.93601		0.613676	0	0.48356	1.66126	19.4528	16.3367	6.92156	3.111	2.01985	0.55266	2.48048	3.81863
ostta01g06220	Nuclear pore protein 84/107		51.8896	36.0552	37.8448	34.9479	60.6388	82.5642	92.3113	47.4611	9.64669	4.19171	49.0626	51.8465		42.7063	30.9618	30.6139	30.2975	57.4447	73.5327	39.4928	15.3958	7.82041	4.44671	13.0427	17.9677
ostta01g06230	unnamed product		1285.37	901.55	430.992	408.44	781.265	883.666	662.181	133.781	90.1656	860.574	1399.68	1580.07		1229.1	683.031	443.299	497.944	790.036	937.069	332.12	64.7617	59.0808	262.171	310.37	413.992
ostta01g06240	Ankyrin repeat		1087.95	1052.59	739.636	784.19	227.655	38.0415	109.243	91.132	231.41	854.559	700.28	668.204		1154.36	981.847	815.765	686.704	218.779	41.4752	91.66	39.711	58.0147	278.541	328.698	455.077
ostta01g06250	RmlC-like jelly roll fold		16.5359	12.0766	13.3669	7.10027	4.34836	8.04954	10.634	11.2976	3.98312	2.27439	25.9247	11.3009		14.6647	10.7699	11.7305	7.1377	8.73364	10.8256	19.5211	9.40872	9.61172	8.80444	10.5527	9.83188
ostta01g06260	Acyl-CoA N-acyltransferase		47.3332	27.8974	21.4657	26.4482	25.3441	27.9937	30.4289	25.5653	17.7332	25.219	121.318	44.9334		54.202	21.2878	20.1415	24.4548	34.8835	36.1965	13.5284	3.30611	9.55718	9.98445	29.8752	18.7375
ostta01g06270	Ham1-like protein		44.1393	49.0068	38.9078	63.6541	92.9441	85.2919	67.3664	25.6264	2.1755	4.03723	90.0211	60.3516		42.8846	34.744	42.3385	70.8293	135.692	108.455	39.8204	5.9712	2.19689	3.30605	41.8173	69.2222
ostta01g06280	unnamed product		0.847016	1.49765	1.19467	0.914923	38.3562	28.1915	15.5591	2.08251	0.711002	0	1.03534	1.6138		0.523542	1.21367	0.928208	1.03933	36.9531	24.0614	13.83	3.27856	1.35393	4.47913	1.85164	5.06764
ostta01g06290	Riboflavin kinase domain, bacterial/eukaryotic		13.7217	12.5803	7.81965	13.1749	10.1933	13.5181	19.7217	20.7889	15.9264	18.513	22.2806	20.8719		11.9368	7.76747	7.34316	14.7395	11.0638	16.8298	19.1445	6.36977	6.69582	6.60083	9.73433	8.39781
ostta01g06300	Thioredoxin-like fold		640.677	402.975	204.536	482.017	469.956	408.166	202.464	90.9595	95.1111	380.484	1512.89	1313.27		567.142	209.235	139.586	421.555	465.477	375.223	115.755	13.5135	19.6936	96.4618	253.939	370.282
ostta01g06310	Signal transduction response regulator, receiver domain		242.842	99.1852	50.8898	191.2	55.0833	32.287	29.1332	94.5636	206.894	452.815	206.704	166.582		170.065	54.9969	39.6217	179.499	73.1426	33.2898	18.3057	13.3132	24.4547	91.8106	69.5309	82.4188
ostta01g06320	Ankyrin repeat		9.05919	3.48779	3.33488	16.482	17.1309	24.8663	28.81	23.6791	21.2434	21.2838	5.37596	18.9771		4.85441	2.96919	2.73987	17.3423	14.3716	20.0053	13.1351	6.59836	4.31029	4.47342	3.37673	6.93118
ostta01g06330	RecF/RecN/SMC, N-terminal		8.53314	9.35337	6.55675	44.235	68.2079	69.0981	52.4322	18.1761	29.3493	20.6465	6.28133	37.1155		6.96759	4.98756	5.64363	45.1277	51.4281	49.9343	22.1364	5.38591	4.06317	3.64571	5.19206	26.2667
ostta01g06340	Histone H4		16.2888	13.0565	14.3694	23.7277	231.592	822.599	615.838	305.62	43.754	69.705	32.8124	27.7243		12.0817	13.919	16.5015	15.4082	207.318	582.167	131.009	28.3421	8.71062	9.42976	17.0921	12.2514
ostta01g06350	Histone H4		0	0.384013	0	0.804328	3.2334	10.0802	6.83919	6.12912	0.43754	0.749516	0.318567	0		0.402725	0	0	0.290721	8.17018	12.1369	6.21574	7.686	12.8766	15.9581	10.5808	7.79638
ostta01g06360	unnamed product		0.0617134	0.145491	0.443129	0.152368	0.45939	0.703518	0.412231	0.79164	0.497313	0.212977	0.362087	0.235163		0.0762903	0.128622	0.480917	0.275364	0.902837	2.29916	4.8005	1.456	1.1479	0.27482	0.462548	0.421974
ostta01g06370	unnamed product		152.95	223.675	293.466	221.152	78.5623	77.6517	101.227	68.5935	97.5504	133.735	191.588	169.527		175.295	248.726	341.417	225.458	79.631	77.0247	70.5377	12.9287	18.3723	62.4232	206.883	226.483
ostta01g06380	Regulator of chromosome condensation, RCC1		0.448008	0.924171	0.344668	0.483926	61.5575	61.6967	39.0106	29.6924	2.55726	0.837476	0.383333	0.569055		0.692287	0.817014	0.545503	0.599702	60.0992	49.7245	17.9178	6.93646	2.4739	1.24691	0.419734	2.10603
ostta01g06390	Methylglyoxal synthase-like domain		42.2912	230.062	214.581	47.5686	1.55408	7.23698	49.0652	195.269	338.878	199.952	37.9723	2.04567		67.913	178.833	207.024	43.3297	2.24392	6.44453	33.0923	28.9375	61.2997	83.5397	62.1435	37.523
ostta01g06400	Gemin6		78.3577	287.779	522.025	147.851	18.1629	23.955	27.1418	163.232	389.688	339.546	145.34	117.062		177.013	330.836	390.06	133.009	32.4902	25.1062	30.2857	35.9787	80.7194	131.629	115.3	101.532
ostta01g06410	unnamed product		0.242582	0	0.0829451	0.399285	119.281	91.4551	50.7723	23.0271	0.977416	0.0930187	0.158143	0.308125		0	0.505585	0.157532	0.649439	113.733	77.3209	17.5643	2.86161	1.03403	0.180043	0.80808	5.25252
ostta01g06420	WD40 repeat		13.6506	44.2138	63.8943	5.76897	0.305148	3.80524	16.136	99.1743	169.299	88.3477	9.13957	1.87447		17.331	53.1843	38.9327	3.45699	0.192763	2.06173	8.75393	11.4244	24.6617	21.632	8.6029	3.57376
ostta01g06430	Crotonase superfamily		74.3794	87.0938	92.1031	70.2368	13.6029	9.7322	15.2699	18.5839	17.2465	43.7473	74.3756	48.0534		79.615	74.216	88.6173	83.5649	15.4829	9.07732	13.7725	7.42831	6.08606	12.0965	34.5495	54.7078
ostta01g06440	unnamed product		11.0342	11.506	5.80442	36.848	58.0054	68.8259	67.0913	33.9341	12.8248	5.28886	13.28	38.5426		9.18111	6.26527	5.44308	38.1882	75.6126	71.5005	30.936	6.36221	4.52254	4.09476	10.2495	20.7965
ostta01g06450	Lipase, class 3		2.77091	2.30123	1.09817	13.9158	18.3607	22.1011	21.4536	16.1027	4.48275	1.1591	4.31072	11.5986		1.63485	0.984386	0.920157	11.4646	24.875	23.5399	8.50332	1.76435	2.26952	1.82285	2.6747	5.16722
ostta01g06460	HAD hydrolase, subfamily IA		25.9511	22.7728	16.7115	18.5098	18.0658	19.3703	18.8481	17.3844	17.0398	19.2386	40.744	23.8065		21.9219	10.9676	13.2012	15.9538	18.6813	19.6945	11.638	3.82665	3.5197	6.74127	13.6875	9.36513
ostta01g06465	Hepatocellular carcinoma-associated antigen 59		12.1459	9.19314	7.21309	6.47105	4.59997	8.32844	11.7123	22.9606	12.7068	9.70694	15.8778	7.63258		14.8567	13.4565	9.83862	5.9329	6.41282	10.479	8.06873	4.33606	5.94523	5.69344	7.02725	3.05971
ostta01g06470	Cryptochrome/DNA photolyase, class 1		18.0862	16.2086	19.1242	9.78722	3.15064	7.0609	18.2636	46.6657	33.109	10.474	27.6798	11.3291		19.6783	18.3956	20.3931	7.51729	4.72486	8.84567	12.7269	11.5079	10.4408	4.13737	9.74903	5.0822
ostta01g06490	unnamed product		844.837	439.895	452.005	380.4	330.374	323.554	344.672	410.593	686.155	938.131	561.918	579.648		655.989	537.549	398.544	362.731	252.021	260.321	143.871	63.5443	82.9204	150.656	136.251	152.41
ostta01g06500	UAA transporter		3.78555	10.821	10.1932	36.8014	30.2928	31.8263	30.2536	12.7874	2.54213	0.435473	9.80972	25.8449		4.67971	5.8187	13.0906	36.8225	31.8439	30.557	18.4736	7.25661	5.39098	4.63586	17.4967	20.7074
ostta01g06510	Uncharacterised protein family UPF0246		9.25998	11.5574	6.92845	59.0392	113.668	86.4896	79.0075	65.1217	18.5821	16.2917	10.9726	53.5513		11.4472	10.5579	8.48951	52.8869	110.994	89.696	29.4198	9.31711	7.34552	6.79185	7.34872	54.0052
ostta01g06520	Thioesterase		0.204717	0.723941	0.629981	0	1.01593	1.83364	1.36746	0.612744	0.274949	0.117749	0.100093	0.260029		0.506143	0.746667	0.598241	0.548066	1.49746	1.9067	9.16399	6.18827	5.71173	4.33028	1.7901	2.09967
ostta01g06530	Domain of unknown function DUF2040		33.1831	29.3657	30.7675	23.2498	42.0342	56.1496	61.3332	56.755	31.0499	39.2041	32.1565	22.1503		25.4996	19.6264	23.2962	21.3423	43.8386	45.4158	23.4004	8.52242	9.15172	8.87507	12.448	16.0121
ostta01g06540	EF-Hand 1, calcium-binding site		18.7963	17.9672	10.5315	41.4351	24.9854	63.5359	69.8614	69.9024	31.1847	15.172	15.6773	25.5801		10.9346	8.47689	11.3087	41.6524	23.0251	52.6668	25.7323	6.17209	3.85609	0.703385	11.8387	22.4104
ostta01g06545	hypothetical protein		0.903484	1.33125	0.69508	7.24968	46.7981	66.9468	38.5813	12.9417	6.37058	1.03933	0.883492	2.00829		1.39611	1.64764	2.2002	9.07049	37.5284	56.941	34.4766	5.66202	1.05032	1.50876	2.82155	37.8384
ostta01g06550	unnamed product		0.227387	0.536072	0	53.8954	49.9332	45.5479	45.5668	17.1122	3.05397	0	0	23.6836		0.281096	0.473915	0.221496	53.1649	54.8883	50.546	21.0251	4.35884	0.79303	2.53148	2.84048	45.0889
ostta01g06555	hypothetical protein		22.1221	34.2992	29.0298	42.0711	52.9136	85.8473	92.6179	65.4472	33.1913	19.9459	49.3066	29.3649		20.2026	15.1611	28.9261	43.7518	61.4366	81.6742	24.5705	6.75916	3.47534	5.32504	22.9043	22.485
ostta01g06560	Oxoglutarate/iron-dependent dioxygenase		18.6023	25.7084	27.7553	15.1175	4.48558	15.5746	17.0279	26.6302	19.5018	20.7284	17.3353	12.666		13.841	20.4791	19.0292	13.4782	4.63118	16.0043	9.15779	3.52551	1.89818	2.33715	5.39056	5.38289
ostta01g06570	Archease		16.318	23.3104	30.3565	17.925	10.1225	19.1427	25.0728	39.7358	36.4033	32.2934	34.0775	16.5113		14.1891	20.6076	26.2677	22.2135	10.26	24.2144	14.2074	4.89394	5.62674	6.77403	10.0194	12.2924
ostta01g06580	Phospholipase D-like domain		4.99017	12.6933	8.08232	122.341	486.163	257.63	112.865	67.3066	35.3921	10.071	2.6539	75.9503		5.41129	4.92651	8.18678	122.424	532.709	256.362	43.1729	12.1347	6.81897	6.04284	4.37449	72.133
ostta01g06590	unnamed product		25.7026	29.6088	22.1706	31.9096	34.0622	42.69	40.6921	42.5868	43.935	33.767	46.8403	30.2356		19.8585	18.5664	17.4973	30.1047	56.7687	60.2102	24.4343	5.38351	6.28157	5.20262	11.6754	19.971
ostta01g06600	unnamed product		1.14321	2.45015	0.959466	8.98084	8.12317	14.0479	18.0497	11.5541	10.05	4.30397	1.32117	7.92051		0.899336	0.758118	0.911124	5.28648	8.47093	11.0994	8.99948	1.99223	1.32901	0.92562	0.519303	2.48719
ostta01g06610	Rieske iron-sulphur protein		1991.61	2331.06	2012.12	2588.42	1123.03	360.726	210.302	124.233	180.729	1150.49	2047.4	1988.53		2003.88	1789.98	1900.94	2136.84	1196.23	323.3	115.402	28.2787	30.8409	602.793	1381.89	1857.13
ostta01g06620	Small GTPase superfamily, ARF/SAR type		21.3448	31.5505	19.9835	36.3878	41.6138	52.0033	48.496	56.7891	67.5736	64.3085	26.8361	36.7947		23.6641	19.5952	17.6566	27.2115	51.513	56.5903	20.8849	10.2416	9.64986	7.54381	12.697	16.2165
ostta01g06630	Triose-phosphate transporter domain		39.3056	125.362	118.542	119.284	50.0346	66.1778	93.5734	119.222	162.22	96.9072	30.8288	50.9657		43.5283	88.2133	99.6071	116.19	56.6894	69.1498	46.8716	13.2822	26.1788	29.8562	39.638	100.434
ostta01g06640	Voltage-dependent channel, four helix bundle domain		77.5047	20.0557	18.7588	54.1721	37.5011	73.598	75.4383	59.1948	61.9362	48.4001	94.6108	138.644		65.7222	20.6532	15.9442	49.7823	32.9937	58.5057	50.4843	14.9659	9.78243	8.46418	14.7993	19.7469
ostta01g06650	Somatomedin B domain		8.08822	5.29674	6.54518	8.09875	6.68979	4.2443	3.60183	4.76496	4.22452	6.40965	3.86674	4.45187		5.88811	5.15084	4.28951	6.49611	4.69551	5.58019	8.04584	3.31293	1.46265	1.0005	3.36789	4.6087
ostta01g06660	Acyl-ACP thioesterase		157.123	116.193	96.8388	195.725	167.593	128.476	90.1911	84.4842	79.08	156.782	129.093	169.911		134.325	95.408	99.0089	190.02	158.688	95.4508	31.3804	10.8325	11.9819	51.5127	64.1011	121.08
ostta01g06670	Insulin-induced protein family		29.9819	21.9429	15.2084	40.6049	69.6936	97.6086	67.1242	66.8234	40.1941	42.1332	44.2462	53.776		18.0567	16.8808	15.9933	45.475	65.4144	77.6709	44.568	22.0241	12.4481	11.2485	15.6397	20.0875
ostta01g06680	P-loop containing nucleoside triphosphate hydrolase		26.0351	20.6756	14.9678	54.533	68.879	77.108	86.1198	62.6489	41.4772	41.8491	30.2967	49.8264		18.2236	13.227	13.2888	59.2213	56.0304	67.9523	34.9108	9.50547	5.80932	9.01251	8.61445	17.9386
ostta02g00010	Methyltransferase FkbM		187.256	223.362	200.928	238.553	70.2248	40.2256	54.7879	76.7725	181.472	182.388	114.173	155.003		160.636	211.523	219.756	224.409	87.5563	40.311	33.3491	18.5477	12.5001	21.2311	23.0623	22.5421
ostta02g00020	Peptidase C48, SUMO/Sentrin/Ubl1		193.969	188.13	213.106	248.799	100.896	50.6075	65.8049	69.3607	168.556	209.975	148.503	243.403		159.251	205.539	201.36	246.206	103.708	48.0273	45.6487	17.9917	9.68848	12.4922	15.7861	18.8087
ostta02g00030	Glycosyl transferase, family 10		144.041	83.7544	162.152	208.05	87.5512	58.0135	55.7935	54.554	121.171	152.893	112.267	212.715		109.495	148.389	131.918	166.292	99.3339	44.1182	33.5295	13.9885	8.32757	13.1478	14.9945	20.1878
ostta02g00035	hypothetical protein		22.4345	24.0164	25.9872	30.4268	40.1408	44.4266	29.1268	17.032	35.7679	14.6595	34.101	31.0161		19.904	22.4245	26.5362	34.3208	34.7662	30.5136	15.4554	5.85105	5.50001	9.68462	10.8668	12.7832
ostta02g00037	Harbinger transposase-derived protein, plant		0.72472	0.284759	0.43365	3.57861	3.52158	5.06517	4.03413	6.14601	2.10893	1.52842	0.177171	1.15066		0.671926	0.251741	0.117658	3.71874	4.41763	2.99997	2.48186	1.3358	0.842506	0.537883	1.05619	4.54243
ostta02g00040	Glycosyltransferase AER61, uncharacterised		25.6458	16.8255	8.76894	83.5533	144.395	81.1035	92.352	104.628	76.0509	72.5365	6.6722	62.5598		17.1605	12.0141	10.6954	69.3585	90.6411	53.0802	30.273	10.2925	10.3027	14.4939	9.79703	34.8568
ostta02g00050	Ribonuclease H-like domain		277.757	185.119	121.44	187.894	250.724	238.807	247.838	198.293	179.72	235.631	172.691	196.116		287.24	167.791	151.625	162.175	250.897	209.732	84.0605	24.5037	22.9946	57.764	72.8765	91.3417
ostta02g00080	unnamed product		0.708306	0.139155	0	0.145732	38.6656	40.2765	23.7693	64.2073	42.3331	0.407402	0	0.749735		0	0.12302	0.344979	0.526742	24.7952	40.462	17.4994	14.274	10.8418	3.67991	1.76961	1.21079
ostta02g00085	hypothetical protein		0.220004	0.518667	0	7.60456	79.7012	132.207	81.6665	53.9971	1.18193	1.01233	0	3.91225		0	0.458528	0	10.6019	71.0381	81.4171	24.863	8.43464	2.30185	0	0	8.27371
ostta02g00087	hypothetical protein		15.7983	4.93608	1.75722	18.3278	21.0171	23.7132	24.3388	18.3936	16.1054	7.88255	3.72258	15.4732		6.35309	2.97528	5.19148	15.6271	18.0999	18.9099	11.7331	4.77137	2.87659	1.69524	4.27987	9.11037
ostta02g00093	Transcription factor IIA, helical		594.24	616.289	347.199	733.579	636.282	685.642	681.163	640.553	529.989	478.779	378.082	685.603		464.002	300.107	321.941	594.621	447.064	563.882	262.767	102.367	49.8132	79.136	117.841	283.902
ostta02g00100	Histone core		14.3522	28.0116	6.27502	64.1898	14009.1	14725.8	7145.76	2982.92	585.234	15.6982	5.7519	472.785		12.5068	10.543	8.25074	69.0785	9878.24	9440.2	3206.29	492.651	147.702	50.292	40.5597	279.123
ostta02g00110	Proteasome A-type subunit		409.661	416.043	331.523	601.372	572.579	623.728	611.331	548.743	481.157	327.558	305.957	526.895		318.678	264.339	295.735	541.206	465.795	460.442	316.084	117.078	71.0682	65.9263	141.691	264.902
ostta02g00130	Pyridine nucleotide-disulphide oxidoreductase, class I, active site		377.247	208.782	105.773	396.256	248.202	312.949	344.861	321.594	313.63	376.353	511.232	684.725		300.554	127.776	97.3006	379.596	185.743	223.44	144.339	59.9922	51.7823	59.507	112.687	206.243
ostta02g00150	Cyclin A/B/D/E		200.897	176.093	125.453	349.109	186.135	237.899	222.022	190.962	128.004	102.665	171.132	281.417		134.163	110.321	110.278	294.402	144.879	140.249	98.9128	44.6788	26.2581	29.4392	82.3524	151.617
ostta02g00160	Polyketide synthase, KR		16.6816	7.60612	11.1393	12.8478	19.9288	20.9004	29.4364	23.4864	22.5724	17.7805	15.0912	23.0168		15.1889	11.3846	6.19276	14.9928	16.0832	20.2951	15.9818	13.3206	22.345	16.6316	15.6901	12.4229
ostta02g00170	Thiolase-like, subgroup		3.42818	0.730824	2.13238	2.34112	3.84597	5.04839	5.88147	4.52232	3.42873	3.23042	4.31522	5.79047		3.02065	2.2423	0.532879	3.02675	3.42989	4.39315	2.19458	3.54929	7.33475	4.95341	5.10247	2.24432
ostta02g00180	Polyketide synthase, KR		3.22872	0.939122	1.41941	2.01878	5.3063	5.70197	6.16204	3.33488	3.43534	1.78474	3.15728	5.91196		1.91793	2.05373	0.449298	2.58195	3.28627	4.42616	2.58476	4.01898	8.77437	4.01465	4.5047	3.15384
ostta02g00190	unnamed product		39.5079	35.7916	19.4815	158.762	127.848	226.049	221.952	204.322	190.047	36.4125	21.7816	107.066		33.1879	22.1125	19.5277	137.47	106.825	160.437	84.6545	29.2148	20.852	9.91919	20.2097	98.9982
ostta02g00195	Ribonuclease H-like domain		74.5993	99.6815	101.689	75.9299	93.0209	143.732	195.394	232.321	206.199	69.965	50.2004	66.2544		84.9561	99.7968	87.5616	69.3626	73.1063	120.634	89.1637	29.5903	22.1703	12.9301	27.2997	31.6012
ostta02g00200	GNS1/SUR4 membrane protein		275.67	336.265	362.841	415.11	150.061	189.255	272.99	387.54	369.313	307.409	215.181	170.523		293.898	369.575	446.159	381.91	118.054	136.276	93.1725	47.7424	36.9675	130.794	296.985	313.497
ostta02g00210	Aspartyl/Asparaginyl beta-hydroxylase		173.461	133.085	110.713	245.691	99.1705	103.166	123.902	125.352	99.3189	85.1845	152.759	103.077		119.882	164.377	194.362	238.983	68.5822	70.5442	48.8326	23.6333	16.7454	19.65	86.6738	106.815
ostta02g00220	unnamed product		48.6209	63.5368	35.6567	107.55	117.641	213.538	231.983	209.027	165.47	26.5737	60.8835	73.7739		38.6197	35.7652	40.9322	95.8095	99.5454	172.397	101.712	30.4945	24.2973	8.81744	28.5819	63.181
ostta02g00230	unnamed product		48.4009	51.3481	33.3749	90.6209	71.725	152.172	183.464	226.273	132.179	22.2713	64.4213	82.6541		35.5676	30.8233	41.3847	82.0664	67.7174	134.906	86.4284	38.857	35.9486	11.3756	22.8411	29.4176
ostta02g00240	Ribonuclease H-like domain		664.484	517.023	422.985	643.234	409.308	554.288	635.972	576.945	336.731	294.422	405.44	488.265		592.301	428.976	526.122	560.355	318.49	393.923	177.356	69.5263	32.9868	57.2072	189.749	301.646
ostta02g00250	Ribosomal protein L24e, conserved site		920.937	1304.14	1524.54	815.208	8.66159	16.5528	176.937	692.918	1907.04	1206.33	503.59	152.317		981.848	1257.56	1386.32	704.2	12.2305	13.5149	114.219	135.343	191.207	354.787	285.746	322.223
ostta02g00260	Thiolase-like, subgroup		7.15258	3.54999	1.06193	3.36924	4.43694	4.98116	7.27441	10.6238	12.1344	9.20239	2.30076	2.15174		5.46811	1.27496	0.916749	3.27546	3.34372	5.49307	6.90638	5.68977	4.04813	2.30505	3.99719	1.93053
ostta02g00270	THO complex, subunitTHOC2, N-terminal		206.861	74.2531	52.0121	141.379	233.838	228.416	272.646	221.794	148.967	146.756	90.0656	212.44		182.232	76.7566	65.4575	114.408	158.644	162.252	102.222	31.4991	12.7825	24.7773	25.6504	49.3673
ostta02g00272	tRNA Gly_TCC		331.748	136.453	65.1637	195.184	324.013	205.76	374.497	398.393	322.321	276.072	111.817	218.76		279.222	111.804	97.6337	156.214	194.723	178.817	252.773	81.1834	21.3347	88.0111	74.0656	67.5686
ostta02g00275	DDE superfamily endonuclease, CENP-B-like		3.70449	3.63894	2.92915	8.4317	11.2506	24.0059	25.0029	20.361	6.893	0.355124	7.3205	11.0283		1.95583	1.9302	2.59363	10.1931	9.27443	17.9224	10.8174	3.47096	2.15328	0.773283	2.69943	5.80479
ostta02g00277	Harbinger transposase-derived nuclease		13.1627	10.9932	5.50978	25.2116	26.3629	21.6763	42.8635	73.0913	43.2844	15.4813	12.6983	12.5955		8.61017	7.38118	8.22199	27.1799	18.9973	18.1053	23.7368	12.5333	8.44011	5.91413	7.96325	16.3456
ostta02g00290	Methyltransferase domain		247.399	263.337	202.37	239.623	216.301	177.598	257.635	268.915	273.025	207.866	123.551	251.933		206.799	173.959	150.232	206.921	198.042	166.545	151.768	56.2039	31.5918	109.228	89.055	183.4
ostta02g00300	DNA-directed RNA polymerase, subunit K/Rpb6		104.127	115.818	79.7025	74.4486	14.8521	65.8433	123.503	218.464	215.083	128.877	191.055	107.587		90.1888	70.8487	61.3855	66.5169	12.9815	66.4779	71.2738	35.9705	38.0743	22.6314	43.4518	51.7382
ostta02g00310	RINT-1/TIP-1		14.4449	17.8757	18.5092	19.6684	19.1119	24.3837	30.6363	37.3051	33.3224	17.0032	17.8794	13.4103		11.0344	11.4522	16.5015	18.7148	16.8496	27.3545	19.3692	9.34078	8.36838	6.83858	8.5126	10.6644
ostta02g00320	Transcriptional coactivator/pterin dehydratase		74.4836	70.3659	52.9584	81.9904	127.437	141.662	126.5	124.174	84.1465	85.6828	115.432	72.0662		61.4954	42.5922	50.2902	65.989	114.923	124.554	39.0704	13.0845	11.8787	24.5473	35.6052	36.772
ostta02g00330	unnamed product		183.715	131.633	135.62	139.537	45.8994	93.0697	145.581	136.128	127.49	105.725	125.859	95.5916		159.831	144.067	152.117	153.608	56.8704	90.1944	58.0136	18.6628	15.619	20.1602	55.458	65.2386
ostta02g00340	Glycerol-3-phosphate O-acyltransferase, chloroplast		161.202	196.66	131.878	390.026	300.714	277.026	231.532	249.432	157.095	160.855	127.987	290.301		129.439	127.156	119.747	335.985	238.307	196.074	113.433	43.7294	39.2909	46.6646	97.2709	191.448
ostta02g00350	hypothetical protein		229.972	230.03	111.64	265.204	391.223	467.146	415.242	370.026	259.552	263.461	203.043	388.996		183.912	103.553	106.199	248.974	255.74	343.648	171.124	54.9828	34.9864	53.9445	104.508	187.013
ostta02g00360	ATPase, AAA-type, CDC48		64.6918	54.2739	30.6548	104.169	1104.89	1007.17	698.951	596.568	513.069	111.062	28.3737	224.296		47.3246	26.8572	22.961	86.6736	804.793	584.441	306.091	149.535	77.2258	55.3212	32.2669	90.4875
ostta02g00370	Signal recognition particle, SRP54 subunit, helical bundle		123.87	183.728	193.6	263.589	112.732	148.69	181.643	230.583	203.819	214.09	104.069	173.594		125.983	147.404	164.949	237.792	88.8974	116.939	69.8931	36.5505	21.7687	35.3944	54.3554	114.45
ostta02g00380	Clp protease proteolytic subunit /Translocation-enhancing protein TepA		483.108	444.324	380.324	506.642	146.013	160.167	225.53	327.512	388.72	527.501	267.328	282.427		347.954	313.615	339.383	441.896	114.526	113.789	65.4288	42.8798	32.8492	79.4085	176.489	215.25
ostta02g00390	Nucleoporin, NSP1-like, C-terminal		437.041	398.928	182.313	546.763	490.555	662.882	648.24	663.327	608.586	238.421	361.664	479.153		328.281	188.565	202.258	585.95	342.57	496.433	228.628	100.197	53.4697	28.658	119.167	203.838
ostta02g00400	unnamed product		574.523	511.677	419.721	566.247	364.296	381.751	418.088	487.111	582.997	592.284	525.281	557.245		431.005	340.694	367.828	497.197	281.72	276.182	213.779	87.108	129.271	162.482	271.302	300.965
ostta02g00410	WD40 repeat		91.1449	167.596	174.295	98.2941	109.374	118.969	185.189	340.39	516.363	249.36	67.9309	106.774		88.3032	120.772	132.261	90.0195	82.4015	91.5679	90.183	52.9792	54.5666	56.436	40.9373	47.8499
ostta02g00420	Kinetochore protein Ndc80		61.544	61.1001	32.1026	83.9088	158.257	157.678	150.521	186.688	92.6033	58.6631	31.3548	68.0571		51.8145	38.4369	39.8077	74.4965	100.665	108.179	60.9014	29.3573	16.3233	18.8206	28.2736	48.2434
ostta02g00430	BOP1, N-terminal domain		177.217	243.199	244.773	145.2	45.7239	118.377	226.649	572.05	793.542	414.502	93.5764	71.1815		221.456	215.304	209.094	128.538	39.1822	92.7669	86.0147	67.3286	58.0978	63.4926	39.7736	50.2403
ostta02g00440	unnamed product		110.818	189.703	130.689	79.2933	14.0114	17.2425	52.2006	172.939	289.141	156.305	37.2723	24.2071		130.449	118.424	128.23	69.9184	9.21982	20.1607	33.6686	41.1121	33.2329	39.2907	39.678	44.6435
ostta02g00450	unnamed product		83.8706	70.2295	25.5737	97.8548	124.675	160.218	128.835	81.018	44.8173	39.7102	97.7675	104.907		78.235	34.2408	32.8784	91.96	138.143	138.767	51.9777	10.7459	5.49934	9.96352	23.6371	47.6441
ostta02g00455	tRNA Leu_CAA		14.5203	18.5424	23.5831	10.4563	0	0.985284	2.30934	1.03479	6.50059	4.17587	7.09949	1.53696		16.4542	12.6095	10.6081	11.878	2.52887	0	10.6556	10.7055	7.03342	13.4711	21.1616	4.13685
ostta02g00460	Serine/threonine-protein kinase, active site		116.321	106.937	89.8465	174.858	47.7308	87.0692	133.372	160.934	145.95	85.3925	119.326	100.738		80.4986	97.0752	111.004	157.135	39.2571	61.3408	48.6027	21.2351	13.7491	11.9276	63.2675	82.771
ostta02g00470	Tetratricopeptide repeat-containing domain		208.807	128.826	126.269	153.402	82.3554	201.98	274.912	305.862	294.992	199.15	131.122	201.818		174.23	117.597	95.8534	129.565	67.0348	138.622	125.094	59.3557	38.5846	27.6685	42.0578	62.2733
ostta02g00480	Zinc finger, RING-H2-type		216.266	159.75	122.451	306.847	437.627	507.154	517.593	651.51	473.328	184.311	119.829	247.349		160.488	121.758	139.723	309.414	317.314	327.553	242.123	129.8	103.805	89.5386	117.872	212.178
ostta02g00490	GINS complex, subunit Psf2		336.792	260.565	168.322	557.291	653.688	556.68	487.931	483.005	436.102	255.759	247.139	408.947		266.922	157.449	179.822	479.674	509.054	391.635	187.077	79.1243	63.0195	49.7483	128.113	262.97
ostta02g00500	P-loop containing nucleoside triphosphate hydrolase		59.0771	59.2573	33.6248	127.74	136.497	163.187	158.094	127.402	74.088	50.8643	41.7426	123.822		39.6909	27.1492	22.4587	120.94	94.3258	108.908	54.6626	18.7572	9.24248	13.2085	15.4319	50.8071
ostta02g00510	unnamed product		564.94	524.449	437.254	714.917	398.184	420.021	489.472	676.735	481.85	406.97	455.871	472.715		393.509	315.297	351.008	614.075	329.066	322.572	158.429	89.4615	74.4998	87.1339	200.789	292.722
ostta02g00520	Acyl-CoA N-acyltransferase		60.5085	101.004	92.9961	83.1385	22.7524	35.0966	63.1783	109.782	99.4968	70.2024	88.0452	51.9839		62.8891	69.6416	82.0532	77.1131	25.4433	39.8872	34.6713	14.5141	18.4289	36.4502	41.676	51.0085
ostta02g00530	unnamed product		16.4645	30.6261	8.68849	93.6364	105.794	77.8818	61.2104	48.4257	25.5641	12.6997	12.2845	68.4205		14.5886	9.9176	9.27049	99.9623	97.063	57.4389	26.9582	10.8057	5.53191	3.81428	12.1263	77.1128
ostta02g00540	Ureidoglycolate hydrolase		366.223	348.664	224.758	566.289	479.522	569.183	581.527	540.404	461.029	554.366	200.311	515.002		270.864	202.781	207.354	466.653	369.88	359.572	203.811	87.4282	39.3872	73.4528	100.239	214.137
ostta02g00555	P-loop containing nucleoside triphosphate hydrolase		100.651	111.054	72.8614	208.391	175.142	207.958	217.429	223.998	174.299	108.035	63.7431	141.562		74.2144	64.5224	61.0844	175.133	121.533	131.76	106.722	56.9708	26.2581	16.9846	45.5407	91.4462
ostta02g00562	Translation initiation factor IF6		581.618	560.747	521.31	616.324	870.244	1067.18	1231.19	1222.21	1227.13	740.522	332.926	579.92		494.598	457.408	485.251	534.274	628.783	712.19	462.694	183.792	131.771	132.17	148.647	253.323
ostta02g00580	Photosystem I PsaL, reaction centre subunit XI		963.698	1501.06	1273.52	3892.79	2555.88	1522.59	1021.33	1152.74	679.676	965.055	922.495	1772.19		851.356	886.111	1075.57	3609.91	2052.58	1191.84	423.034	158.894	110.476	283.721	861.741	2616.11
ostta02g00600	RNA polymerase III subunit RPC82-related, helix-turn-helix		253.282	207.552	216.879	196.289	30.9612	55.9521	102.532	156.801	187.254	215.707	250.134	149.466		246.694	206.603	221.567	180.559	27.4359	42.505	39.0431	20.4436	17.5278	34.7285	81.832	105.463
ostta02g00610	ATPase, F1 complex beta subunit/V1 complex, C-terminal		1146.77	967.673	892.608	1217.57	939.001	897.154	1061.31	1113.84	667.48	589.981	743.605	929.341		1126.75	1076.35	1020.29	1003.51	752.688	665.983	385.633	110.738	76.92	219.211	411.754	592.466
ostta02g00630	Nucleotide-binding, alpha-beta plait		102.462	138.17	151.348	117.38	69.153	130.598	220.057	352.128	464.95	240.45	83.8961	88.1519		89.5088	86.2735	97.1458	91.6802	42.5421	92.9713	55.7412	38.275	52.728	47.453	25.94	51.377
ostta02g00640	Pseudouridine synthase/archaeosine transglycosylase		257.011	395.361	298.646	271.965	184.003	415.375	706.679	1121.68	1287.16	546.507	189.366	198.192		247.605	232.522	270.495	238.545	157.149	303.288	270.446	134.816	116.327	101.139	87.7584	123.213
ostta02g00650	G-protein beta WD-40 repeat		122.25	65.0527	15.7647	177.792	242.96	481.699	568.287	545.429	370.444	143.176	128.084	300.948		83.4789	24.1444	12.0217	159.175	166.193	347.007	225.219	73.6509	32.8903	17.6281	16.2893	68.8623
ostta02g00660	unnamed product		70.3183	71.7115	41.6392	73.9172	45.0744	115.297	177.005	252.019	299.64	60.3007	81.7855	67.8001		56.503	44.966	54.6936	79.6758	45.2015	110.214	58.0136	18.3811	30.2216	7.82848	34.3377	34.2396
ostta02g00670	Surface antigen variable number		652.849	509.069	520.214	607.249	17.6289	30.33	149.936	502.638	723.047	432.975	487.246	271.145		587.738	653.195	575.572	645.379	24.461	31.0077	101.863	86.5956	65.9317	89.8856	206.537	224.363
ostta02g00680	Protein of unknown function DUF947		347.668	310.283	323.479	496.753	468.843	621.366	653.577	502.365	172.916	225.454	198.786	507.81		271.92	272.676	231.528	393.985	390.535	431.75	221.089	61.488	20.6025	45.2628	101.576	208.497
ostta02g00690	DNA replication licensing factor Mcm3		163.661	134.196	104.016	170.963	393.091	364.956	310.064	239.568	104.184	125.732	112.402	203.26		129.791	97.9411	95.0466	154.463	285.933	231.351	115.114	37.7515	16.467	29.5146	41.845	98.3262
ostta02g00700	unnamed product		41.3928	25.3578	12.2982	26.5563	27.301	52.7353	67.8474	51.394	25.6821	3.70981	33.1309	46.119		34.6136	17.0405	15.4112	28.1358	24.7393	46.3622	44.3802	21.9864	12.3498	7.26503	17.7255	15.4356
ostta02g00710	Polyketide synthase, KR		10.8349	10.7979	15.7289	22.4043	18.4061	18.8096	25.7143	23.5012	14.5764	6.74745	9.26746	15.0386		8.30282	11.9701	13.6226	20.4932	14.33	13.3879	10.1763	4.75164	3.78824	3.30533	5.13351	6.77723
ostta02g00720	Thiolase-like, subgroup		5.81052	3.14337	2.24591	7.83137	3.90044	4.13705	4.07147	6.40934	5.20263	5.1988	1.3999	6.06124		5.10096	2.80815	2.13275	7.18926	4.10653	3.66018	3.17224	3.14572	3.39376	1.25001	2.66492	5.37414
ostta02g00730	Thioredoxin-like fold		133.978	119.595	67.3571	396.952	117.203	100.287	101.872	154.843	97.9253	156.661	72.701	228.07		100.866	81.6538	68.9443	397.322	111.594	76.383	38.1718	19.4737	10.7342	31.1254	56.4309	146.268
ostta02g00740	unnamed product		0	0	0	0	0	0	0	0	0	0	0	0		0	0	0	0	0	0	0	0	0	0	0	0
ostta02g00750	Histidinol dehydrogenase		0	0	0	0	0	0	0	0	0	0	0	0		0	0	0.286982	0	0	0	0	0	0	0	0	0
ostta02g00760	unnamed product		0	0	0	0	0	0	0.371617	0	0	0.895973	0	0		0.481418	0	0	0	0.406944	0.967232	14.8606	16.0788	14.94	8.67104	8.75652	2.6628
ostta02g00770	unnamed product		20.2008	21.0549	11.4877	24.4125	10.4646	30.012	42.6792	41.8244	17.0403	1.22306	28.9029	28.0896		12.1795	9.4545	11.8755	27.0091	9.18433	28.2551	20.1816	7.10714	3.9552	1.42038	15.5834	8.72374
ostta02g00780	unnamed product		81.1157	34.6901	31.8367	75.2546	54.4603	116.594	143.01	126.576	57.9597	6.40098	101.327	97.2209		51.3606	38.1415	32.4007	68.7459	45.8703	99.6585	65.3333	19.1449	8.33743	1.37661	16.9911	15.6415
ostta02g00790	unnamed product		91.1528	137.21	143.682	116.881	43.5313	99.8458	144.292	224.966	197.6	121.73	81.5112	86.6591		96.6186	98.7619	105.067	100.397	37.3441	72.8525	52.3144	30.6598	29.5674	36.5823	33.1628	45.0634
ostta02g00800	unnamed product		15.2682	8.83047	8.87821	24.8663	33.0386	36.095	35.8949	30.3371	19.2179	11.9491	7.53136	27.698		12.6884	8.86271	8.21412	23.8316	27.2272	26.5235	20.4801	11.3301	7.51664	6.63582	6.96495	12.7697
ostta02g00810	IMP dehydrogenase / GMP reductase, conserved site		278.724	179.996	138.809	475.708	434.465	351.733	357.63	284.671	142.574	72.4482	245.814	422.648		212.997	126.416	142.379	439.82	334.967	266.417	154.516	49.4624	22.3168	18.4471	88.6852	224.064
ostta02g00820	unnamed product		4.23508	5.89984	2.76452	6.1787	4.29895	4.07549	9.91965	15.4748	20.1666	1.32869	1.50595	4.89032		3.80758	4.81454	6.00054	7.90232	4.82784	2.3906	8.47601	9.08345	1.79033	0	3.84756	13.1627
ostta02g00830	HAD-like domain		93.8233	131.808	89.7493	285.728	194.466	143.296	122.454	124.811	80.5073	193.018	76.0919	205.243		69.6522	61.431	68.1819	262.258	127.481	106.034	45.1723	18.666	9.52217	20.4484	42.7883	159.11
ostta02g00840	Glucokinase		72.9807	67.5698	35.7872	253.211	449.084	433.131	318.763	289.975	140.079	43.8203	35.3695	169.348		48.3357	37.1197	30.327	229.459	307.155	239.598	108.994	42.5327	16.9258	18.5537	34.3161	100.492
ostta02g00850	unnamed product		1.51704	2.9804	3.63101	39.328	139.277	135.881	66.5916	53.1911	2.71667	0	2.47246	25.0501		1.87537	3.16179	1.47774	46.0294	95.1156	77.8694	35.6245	13.4218	7.64229	6.75565	6.31689	24.2037
ostta02g00860	Glycosyl transferase, family 1		355.818	250.616	158.729	516.223	503.439	498.032	469.203	324.132	249.604	155.981	229.341	495.985		289.576	161.699	155.308	442.853	382.974	336.155	182.711	49.854	24.9893	30.9042	86.7803	161.581
ostta02g00870	Oxoglutarate/iron-dependent dioxygenase		271.835	187.667	169.451	265.082	141.529	165.367	203.715	204.956	178.04	162.029	143.975	226.789		221.941	177.425	162.195	255.97	110.337	120.913	93.3689	32.4006	18.8905	25.0484	51.6096	96.714
ostta02g00880	DNA-directed RNA polymerase, 30-40kDa subunit, conserved site		295.614	206.828	136.254	333.354	321.241	541.619	434.323	351.43	234.452	129.185	360.052	527.96		226.198	118.312	140.645	348.403	246.305	334.507	175.358	51.7787	28.4318	18.9844	82.9647	160.324
ostta02g00890	Ribosomal protein L36e		1574.79	2990.61	3200.09	2302.02	400.973	412.467	613.649	1960.01	2810.55	1855.13	1670.84	1025.66		1926.63	2064.4	2534.43	1943.34	276.985	353.509	257.892	235.591	376.495	800.975	1248.95	1520.58
ostta02g00900	Glutamyl-tRNA synthetase, class Ib, archaeal/eukaryotic cytosolic		293.568	251.802	254.336	444.47	301.165	335.079	388.03	559.945	435.133	301.907	229.595	311.921		256.536	256.642	289.901	415.845	232.742	231.57	158.972	76.6416	49.4578	55.8642	113.343	191.737
ostta02g00910	unnamed product		0.302506	1.06975	0.465455	13.8172	37.3429	15.2719	8.37134	5.69133	3.85973	1.73995	0.147906	2.88179		0	0	0.589338	15.1175	27.1853	10.5187	3.32986	1.56122	0.351671	0	0	13.4448
ostta02g00920	P-type ATPase, phosphorylation site		46.3325	59.2044	75.9109	223.822	117.959	115.12	70.3108	144.155	71.6917	132.433	87.2794	106.872		29.7519	26.6896	61.0852	235.965	119.123	105.246	31.4978	18.361	8.00461	23.9281	38.1833	71.7212
ostta02g00930	Arginine-tRNA-protein transferase, C-terminal		0.167312	0.986108	1.97368	0.206543	3.84016	7.0162	17.3229	44.9992	24.943	0.481171	0.16361	0		0.517079	1.91789	2.03722	0.149309	2.9722	7.6877	10.9274	7.15462	5.15437	1.1176	2.09003	0.858014
ostta02g00940	Ribose-phosphate diphosphokinase		116.496	197.72	225.302	64.0768	45.8649	63.7377	80.6675	229.223	404.27	191.994	96.3735	38.1589		147.83	170.359	178.021	56.8209	49.9669	59.5884	37.3557	25.7178	60.3419	69.8638	58.3768	34.8066
ostta02g00950	Aspartyl/Glutamyl-tRNA Gln amidotransferase, subunit B/E, catalytic		135.786	152.925	183.825	90.9593	45.6255	58.9793	66.5447	107.682	120.873	140.915	152.016	99.2725		148.91	173.448	173.602	99.9222	46.4035	52.1235	28.4838	13.6781	18.5846	37.3528	63.7724	40.4849
ostta02g00960	U3 small nucleolar RNA-associated protein 6		313.65	186.707	81.2374	407.899	215.951	322.365	481.485	607.078	630.801	369.969	147.267	265.525		223.867	110.598	111.798	331.375	157.194	224.678	205.492	99.6682	66.9582	56.9557	82.7418	142.473
ostta02g00970	Peptidase C50, separase		9.48976	5.55793	2.69379	27.4822	118.698	102.738	76.223	48.8799	31.583	9.42902	4.90252	19.003		6.29603	2.96468	3.25572	27.8559	85.8181	62.2595	43.1853	14.9026	6.98469	4.96128	5.8154	18.2964
ostta02g00980	Nucleotide-binding, alpha-beta plait		404.204	457.887	240.853	560.748	478.017	647.034	613.531	466.954	318	215.268	310.506	447.862		276.138	222.104	239.08	460.908	373.802	433.466	182.714	60.4155	36.1812	34.2103	149.608	253.214
ostta02g00990	Signal recognition particle, SRP9/SRP14 subunit		263.125	295.64	159.778	386.203	349.921	469.712	424.498	323.606	229.294	149.319	259.024	362.163		206.697	160.026	170.158	360.856	274.957	333.318	133.033	37.6315	25.5761	10.7769	75.8519	172.996
ostta02g00995	tRNA Arg_CCT		15.5286	14.9765	11.5847	36.5969	85.8198	63.2224	59.2729	54.3263	39.8161	14.6156	19.3264	43.0348		19.1965	22.0667	19.2517	39.0535	42.78	70.1243	39.3664	14.5714	14.7702	0	7.05386	24.1316
ostta02g01000	tRNA Leu_CAG		17.5677	11.8333	7.72311	23.2361	32.6933	61.3066	39.5153	36.4858	30.3361	12.9916	6.13536	17.5327		12.4099	6.53827	12.2233	14.5576	28.8478	37.3996	36.834	20.3537	16.0466	11.176	12.5402	34.3206
ostta02g01010	Ribosomal protein L35		1054.74	1515.33	1527.75	1359.66	140.918	197.186	320.922	861.859	1031.3	617.208	1404.81	621.182		1058.41	1185.09	1657.18	1286.47	169.185	226.582	236.402	153.153	241.489	283.82	969.964	1053.88
ostta02g01020	Heat shock protein 70 family		47.9589	108.992	63.266	678.177	974.208	1171.96	1272.22	492.029	85.1211	6.46614	49.1165	492.313		39.7796	49.3326	53.0458	560.336	880.792	980.78	577.335	113.225	32.0733	19.5197	77.818	834.801
ostta02g01030	Armadillo-type fold		98.2539	71.5951	97.1699	38.4756	24.4174	37.2101	72.5732	127.91	199.404	165.849	56.7266	66.7564		107.96	116.526	84.9625	32.5087	20.7675	29.8285	80.1275	55.3611	36.1369	40.387	22.3659	19.9645
ostta02g01040	Modification methylase HemK		186.558	144.685	89.3925	194.195	150.578	159.731	158.216	171.717	194.804	204.05	129.336	255.376		140.601	93.6744	89.484	182.558	118.761	110.885	79.0579	36.5523	24.2306	34.5678	40.716	109.674
ostta02g01050	XPG/Rad2 endonuclease		32.7123	34.7731	28.6121	79.5037	113.963	135.086	108.141	101.409	65.7064	17.9755	49.6964	75.3109		27.4408	21.9145	29.4466	72.981	103.618	99.3831	80.5903	32.0857	24.9565	12.0311	32.837	79.8841
ostta02g01060	unnamed product		90.3484	79.1513	99.2251	121.08	281.446	362.892	350.366	394.666	408.218	111.276	71.9638	106.963		80.6558	92.0404	90.519	115.024	232.372	244.063	183.499	90.4149	62.5771	50.292	44.7767	65.0505
ostta02g01070	Phosphotyrosyl phosphatase activator, PTPA		63.8733	71.8873	52.8716	75.0108	381.34	468.634	560.54	665.833	619.453	98.651	40.1916	72.3831		53.6931	53.7124	56.3755	67.4091	301.573	333.562	305.366	161.179	93.6252	59.3611	64.3867	64.562
ostta02g01080	Ribosomal protein L17		702.544	738.088	559.014	847.155	251.015	267.031	356.553	572.921	623.75	601.536	527.595	522.507		573.328	601.879	610.243	819.767	219.439	207.991	153.4	91.9057	67.2554	112.445	188.458	323.455
ostta02g01090	Transcription initiation factor TFIID component TAF4		255.247	311.31	237.616	386.999	325.293	366.315	323.398	255.313	205.919	182.503	225.123	273.803		183.416	190.021	221.657	369.274	261.056	279.04	138.143	52.7657	30.4255	54.0357	121.976	165.939
ostta02g01100	Major facilitator superfamily domain, general substrate transporter		171.691	190.166	158.226	286.687	248.924	177.634	184.912	140.041	134.4	137.07	118.265	184.668		160.641	140.78	152.064	262.419	187.552	123.206	85.709	28.2469	20.6907	39.1514	96.254	169.838
ostta02g01120	Mak16 protein		480.202	413.396	535.675	456.544	97.5193	137.082	431.22	934.767	1211.62	538.892	291.994	181.129		376.95	437.646	529.807	414.824	70.6509	102.662	215.7	150.987	154.748	121.707	168.54	189.449
ostta02g01130	SNF2-related		64.9352	48.1899	55.4087	130.867	95.5829	151.355	175.107	160.332	128.921	68.4553	49.6493	121.028		47.1634	43.1377	49.0821	113.632	72.6875	94.1195	63.2533	24.1982	12.6188	10.1537	19.4967	36.122
ostta02g01140	Arginine-tRNA ligase, class Ia		196.302	170.468	143.235	319.835	131.81	154.995	187.322	213.14	206.441	200.913	139.722	191.8		146.993	128.706	156.843	291.241	98.5207	112.58	64.8979	28.89	21.3295	36.3934	89.9199	143.217
ostta02g01160	SKI-interacting protein SKIP, SNW domain		301.135	156.259	126.135	284.44	151.676	210.093	281.707	328.035	339.213	314.66	254.506	340.366		239.438	113.697	106.625	240.505	111.288	139.464	119.62	52.0552	36.7705	44.0495	49.1304	97.6066
ostta02g01170	Transcription factor TFIIH subunit p52/Tfb2		17.6797	16.7479	13.7169	46.3488	22.4927	26.2269	28.2203	35.4616	14.4197	1.77494	34.2625	32.0924		13.1929	9.78135	12.0238	45.1517	26.6707	30.8174	18.4939	7.10991	3.8864	2.86292	11.2434	22.8587
ostta02g01180	Endonuclease/exonuclease/phosphatase		121.083	166.758	173.479	157.048	382.054	512.337	487.842	259.959	42.3353	22.0387	98.1931	154.278		110.95	159.716	160.326	124.561	340.826	439.381	179.373	31.3114	8.1188	6.72428	76.8655	115.832
ostta02g01190	Glutamate--cysteine ligase, plant		218.366	369.969	422.18	110.739	93.2024	76.0124	174.34	456.861	727.682	448.786	164.117	77.7168		370.323	427.032	541.485	101.868	111.59	82.6402	61.7902	37.5219	89.1612	177.773	138.934	81.3756
ostta02g01200	Isochorismatase-like		37.057	45.2862	39.0982	52.0946	69.6191	63.7972	81.9814	79.9373	79.4291	75.6877	55.7605	47.8378		48.2407	39.0895	44.0531	53.991	64.0119	78.8899	22.865	9.59034	9.49512	14.4814	26.8299	30.5093
ostta02g01210	Ribosomal protein L7Ae conserved site		270.512	885.855	1173.15	215.712	13.5701	499.842	1355.09	3833.24	3576.2	875.859	356.353	55.5725		463.355	764.236	1058.95	184.267	27.3197	520.466	486.688	416.194	490.944	244.728	203.285	109.447
ostta02g01230	tRNA modification GTPase MnmE domain 2		21.4999	40.0159	44.0399	5.17677	1.40389	1.84281	15.689	39.5049	63.1158	61.4102	9.95881	1.18367		22.7108	40.9946	32.8084	2.49483	0.973787	1.73589	10.0624	8.44101	11.6846	12.8941	5.32158	0.91027
ostta02g01240	Glutathione S-transferase, N-terminal		24.1804	61.9775	48.1653	5.20644	7.32546	16.2551	34.6113	47.6088	87.6096	73.9066	8.24837	3.21422		29.7181	49.6637	35.0571	2.63458	6.31692	15.7125	22.9028	14.3036	15.1992	26.9198	6.32214	0.96126
ostta02g01245	Transposase, Tc1-like		25.0225	21.493	12.4027	17.4005	6.97896	13.7413	10.7358	17.6941	16.6733	9.29743	13.2777	10.5944		17.5846	13.8127	12.9115	16.0407	9.32399	7.22655	4.17546	3.14627	1.42816	1.15173	8.40002	5.74738
ostta02g01247	Transposase, Tc1-like		89.8742	71.1861	66.1917	69.2029	29.3598	66.4954	72.6207	72.3798	62.3511	42.0244	86.1784	53.5471		69.0596	54.3076	68.8401	68.4903	27.499	49.4617	28.3741	10.2016	8.64413	6.33449	20.3539	31.3896
ostta02g01250	Fe-S metabolism associated domain, SufE-like		453.852	449.844	343.912	573.141	317.566	369.103	347.466	492.399	524.798	471.124	408.676	519.018		411.469	326.296	362.126	578.95	267.282	286.431	153.276	79.3305	62.5434	74.6091	158.131	266.031
ostta02g01260	Transcription initiation Spt4-like		302.589	293.333	217.512	365.609	246.407	290.625	336.685	378.161	346.381	296.343	229.346	308.663		271.881	206.057	239.556	343.793	230.737	214.363	125.601	54.6965	40.4058	68.9348	134.267	186.729
ostta02g01270	Clp protease proteolytic subunit /Translocation-enhancing protein TepA		622.699	565.02	540.319	824.992	264.618	260.327	338.604	454.737	536.582	589.592	433.815	485.224		499.508	467.636	453.957	689.317	219.434	202.89	143.004	62.1973	57.2303	111.891	179.234	279.474
ostta02g01290	Acid phosphatase/vanadium-dependent haloperoxidase-related		389.254	398.787	377.438	695.495	297.639	194.029	141.09	140.29	87.3278	286.58	302.807	475.281		345.076	315.034	336.218	617.371	218.673	127.152	72.5779	32.5101	23.4585	59.9067	179.562	375.176
ostta02g01300	Cytochrome b6/f complex subunit VI		1646.8	2030.76	1825.11	2953.1	716.704	292.321	314.163	474.706	683.481	1067.28	1659.89	1503.17		1414.3	1471.47	1557.14	2575.47	730.612	252.023	205.433	121.617	157.549	419.862	1237.2	2000.73
ostta02g01310	unnamed product		49.2359	50.6808	21.4418	280.301	517.315	646.22	670.72	646.663	592.618	192.937	19.0842	319.741		34.6579	22.8151	20.844	232.951	390.895	440.43	248.775	104.446	60.9234	32.2046	18.3153	90.7688
ostta02g01320	Heat shock protein 70 family		441.533	763.124	837.988	611.482	36.8219	71.508	140.962	481.201	1090.46	599.589	407.511	273.357		582.011	653.738	901.905	517.986	31.8637	60.0825	93.4847	69.7428	115.641	303.865	545.123	456.378
ostta01g04460	Translation elongation/initiation factor/Ribosomal, beta-barrel		25.6566	8.67017	1.18817	3.5033	367.027	332.8	321.207	196.479	60.9055	49.568	6.73946	47.7429		28.495	11.5275	2.42586	1.55051	314.582	298.19	83.8966	18.0194	13.4657	16.893	3.03859	4.55407
ostta02g01350	Casein kinase II, regulatory subunit		357.629	375.338	282.215	490.67	427.153	567.725	523.578	437.427	311.577	250.63	291.89	427.559		303.073	233.253	255.467	435.608	309.622	380.23	171.048	55.9726	30.8168	35.9728	98.3622	179.11
ostta02g01360	P-loop containing nucleoside triphosphate hydrolase		117.898	133.757	88.9074	257.309	216.761	203.994	180.929	177.905	141.268	170.804	83.2602	188.392		93.5163	79.7545	82.233	238.217	172.311	146.911	68.506	32.8709	21.5179	41.3924	59.916	141.695
ostta02g01370	Armadillo-type fold		125.7	102.109	82.2852	303.495	453.457	484.702	477.217	382.323	339.082	123.475	116.863	236.239		97.2292	68.0914	77.9313	255.536	312.91	303.892	206.53	69.9006	42.7798	30.1118	54.5934	106.828
ostta02g01390	Translation initiation factor 2, alpha subunit, C-terminal		943.135	756.933	399.616	1257.37	512.975	635.907	729.924	985.935	1184.82	665.382	592.41	743.328		727.116	472.157	628.194	1189.4	389.667	436.046	275.441	132.65	115.939	99.7958	314.173	496.37
ostta02g01400	AP complex, mu/sigma subunit		757	711.434	453.165	955.825	392.319	301.574	277.981	264.459	490.731	504.38	504.76	699.526		645.497	382.489	434.539	877.111	292.258	224.398	138.94	71.0201	44.7933	80.6152	248.96	449.7
ostta02g01410	Mog1/PsbP, alpha/beta/alpha sandwich		470.094	388.766	389.462	418.512	336.93	415.63	464.451	568.978	591.98	485.115	280.681	392.154		366.349	315.774	313.631	351.576	236.101	266.385	170.467	80.5589	69.2968	89.1112	119.034	176.644
ostta02g01420	Frataxin/CyaY		807.191	828.409	667.236	653.058	585.283	691.312	745.686	613.538	494.159	484.108	523.508	561.969		707.608	653.276	653.497	518.769	427.127	445.843	259.971	80.6356	70.4823	146.465	238.099	273.661
ostta02g01430	RNA cap guanine-N2 methyltransferase		121.265	80.0555	64.7902	79.865	139.036	188.622	211.978	246.214	175.428	93.2927	44.3745	73.9965		86.0409	77.1634	65.4086	75.7927	107.814	124.891	103.502	49.2808	21.7431	24.9185	27.9601	40.8818
ostta02g01440	Protein kinase-like domain		213.729	165.937	160.826	280.143	358.771	465.93	483.544	414.705	251.448	242.51	170.995	387.852		161.897	118.794	136.815	217.275	273.537	319.806	198.515	70.9121	31.2509	43.2087	58.5504	96.4359
ostta02g01460	Proteasome A-type subunit		457.031	415.214	325.984	551.667	521.791	675.148	733.784	689.02	622.082	441.715	352.558	552.007		346.907	231.206	290.76	481.463	413.197	481.816	268.142	103.712	65.3129	77.9845	138.934	239.484
ostta02g01480	Histone-fold		804.743	517.721	502.179	555.237	537.96	631.233	676.275	723.819	781.92	824.192	594.837	740.277		600.584	436.96	435.397	484.592	432.645	422.29	264.597	90.7512	87.4467	112.811	166.186	243.353
ostta02g01490	Small GTPase superfamily, Rab type		1161.55	866.734	607.144	1280.43	1710.89	1679.91	1660.9	1402.48	2061.87	1904.51	736.74	1446.57		832.407	526.316	581.466	965.55	1244.08	1200.2	637.417	219.82	181.547	274.735	283.073	481.106
ostta02g01500	unnamed product		60.0505	55.0861	37.1508	64.324	47.5421	61.8351	102.566	171.846	153.773	63.4349	49.8106	53.4225		44.483	44.0725	43.4729	80.9046	46.6358	56.5831	72.7027	51.3372	42.1035	26.0131	53.1229	56.7177
ostta02g01510	Histone deacetylase superfamily		200.139	164.197	163.932	336.832	232.505	246.947	224.365	293.371	224.776	123.164	179.338	257.709		166.562	159.822	163.177	304.104	180.964	162.246	100.029	37.4403	25.8621	30.6303	76.005	145.663
ostta02g01520	Tubulin/FtsZ, 2-layer sandwich domain		32.8266	32.1274	16.5274	328.931	686.558	897.406	803.454	503.182	154.006	20.0937	12.9579	366.943		22.617	14.5934	13.4945	255.922	549.865	579.975	257.691	81.5997	24.5076	17.4346	18.9984	107.338
ostta02g01530	Bromodomain transcription factor		362.575	308.199	184.277	723.022	771.93	986.644	1050.5	900.89	704.609	208.168	274.422	643.52		261.527	175.712	167.829	607.629	612.711	683.794	387.4	149.877	77.8584	41.8126	101.051	230.766
ostta02g01550	KOW		338.913	292.582	153.724	561.819	547.894	659.69	736.106	694.014	564.166	194.508	212.807	447.346		238.827	128.388	145.875	486.698	417.414	452.797	312.852	109.471	57.6608	47.0601	111.181	163.036
ostta02g01560	unnamed product		113.653	86.9129	72.9976	124.532	161.677	101.872	73.6716	53.0795	45.7839	186.967	71.2179	177.871		87.6289	58.2415	47.0698	118.524	135.885	75.6998	25.0668	12.285	7.34474	37.1007	24.6307	59.5775
ostta02g01580	unnamed product		48.9966	23.7576	11.5847	19.3039	144.641	252.96	258.48	323.172	181.55	31.9793	15.1213	28.2485		30.7145	12.3121	8.4623	18.141	89.1458	162.688	116.537	64.5624	26.8641	14.7008	11.7203	7.12812
ostta02g01590	Transcription factor IIA, beta-barrel		433.296	274.681	150.407	451.246	405.396	529.229	535.253	573.847	527.342	354.671	231.18	513.548		305.05	167.903	149.613	365.339	279.889	318.131	196.141	98.2527	59.2996	65.7988	90.7597	153.799
ostta02g01600	V-ATPase proteolipid subunit		114.101	106.929	87.8939	178.094	189.832	249.538	254.474	294.04	168.219	115.919	145.349	202.125		103.222	96.353	97.3055	193.894	153.494	209.016	122.55	46.4135	20.583	21.4147	57.8872	78.4668
ostta02g01610	Cation/H+ exchanger		170.371	146.437	125.114	210.519	139.914	195.875	222.004	197.805	147.347	125.524	166.812	204.996		151.578	117.353	118.392	192.928	116.215	141.985	79.0879	28.4687	12.9415	28.1396	67.314	92.4816
ostta02g01630	unnamed product		11.6307	17.8824	14.0053	86.7714	126.73	104.587	82.5157	59.6779	64.5208	19.7783	10.8788	38.5386		10.002	10.5393	5.91098	91.1562	71.8651	78.4974	28.2028	10.4392	6.46655	5.62971	5.05351	62.238
ostta02g01640	Ankyrin repeat		525.508	518.221	528.554	847.494	444.47	372.062	454.095	468.487	470.576	288.367	302.783	506.796		402.131	429.653	473.707	713.856	360.673	272.786	146.624	59.1659	39.6252	56.7495	209.698	362.893
ostta02g01660	Nucleotide-binding, alpha-beta plait		672.577	551.748	361.16	678.244	231.567	382.752	463.261	588.095	626.604	733.499	435.03	548.79		502.223	296.449	300.743	592.033	197.593	241.076	130.363	53.7847	51.2743	95.8267	175.393	245.23
ostta02g01670	unnamed product		328.642	205.938	109.248	249.132	325.125	376.876	367.305	257.617	301.119	409.066	235.95	408.082		241.649	118.508	103.314	232.021	226.432	258.85	128.855	32.3647	22.2623	55.7586	64.0368	81.5859
ostta02g01680	Ubiquinone biosynthesis protein Coq4		373.587	236.62	132.557	277.6	344.643	426.759	406.709	242.177	282.488	442.519	246.576	473.002		279.099	145.445	120.475	247.231	266.941	296.942	144.997	32.4955	27.8847	70.0973	65.1702	116.857
ostta02g01690	Pyridoxal phosphate-dependent transferase, major region, subdomain 2		262.881	162.059	61.7197	387.209	315.915	329.327	321.359	406.823	424.23	262.681	148.251	357.448		199.425	81.5031	73.3222	307.668	234.606	206.318	115.508	56.9412	42.2344	51.8069	82.6067	178.074
ostta02g01710	RWP-RK domain		2.11754	0	0	0.871355	7.0057	16.093	12.124	24.145	9.48003	3.2479	2.07068	2.68967		0.87257	0	0	3.77937	3.68793	5.25933	11.3955	7.28569	9.02623	12.573	5.2904	2.41316
ostta02g01720	unnamed product		59.125	68.1285	36.1169	103.332	83.2442	117.925	117.278	125.554	91.9005	69.5433	109.137	152.731		57.487	33.2298	27.1789	107.897	60.3953	80.0242	31.2006	14.6938	19.3074	13.3126	18.2571	47.6955
ostta02g01725	hypothetical protein		173.803	104.771	79.889	193.916	131.562	216.404	215.818	201.313	203.291	68.3325	252.57	301.243		123.474	77.9498	75.8639	190.048	130.581	157.916	77.4949	20.1134	16.3687	9.79715	52.7666	51.1465
ostta02g01730	Transketolase binding site		486.794	498.948	448.008	696.145	166.607	123.588	149.105	148.306	206.118	575.903	326.889	383.543		441.299	483.73	451.322	643.492	145.529	90.1032	58.438	20.8724	21.3922	154.536	199.067	334.226
ostta02g01750	unnamed product		131.264	148.401	122.873	226.952	57.1941	129.347	193.631	270.741	133.031	20.4458	175.793	87.9509		100.703	128.879	191.706	211.645	57.8461	99.5536	70.3771	29.757	19.1555	4.53453	110.549	108.236
ostta02g01770	DNA-directed RNA polymerase, subunit C11/M/9		436.713	376.732	264.896	381.365	141.989	221.138	308.796	330.578	231.82	293.078	385.31	366.982		351.227	216.288	221.406	332.347	130.187	172.937	120.204	42.8782	26.9818	38.61	107.974	170.556
ostta02g01780	RNA polymerase archaeal subunit P/eukaryotic subunit RPC10		712.088	955.695	740.808	664.064	447.627	583.219	739.636	757.9	589.957	488.895	670.756	533.782		538.605	589.064	647.321	598.334	350.314	544.755	268.694	106.93	98.8134	168.081	282.155	245.889
ostta02g01790	Phenylalanyl-tRNA synthetase		568.681	545.551	397.589	656.725	193.933	249.169	298.802	402.945	490.199	581.097	394.169	448.551		441.567	368.778	358.675	568.994	156.505	173.236	102.127	46.661	43.9133	106.056	174.881	325.122
ostta02g01810	Choline/Ethanolamine kinase		54.209	52.917	30.6028	513.983	1198.91	1389.51	1378.72	1208.46	1014.62	259.616	26.5968	613.007		37.9277	21.6744	20.4435	416.823	868.975	861.01	479.993	159.452	78.1179	38.3477	15.9888	141.251
ostta02g01820	Forkhead-associated FHA domain		150.159	149.37	73.2166	353.317	326.724	465.624	607.383	693.532	664.392	237.941	137.941	350.648		117.72	83.6178	72.7087	332.377	287.438	333.628	243.58	108.087	59.3858	41.03	64.3953	131.981
ostta02g01840	Beta-ketoacyl synthase, active site		571.652	674.722	516.192	1123.76	272.529	67.2419	59.19	88.1957	124.411	448.339	370.193	564.087		443.319	491.888	479.812	924.659	232.111	46.0509	25.5733	14.823	17.2265	144.244	285.007	627.783
ostta02g01850	P-loop containing nucleoside triphosphate hydrolase		19.207	40.6405	34.9987	60.5285	47.3625	82.6667	90.1617	70.9048	49.1893	36.6418	46.08	53.7935		19.6144	19.2695	26.9602	60.5764	61.2092	80.5936	30.4659	9.85107	5.54749	10.0938	22.3538	20.8008
ostta02g01860	HEAT repeat associated with sister chromatid cohesion protein		0.237204	0.489315	0.304148	13.5675	17.4121	20.5059	12.506	1.04807	0.106194	0.113696	0.212626	12.1773		0.317668	0.391381	0.346589	15.0469	16.6693	15.3423	12.2719	6.35418	5.10149	3.0809	1.77787	9.3936
ostta02g01870	Bromo adjacent homology BAH domain		29.1199	42.6498	41.1839	32.2259	30.4182	59.0525	67.3872	50.1448	20.674	11.8659	27.6996	36.1815		32.3689	30.4282	24.5783	30.7306	34.4092	61.289	29.8123	6.903	4.51984	5.65344	8.12764	15.1911
ostta02g01880	Ankyrin repeat-containing domain		1.60826	1.64299	0.769867	1.98537	3.19247	3.57945	5.52487	6.60168	2.73601	0.863366	0.524224	1.77042		1.72305	0.67038	0.939958	1.81793	3.36115	4.66016	5.1929	1.58098	1.745	0.954912	1.33934	2.5659
ostta02g01890	Vesicle transport protein, SFT2-like		11.9931	18.3783	11.9947	36.4581	45.196	53.7111	48.496	40.897	21.1413	6.38083	25.6545	20.5653		11.1195	7.03009	9.93009	43.6133	49.1898	68.5109	24.863	3.97904	4.00843	1.66898	14.2326	42.0275
ostta02g01900	Phosphatidylinositol 3-/4-kinase, catalytic domain		4.63808	3.53369	3.4812	4.32914	3.29817	4.42144	4.53385	5.94959	1.1395	1.1712	16.5931	6.9689		5.384	3.71339	2.42426	2.87712	4.61022	6.60269	3.40361	0.583828	0.526039	0	1.27182	1.93375
ostta02g01910	Heat shock protein 70 family		444.804	509.558	770.918	588.09	31.7508	58.0825	132.787	460.635	932.672	579.82	485.013	254.827		490.26	585.838	733.55	458.762	27.375	43.0513	72.1914	52.8138	77.5083	156.13	254.241	257.105
ostta02g01920	ER lumen protein retaining receptor		691.259	534.532	407.877	887.233	537.298	686.378	821.888	814.492	856.995	481.411	452.329	893.769		570.855	330.019	354.323	732.218	510.901	639.885	500.022	156.353	90.627	88.3603	197.9	328.727
ostta02g01930	Diacylglycerol glucosyltransferase, N-terminal		91.5512	62.545	47.4354	319.091	558.051	508.663	464.044	393.35	349.404	163.049	56.3291	298.867		70.3013	44.2204	46.2172	265.972	396.778	289.626	161.438	56.6596	37.1343	25.5924	36.5632	121.544
ostta02g01950	E2F Family		205.659	229.92	130.896	413.169	384.986	388.939	360.321	315.871	239.854	257.525	180.982	353.127		165.185	112.684	120.291	389.805	304.74	297.668	149.875	46.6907	30.5527	31.7263	107.983	196.481
ostta02g01960	Nascent polypeptide-associated complex NAC domain		1207.07	2118.58	1926.09	1703.21	115.761	156.332	490.092	1100.32	1859.89	913.434	776.211	297.145		1034.45	1664.74	1872.26	1517.75	87.1054	155.609	237.974	201.422	214.441	369.407	730.915	963.427
ostta02g01970	Aminoacyl-tRNA synthetase, class Ia		459.592	325.009	410.024	434.091	69.1089	78.3518	183.018	340.279	461.839	411.77	302.807	206.211		335.177	388.497	374.807	397.438	57.4306	54.0906	75.9435	42.452	35.1646	55.6836	112.093	114.509
ostta02g01980	Prephenate dehydrogenase		175.582	161.206	101.093	246.882	154.594	166.115	143.768	192.779	133.193	164.073	111.376	191.891		138.253	91.969	89.2785	250.059	102.661	127.631	60.0036	22.7777	12.8098	19.7194	51.9713	130.267
ostta02g01990	Phosphopantetheine attachment site		218.579	208.131	181.316	345.833	370.141	386.862	386.86	344.543	309.948	291.754	197.082	329.032		185.005	139.613	168.787	317.554	276.557	263.748	139.233	45.6768	28.5838	42.2453	72.0703	143.632
ostta02g02000	Biotin--acetyl-CoA-carboxylase ligase		309.555	276.659	183.57	484.757	714.581	882.093	838.249	812.031	705.579	470.644	274.004	651.777		231.211	154.261	163.959	429.882	541.457	561.28	285.057	111.536	69.3855	81.5784	110.237	192.604
ostta02g02010	Mini-chromosome maintenance, DNA-dependent ATPase		47.7474	55.6652	47.1696	181.713	177.655	148.494	138.19	126.002	73.2162	49.8834	52.0962	112.096		35.6981	41.7622	55.0513	173.245	126.529	84.2676	49.3063	22.2743	9.36207	6.25998	31.1918	83.9007
ostta02g02020	unnamed product		133.498	96.1758	60.6928	186.871	226.164	273.105	226.126	186.684	81.0584	63.5756	92.5831	273.39		105.38	51.6733	53.1126	149.897	160.196	187.373	108.368	39.1807	14.4113	15.2856	30.9712	75.4765
ostta02g02030	Helicase, C-terminal		239.423	158.989	120.977	249.257	202.565	335.719	411.139	405.499	360.783	199.421	138.519	256.569		155.866	128.533	128.319	225.251	157.127	246.237	172.738	63.1624	33.948	34.3064	59.6555	110.04
ostta02g02050	unnamed product		138.389	129.465	56.3833	430.255	443.962	632.773	954	1230.92	1765.18	491.601	128.52	445.559		97.6857	73.4933	75.3783	422.65	362.277	546.716	476.077	163.159	133.631	50.1401	65.2109	169.024
ostta02g02060	Galactosyl transferase		5.22849	2.21874	2.14531	3.35633	1.29735	0.85148	0.199572	0.178852	0.561779	1.92468	4.49926	3.45341		3.61955	4.57679	4.6856	4.85253	1.9669	0.51944	1.8417	1.54194	1.45878	4.191	2.09003	2.86005
ostta02g02065	hypothetical protein		158.384	227.217	208.861	176.234	67.7444	40.8463	57.5989	90.7197	252.482	158.359	157.131	170.886		158.994	177.733	206.188	182.437	87.1354	42.6873	38.6221	15.7638	21.032	51.6348	73.141	109.084
ostta02g02067	DDE superfamily endonuclease, CENP-B-like		105.066	162.584	136.4	174.046	120.046	63.838	57.4304	53.711	113.516	86.3313	146.204	165.291		92.6838	136.747	158.982	167.82	146.032	60.9856	39.4599	11.7108	17.8725	28.3907	70.4476	99.8894
ostta02g02070	Glycosyl transferase, family 25		189.469	200.162	224.556	224.063	122.725	80.9575	91.4112	119.259	214.249	215.638	211.801	201.213		148.711	201.963	216.68	224.063	150.468	87.5302	67.4852	27.0611	26.727	46.0262	93.4637	114.108
ostta02g02080	unnamed product		93.9981	105.323	100.13	123.945	51.7738	61.3159	88.6137	130.648	205.601	83.5345	103.13	111.129		71.1251	92.5723	109.976	141.773	67.8939	56.185	45.6326	22.6948	22.5756	17.7095	59.0976	68.1572
ostta02g02090	Peptidyl-prolyl cis-trans isomerase, FKBP-type, domain		833.1	570.468	565.536	405.567	5.48623	11.2788	54.05	220.614	397.048	468.371	1013.96	394.004		944.506	701.525	592.786	365.199	8.1545	13.5672	46.4809	36.5343	61.1597	152.179	335.011	250.561
ostta02g02100	unnamed product		64.4209	45.5624	30.5933	77.7593	40.5541	44.6847	46.6746	50.3985	44.8632	31.2896	80.4942	47.8838		53.3865	30.8312	27.8898	67.0705	40.6399	54.8155	26.9641	8.09195	10.8176	8.50006	26.8246	37.523
ostta02g02110	Armadillo-type fold		23.6525	23.6108	16.1748	47.7437	27.0975	30.7979	51.3428	56.9458	40.6389	29.6601	22.6082	23.9533		18.0441	21.2062	21.5868	44.2115	19.9287	31.2252	18.4518	8.95491	7.67926	6.64235	10.6473	12.0203
ostta02g02120	Alpha-ketoglutarate-dependent dioxygenase AlkB-like		18.4481	20.2823	12.3731	42.701	22.6676	28.0213	38.9323	49.4531	34.545	25.5071	18.2133	22.7566		18.6392	18.67	21.2532	37.5167	20.0191	29.9589	18.4845	7.06227	7.21754	7.50431	13.2952	20.6193
ostta02g02130	Ubiquitin-conjugating enzyme/RWD-like		5.20769	8.01637	5.59332	39.2535	26.908	31.4293	47.7652	53.9137	27.3189	4.51065	5.09246	30.5835		3.63545	3.00075	4.05823	43.8489	26.185	37.7378	24.7281	12.1961	6.98	4.36531	4.59203	16.9663
ostta02g02140	Zinc finger, PHD-finger		9.98183	13.3502	7.0394	45.7943	46.7377	52.3233	43.7792	11.7784	11.7305	8.11516	9.94867	29.8074		6.70371	5.45103	5.79655	43.0399	41.1711	42.4918	19.6509	4.10428	3.45893	3.41929	10.0712	19.0319
ostta02g02150	RmlC-like jelly roll fold		2.40369	3.37309	0.939297	45.6402	42.7442	39.7043	28.1801	15.7595	6.76413	0.131672	1.45507	31.9853		1.41498	1.07351	1.22646	47.3954	32.7727	27.1495	13.4394	4.38829	2.92742	1.78401	4.00354	27.3927
ostta02g02180	unnamed product		53.9324	42.3825	31.2077	84.5037	124.387	137.095	201.242	245.392	151.371	74.3703	41.9208	61.0391		42.3107	37.8286	51.1883	73.4278	117.412	139.104	73.5741	26.5089	16.0764	19.2444	46.6419	46.0964
ostta02g02200	Eukaryotic translation initiation factor 4E eIF-4E, conserved site		1253.77	1585.62	1450.09	1383.62	246.07	270.511	466.785	844.789	1016.1	861.66	981.929	625.982		1115	1431.16	1469.61	1259.41	184.484	201.276	163.155	108.56	121.781	282.179	587.949	817.71
ostta02g02210	Timeless protein		38.6184	48.3794	33.5673	146.354	220.15	168.802	178.213	129.37	57.1206	28.5815	42.7201	129.664		30.3058	29.3935	25.6511	122.415	154.972	100.979	62.4202	17.6278	7.04486	5.27453	15.6905	60.0819
ostta02g02240	Pyridoxal phosphate-dependent transferase, major region, subdomain 1		103.428	80.964	59.0186	160.076	94.768	155.947	215.851	255.867	273.439	143.711	87.4054	113.69		69.2218	61.3694	55.505	162.444	93.9175	128.519	84.7149	37.2422	24.2768	18.7909	36.1671	66.3401
ostta02g02260	Homeobox domain		8.38284	10.2931	6.80748	56.0542	252.638	306.596	242.98	291.234	34.7145	2.81262	6.48956	43.9221		6.47681	6.55175	5.78402	41.1445	172.276	173.937	104.578	60.2598	20.3027	8.55483	6.98114	52.5423
ostta02g02270	Aminoacyl-tRNA synthetase, class Ic		210.351	185.313	182.37	235.469	91.5468	117.46	143.472	275.638	149.261	120.91	145.329	158.586		187.404	192.707	214.755	232.111	63.9301	76.6635	58.9796	30.854	21.4253	24.5289	77.7223	123.412
ostta02g02280	Mog1/PsbP, alpha/beta/alpha sandwich		62.4317	85.8579	101.398	189.388	312.974	342.111	333.478	344.107	344.945	137.799	61.6707	179.876		56.6288	84.1013	84.0525	171.898	248.89	247.72	125.339	53.8884	37.912	46.3365	40.2625	84.5963
ostta02g02290	RNA polymerase, beta subunit, conserved site		60.3081	79.2712	187.485	112.798	47.187	60.7584	123.351	280.837	403.31	171.083	28.847	28.5453		63.124	146.681	138.801	84.4345	35.9095	40.9795	54.9866	35.6131	28.5731	26.8562	19.4736	26.0646
ostta02g02300	Nitric oxide synthase, oxygenase domain		3.19629	2.26061	3.0601	2.89356	1.32183	0.694037	2.03338	2.7334	2.28952	0.980499	1.66697	0.541318		4.21468	3.33082	2.28322	4.18346	0.222667	0.26462	0.312742	0.314208	0.990872	0.474453	3.1942	1.457
ostta02g02310	Clp protease proteolytic subunit /Translocation-enhancing protein TepA		2223.27	1901.84	1906.66	2075.88	1146.05	958.709	1179.24	1578	1843.01	1634.32	1189.44	1391.4		1900.15	2032.16	1987.35	1731.4	912.251	678.682	448.123	212.079	176.853	344.391	582.487	831.883
ostta02g02320	Photosystem II PsbW, class 2		2262.84	2768.67	1697.58	5988.8	4404.02	2115.3	1155.49	1088.53	589.704	1375.84	1548.53	3766.42		1649.11	1455.9	1442.2	4712.72	3562	1495.87	508.175	159.625	135.453	467.961	1118.98	3899.67
ostta02g02330	Protein phosphatase 2C		75.434	133.734	103.024	226.153	130.595	175.636	221.626	253.246	182.248	79.4372	97.8754	127.571		65.1164	83.0111	122.606	238.726	103.69	142.818	99.3253	52.7557	32.5721	31.0966	73.231	116.716
ostta02g02340	Rossmann-like alpha/beta/alpha sandwich fold		22.3549	23.3652	8.31497	93.3441	120.288	107.98	124.79	121.799	82.0776	37.7364	10.156	72.5558		16.7533	11.4829	6.5389	92.8525	85.6978	71.2516	56.3251	25.1196	13.4726	8.88336	9.9677	40.7035
ostta02g02355	Transposase, Tc1-like		326.679	171.539	171.205	214.681	337.359	253.076	255.782	215.648	86.9784	107.864	187.66	198.024		277.419	235.551	244.173	186.765	228.494	185.377	74.6806	20.0942	8.86575	20.8777	57.7844	64.9684
ostta02g02360	Proteasome B-type subunit		316.623	233.602	129.776	333.605	123.601	216.763	252.487	220.64	250.814	253.955	246.773	334.886		239.167	118.67	124.154	298.87	101.436	146.76	92.1508	29.5392	23.1321	36.5216	77.9284	163.636
ostta02g02370	AMP-dependent synthetase/ligase		184.288	160.424	106.397	339.483	103.374	180.318	194.878	254.847	246.044	172.603	194.511	209.819		160.649	118.069	137.69	335.836	87.7217	126.159	66.8359	35.1478	24.9876	29.7812	89.8474	165.83
ostta02g02380	Magnesium chelatase, ATPase subunit I		1502.38	1159.67	879.31	2382.99	838.174	318.977	198.086	287.722	318.755	1254.85	820.938	1652.66		1200.45	856.494	763.583	1997.84	737.674	222.409	73.9704	40.514	40.4649	360.489	468.713	1102.42
ostta02g02400	ATPase, V0 complex, subunit d		100.956	92.4562	54.4412	359.381	556.771	474.258	379.185	264.116	168.339	76.9359	52.186	264.676		71.2986	44.8986	51.9844	304.797	407.864	305.831	163.693	50.3922	24.5885	16.7882	48.9285	157.009
ostta02g02420	Clathrin alpha-adaptin/coatomer adaptor, appendage, C-terminal subdomain		153.992	180.042	146.176	370.181	253.373	333.45	350.062	206.742	160.37	166.726	113.274	227.277		111.786	143.229	157.299	297.136	185.913	203.701	95.826	22.6088	13.1746	25.7572	66.4239	135.271
ostta02g02430	unnamed product		43.8422	35.7579	24.6511	183.106	182.73	225.768	241.352	222.816	127.404	37.3239	23.9126	149.049		32.804	25.483	23.5461	156.574	145.028	151.35	99.3279	36.0999	16.6839	8.5839	13.4984	57.0501
ostta02g02440	Cytokinin riboside 5'-monophosphate phosphoribohydrolase LOG		112.821	167.048	189.824	191.291	66.3585	98.1683	116.686	143.988	114.8	74.982	113.352	81.2636		110.13	145.17	199.693	204.892	56.2512	62.7915	47.2018	21.0487	13.7955	14.1686	61.4438	85.257
ostta02g02450	unnamed product		48.364	69.2045	70.8344	112.704	103	125.515	131.791	106.386	57.3144	24.694	73.3433	72.6007		43.1622	67.6486	61.2192	102.245	87.0239	85.1127	51.6239	20.9752	9.32063	9.21381	36.8309	73.3897
ostta02g02460	Phosphate transporter		2266.39	681.174	3062	1981.81	1888.5	2187.23	2264.44	2644.97	2754.85	1626.02	3164.69	448.48		4129.41	7309.56	4827.14	978.563	1955.87	2062.19	769.718	195.138	397.789	1169.22	1367.05	1157.06
ostta02g02470	Pre-mRNA polyadenylation factor Fip1		180.491	195.814	191.042	393.662	410.279	432.295	400.803	271.566	292.605	226.999	190.553	303.852		150.146	150.428	171.615	363.003	379.361	363.499	194.082	48.5965	36.0452	58.293	114.914	192.351
ostta02g02475	hypothetical protein		70.0553	137.909	127.974	167.518	60.862	80.896	118.546	190.444	219.226	147.577	61.2577	100.863		67.8423	65.2805	94.8835	147.081	41.6736	71.4392	54.1287	29.403	36.31	36.1474	38.3554	100.146
ostta02g02477	hypothetical protein		234.529	215.958	194.622	183.72	204.255	186.168	185.123	147.982	46.5153	83.0019	192.037	173.574		215.777	176.926	246.911	172.451	163.646	136.353	67.7746	24.2394	15.7549	33.2486	82.4518	80.2243
ostta02g02480	Probable helicase MAGATAMA 3		65.9848	39.9873	19.4813	187.195	271.674	340.872	374.124	326.817	385.621	184.559	40.7415	199.11		50.2496	20.849	13.9263	162.574	215.342	233.853	140.797	47.9008	35.0108	20.1545	12.3641	52.4931
ostta02g02490	WD40 repeat		55.1212	96.7202	164.992	49.7611	11.5325	20.6556	59.1486	333.647	502.821	215.111	43.7498	29.4623		103.957	86.5919	95.7086	39.3442	10.2127	14.4564	34.7444	44.0664	42.3665	38.5895	18.9912	21.9784
ostta02g02500	Monooxygenase, FAD-binding		167.872	103.335	55.1694	213.645	129.654	163.36	177.851	229.003	176.027	130.401	149.382	217.203		122.852	63.1219	51.9359	209.031	100.3	119.776	77.7639	31.3103	17.3334	20.601	40.7433	105.136
ostta02g02510	Pyridine nucleotide-disulphide oxidoreductase, FAD/NADP-binding domain		1863.88	1719.39	1422.43	2654.39	586.473	97.4854	30.7177	146.001	535.389	1793.86	1015.42	1627.76		1560.86	1297	1226.55	2447.92	649.332	85.792	29.1236	25.6839	62.0284	596.959	717.933	1478.93
ostta02g02520	Ketopantoate hydroxymethyltransferase		9.16997	8.87498	2.97043	140.847	214.243	231.943	216.735	224.115	118.103	27.9819	5.66341	128.246		7.04022	9.35476	8.93242	148.591	179.038	174.172	236.304	165.961	72.827	47.9279	33.5209	129.692
ostta02g02530	U1 small nuclear ribonucleoprotein C		189.125	230.087	171.695	303.388	302.395	261.88	264.436	274.605	251.292	268.17	143.897	192.693		120.649	117.513	131.519	256.32	233.033	222.305	129.881	53.6873	50.5567	38.282	50.5351	162.51
ostta02g02540	unnamed product		372.687	502.116	326.519	573.408	951.871	1113.53	1001.47	980.911	291.373	252.708	285.621	685.086		309.396	255.404	276.799	557.153	712.651	761.754	248.63	93.4717	35.2579	48.0613	154.275	281.173
ostta02g02550	Cyclin, N-terminal		429.363	453.483	291.005	556.639	519.519	583.67	598.043	561.455	518.37	541.337	280.01	463.665		367.686	260.976	292.92	497.553	392.056	350.751	175.989	78.2768	51.7297	101.859	152.91	247.677
ostta02g02560	Photosystem II PsbX		2272.1	2686.76	1624.83	5463.91	4406.15	2238.04	1258.89	1024.09	420.007	1498.98	1355.73	3447.35		1826.93	1266.98	1232.79	4696.05	4316.48	1868.04	618.274	160.046	108.75	473.324	854.704	3390.9
ostta02g02570	Eukaryotic translation initiation factor 3 subunit C, N-terminal domain		726.955	562.703	820.704	703.041	41.9852	51.4183	125.597	462.033	778.868	746.783	397.224	246.936		674.327	753.524	673.276	532.72	41.1743	32.2294	48.9734	47.5745	54.2433	111.005	181.118	180.962
ostta02g02580	Histone deacetylase superfamily		370.772	152.804	65.1259	323.235	355.372	475.533	549.692	459.868	380.157	582.758	141.599	374.777		285.262	90.1855	71.3868	306.228	277.691	340.53	198.471	74.8299	39.3872	68.5502	70.6613	152.596
ostta02g02600	unnamed product		0	0.554686	0	0	0.583808	0	0	0	0	0	0	0		0	0	0	0	0	0.292185	0	0	0	0	0	0
ostta02g02610	Integrase, catalytic core		91.9162	23.7745	27.0672	37.2981	59.1446	81.0112	97.905	46.563	50.4293	77.7662	101.108	139.838		73.1234	28.8269	19.4912	42.329	47.15	71.4773	37.7917	7.40569	2.40957	5.32504	10.5559	10.9018
ostta02g02615	Zinc finger, CCHC-type		142.276	48.5725	47.0235	62.1724	91.5948	115.758	174.761	82.762	100.847	134.305	155.357	235.964		126.075	49.3816	34.7311	70.9909	79.5397	115.208	76.7728	15.6966	9.6472	15.5464	27.0239	26.023
ostta02g02630	Deoxynucleoside kinase		133.862	132.864	98.6968	244.936	404.545	464.668	406.036	336.326	249.827	115.141	150.28	204.345		93.7585	64.4981	86.2822	199.59	282.886	312.947	133.252	51.1019	29.3473	35.0072	62.7932	102.583
ostta02g02650	Aconitase/3-isopropylmalate dehydratase large subunit, alpha/beta/alpha, subdomain 1/3		53.3832	79.4837	80.2859	165.525	171.201	181.828	198.593	196.576	150.278	79.6461	53.4277	108.172		48.8563	68.654	87.5889	161.242	129.789	128.101	74.0207	26.0396	14.2291	11.8205	38.3165	69.9529
ostta02g02660	unnamed product		48.7034	69.6277	49.0443	170.327	247.504	240.759	287.573	284.975	134.866	57.5648	48.2796	119.62		45.8788	49.9403	67.2001	144.312	202.176	192.519	102.56	39.6057	19.9527	17.1225	44.8292	85.3498
ostta02g02670	Uncharacterised protein family, ATP binding		55.1732	100.396	78.8489	301.868	364.684	346.649	362.538	234.999	121.224	32.0425	59.3214	201.736		49.0019	61.2633	85.312	297.689	282.253	286.373	157.629	49.3666	23.8191	16.6978	57.8807	172.145
ostta02g02680	Clathrin/coatomer adaptor, adaptin-like, N-terminal		332.018	226.043	191.211	463.382	504.333	535.937	626.407	621.93	613.218	397.772	194.766	425.285		259.23	163.488	176.481	394.778	379.748	357.402	257.131	105.428	57.4879	54.6371	69.0864	142.661
ostta02g02700	Ribosomal protein L19/L19e domain		1640.42	2404.27	2248.8	2103.97	100.102	95.1358	254.313	1172.85	1451.21	739.517	1673.97	749.559		1666.27	1795.36	1938.84	1659.03	86.8679	82.4142	206.337	182.067	267.386	360.081	975.615	1285.5
ostta02g02710	UbiA prenyltransferase family		91.4516	105.233	74.3324	266.541	387.384	301.836	277.429	203.861	140.373	63.7223	114.723	294.384		78.8139	80.9603	73.7264	250.041	285.417	212.969	158.126	58.05	29.1607	30.6407	63.3216	162.879
ostta02g02715	hypothetical protein		128.666	98.1002	79.9893	128.463	173.641	292.629	270.962	104.743	80.174	119.708	151.456	119.541		83.9329	49.7376	59.5887	118.78	140.633	223.229	118.79	27.3585	17.9743	24.8467	40.9796	53.3194
ostta02g02720	Oxidoreductase FAD/NADP-binding		40.4058	47.629	42.0909	73.1164	71.6138	94.0034	95.1959	96.7947	98.9294	41.1401	46.0152	64.3928		35.3682	33.0836	37.77	63.2695	69.2347	87.5775	53.5935	17.0231	21.4441	10.0584	34.1721	54.0549
ostta02g02730	Bestrophin/UPF0187		44.2177	21.0257	9.0648	35.6258	59.8754	80.8256	88.2171	67.8478	31.8398	16.0176	70.9174	56.5789		28.1372	13.9324	11.4669	37.2772	48.7275	69.9759	36.0381	11.9248	6.63403	4.35638	19.7155	16.9456
ostta02g02735	Thioredoxin-like fold		92.0251	44.8206	6.52586	85.1112	386.751	313.105	260.904	115.896	37.5558	45.7827	38.918	182.099		72.0613	18.9638	7.49412	59.0176	330.851	294.89	100.755	19.8527	12.3837	16.1418	8.87124	64.2386
ostta02g02740	RNA exonuclease, Glutathione peroxidase		2.42005	8.30631	17.231	0.702942	1.41291	2.02853	8.21852	43.4002	99.0384	27.0204	1.80967	0.271228		3.69559	9.5684	9.08275	0.57167	2.23135	2.29819	5.43224	7.24196	13.0739	8.24113	4.09006	1.21672
ostta02g02750	Exoribonuclease, phosphorolytic domain 2		13.5022	37.4321	44.6287	12.5012	8.99625	14.8629	33.2851	55.9167	86.3067	60.4038	13.2035	8.734		17.9279	21.8875	22.7733	11.4915	7.44662	18.4756	13.0278	7.00532	12.0632	19.7642	7.49636	5.98393
ostta02g02760	RAI1-like		1.42247	2.28649	1.92341	10.2966	33.4509	41.2766	43.375	54.354	30.8282	7.14043	1.07486	18.2323		1.35881	2.15613	1.76352	9.52055	26.5531	36.3737	18.7896	8.4854	4.35965	2.15949	0.969233	6.85265
ostta02g02770	unnamed product		99.0622	132.989	120.316	96.3887	82.3614	124.216	174.29	246.059	249.464	152.536	192.563	117.745		100.35	88.7147	105.207	103.444	108.01	148.436	105.762	40.5758	32.5894	31.4006	79.4902	90.5488
ostta02g02780	Beta-lactamase-like		80.607	97.6668	90.536	43.2126	17.066	57.9652	82.2313	133.244	168.358	134.842	99.1835	68.2574		89.854	78.7567	80.7086	42.606	20.135	62.6134	39.6708	20.3624	25.0759	23.9543	23.4014	19.0308
ostta02g02790	DnaJ domain		37.4007	119.683	225.45	24.9864	0.545898	0.895713	12.2815	266.128	545.311	253.716	58.4094	14.2518		101.445	106.379	177.766	15.5101	0.804639	1.22945	12.5929	23.5197	74.81	100.911	36.5518	9.77802
ostta02g02800	Ribosomal protein S26e		2432.34	3822.88	3806.62	3113.6	199.937	132.902	298.567	1490.53	2219.81	1571.87	2916.96	935.164		2600.41	2615.76	3355.4	2953.3	213.348	131.346	134.044	194.623	428.121	536.594	1701.76	2236.06
ostta02g02810	Nicotinamide N-methyltransferase-like		45.1742	49.2921	97.6869	48.0423	12.8753	13.9183	37.4279	154.92	358.089	113.238	42.0852	8.14172		55.2785	73.476	130.674	43.3096	13.2367	14.9725	23.967	33.081	64.4033	40.7773	52.2367	29.7406
ostta02g02820	Mog1/PsbP, alpha/beta/alpha sandwich		23.3866	23.1496	30.602	13.6949	4.83579	6.2256	16.7376	42.6918	49.5311	14.3138	36.6493	5.52216		21.127	20.4654	28.33	14.4486	2.8198	6.88832	11.0013	5.96855	15.5109	5.34075	31.4615	8.71302
ostta02g02830	Peptidyl-prolyl cis-trans isomerase, FKBP-type		0.844377	1.43078	4.11418	21.6943	17.3506	26.8574	38.9278	31.727	2.97691	0.182125	1.34175	13.7416		0.521911	1.92482	3.34142	17.1897	16.7646	29.4915	18.6666	5.13597	3.55834	1.52756	1.97772	5.77355
ostta02g02840	Acyl-CoA N-acyltransferase		11.4088	25.674	34.5767	35.4233	42.4631	45.6046	49.4858	54.2524	44.5755	10.738	12.8467	21.9565		15.3857	15.3116	28.625	26.2242	35.7654	45.5093	27.1463	6.62721	6.2296	3.84888	9.50112	26.5941
ostta02g02850	Major facilitator superfamily domain, general substrate transporter		118.211	65.7741	146.256	96.216	178	129.349	127.125	156.879	111.066	78.7189	130.199	67.6665		142.55	98.4096	133.17	95.4126	174.07	137.481	50.9254	13.3662	12.6972	27.6275	87.2452	68.5847
ostta02g02860	Phosphoglycerate kinase, C-terminal		169.403	92.3073	215.564	145.808	312.254	197.233	214.803	240.997	156.499	114.764	178.511	93.2267		241.923	137.764	207.799	136.605	276.59	190.816	71.8852	21.198	20.8273	40.5339	101.431	99.5314
ostta02g02870	Glyceraldehyde 3-phosphate dehydrogenase, NADP binding domain		68.3404	34.7034	228.525	90.5614	198.315	148.708	178.694	196.132	135.605	18.6546	180.285	14.0997		117.178	141.629	180.059	67.1888	176.214	137.252	59.2178	17.507	25.4726	24.2863	54.0193	73.5912
ostta02g02880	unnamed product		30.3711	44.2334	42.5079	52.8229	55.0966	36.271	45.7267	32.4371	17.9478	9.78253	37.4868	39.2628		30.5365	31.9307	41.5495	47.9423	64.0377	50.1207	25.3582	11.7434	8.63065	10.8198	34.0609	44.7637
ostta02g02890	TMS membrane protein/tumour differentially expressed protein		0.640769	1.13298	1.06809	1.18653	62.0079	60.9153	65.8843	73.9078	24.3119	0.460695	1.3315	3.66253		0.693105	1.41894	1.40438	1.50103	56.1612	61.7691	34.6788	12.8736	8.28713	3.38847	2.20121	4.92902
ostta02g02900	JmjC domain		0.193604	0	0	0	4.44361	6.69993	8.49835	22.7653	10.791	0.222713	0	0.245913		0	0.201752	0	0	4.85542	4.68831	5.82504	2.8548	3.37604	0.646612	0.241847	0
ostta02g02910	Serine/threonine-protein kinase, active site		4.04431	7.91552	5.63578	14.0359	13.0647	15.0988	20.6072	40.394	20.7023	8.16365	10.8944	11.5341		2.26397	4.85069	6.4668	18.1818	12.1203	16.773	11.5355	5.85105	3.72581	3.22821	4.00354	9.91354
ostta02g02920	THO complex, subunit THOC1		9.50262	13.1392	11.6806	21.3333	16.7142	31.1466	36.5394	36.9633	23.5868	13.4682	19.5649	16.9593		8.82277	9.27583	10.7015	22.7567	18.5191	30.9709	15.3003	6.20792	4.05525	2.2319	10.2177	10.6922
ostta02g02930	Zinc finger, CCCH-type		0.702594	2.1165	1.28125	2.60202	22.8573	36.9958	42.6855	40.4568	16.4612	1.79607	0.458031	5.35456		0.579033	1.54568	1.36879	1.67198	17.9468	36.4517	18.4467	6.56144	2.26885	1.04292	1.5603	3.46962
ostta02g02940	unnamed product		50.4445	53.1231	45.0147	67.8495	103.684	94.5873	87.5495	102.375	76.5625	92.3023	58.6891	55.467		42.5482	34.5221	51.1284	55.9587	112.731	90.6941	28.4148	11.7364	10.3782	22.9906	41.9201	39.7138
ostta02g02950	Selenoprotein H		23.4558	14.7022	6.30155	56.303	4084.71	8878.47	6027.54	4688.54	1912.17	48.6115	13.2888	266.012		10.816	14.1615	6.16539	70.1053	3268.85	8190.21	2808.15	617.899	188.063	40.206	27.4403	111.377
ostta02g02970	unnamed product		0.0518053	0.0610663	0	0.0639527	9.31951	22.8634	7.11869	14.1326	2.43524	0.119189	0.0506589	0.0658024		0.128084	0.0539857	0.100926	0.138693	10.5563	18.3996	16.1951	5.88202	3.01125	2.53767	0.776572	0.177113
ostta02g02980	unnamed product		0.721479	0.408219	0.148015	0.712522	152.884	186.465	121.474	81.8134	13.2559	2.0251	0.395088	12.0233		0.67784	0.511255	0.224892	1.62249	151.478	146.544	39.984	12.7238	3.3885	1.7992	1.65832	5.22921
ostta02g02990	Putative methyltransferase, DUF3321		3.83833	8.35292	7.42024	1.27571	0	0.300522	2.81749	22.6616	29.0473	8.91581	4.4752	0.843819		4.65371	4.84601	3.66699	1.31743	0.308533	0.366663	2.60005	2.72108	4.20473	2.95836	1.84415	1.26179
ostta02g03000	Nucleolar complex-associated		11.8266	32.4848	66.456	4.5452	0.230704	0.333115	3.6199	99.2941	149.2	39.531	8.72824	1.03926		22.8956	49.7239	38.9442	2.52235	0.505218	0.415666	2.94753	10.2002	16.9049	12.7524	5.48204	1.01718
ostta02g03010	unnamed product		10.4358	20.2215	15.544	24.7068	42.921	69.8429	66.7076	39.1211	10.368	9.20924	21.8077	26.6925		8.83615	10.1302	11.4187	24.7493	44.3672	59.6501	17.2047	6.32392	2.82524	1.27322	9.2861	12.7073
ostta02g03020	Cold-shock protein, DNA-binding		30.0541	30.7283	29.2751	29.622	47.5728	53.2935	54.6199	58.6298	28.3732	18.066	57.375	28.3523		33.7038	33.2298	50.3975	33.0095	52.3981	48.2125	18.8373	6.70038	4.44843	7.10005	43.0203	21.8036
ostta02g03030	Cold-shock protein, DNA-binding		0	0	0	0	0.575811	0	0	0	0.623344	0	0	0		0	0	0	0.414178	0	0.576364	0.681177	0.68437	1.61865	4.13359	1.15954	0
ostta02g03040	Phenylacetic acid degradation-related domain		5.2801	10.892	5.4162	28.2455	24.5654	25.7965	27.2921	29.1622	13.2967	5.31475	7.74489	21.5174		5.71137	4.35602	4.5004	21.5964	17.0124	25.4087	15.8219	7.137	7.41706	2.93915	6.04617	19.556
ostta02g03050	unnamed product		0	0.235619	0.205038	0.740266	23.931	20.6706	29.4696	56.2387	38.1215	3.79401	0.0977314	0.380839		0	0.104149	0.292062	0.356755	19.843	18.493	15.6952	6.18961	10.4568	1.11266	0.499389	0.683374
ostta02g03060	Protein of unknown function UPF0301		16.2803	8.29868	2.03108	15.4807	150.395	345.477	551.196	974.017	968.884	80.8601	22.6968	38.1445		11.0148	3.32433	3.10742	18.0625	114.719	311.052	166.291	97.3227	90.5393	8.32758	4.39721	15.0431
ostta02g03070	Myo-inositol-1-phosphate synthase, GAPDH-like		186.407	246.032	278.032	272.487	90.4205	82.0433	98.2588	168.493	122.505	149.864	224.994	142.593		170.19	258.542	296.349	288.36	100.466	88.4666	37.9438	15.0995	15.4315	37.719	135.813	150.192
ostta02g03080	M-phase inducer phosphatase		1.36891	1.21022	0.877626	1.58428	45.4309	73.2196	51.4352	34.3884	31.8299	2.36211	0.501984	0.760716		0.951895	1.15906	1.16677	3.28309	42.7353	61.0932	22.7283	3.78477	4.07796	2.4765	0.427507	2.92505
ostta02g03090	Domain of unknown function DUF547		13.4325	12.5056	10.8826	28.4115	30.1457	35.8783	35.1066	38.2662	26.5441	5.90528	9.70502	20.322		11.317	7.48929	6.91729	24.2032	27.1789	31.8747	20.8447	6.30795	3.9785	2.286	3.84756	11.9927
ostta02g03100	Alpha-amylase, C-terminal beta-sheet		0	0	0	0	0	0	0	0.171444	0	0	0	0		0.495661	0	0.195284	0	0	0	3.53083	2.06931	2.79672	0.446379	1.00173	1.37079
ostta02g03110	Transcriptional coactivator p15 PC4		19.5902	25.5465	25.5316	28.156	24.7743	39.4554	47.2317	35.7724	11.948	7.62078	29.8919	26.2055		13.6881	14.8919	19.728	24.5765	31.9428	47.1283	20.1404	5.02381	3.08056	2.31793	9.69414	14.2363
ostta02g03120	Glutathione S-transferase, N-terminal		75.699	125.974	123.724	74.8071	23.7793	50.6042	79.9954	91.3924	119.351	96.2121	126.087	49.7974		85.2027	112.578	120.036	78.2654	28.4245	57.4619	43.4747	14.7022	23.5198	27.5888	54.4155	59.9016
ostta02g03130	NUDIX hydrolase domain-like		6.14416	10.7603	6.84275	14.3029	17.8591	8.71951	18.0918	24.6204	23.5773	16.1554	8.92647	9.81104		7.59543	7.68331	9.23399	12.376	15.9594	6.10409	11.8518	7.76565	8.5713	5.86306	7.4559	12.6035
ostta02g03140	Ribosomal protein S20		1021.12	1738.88	1649.42	761.704	3.68183	3.02058	37.0505	588.786	1109.7	888.74	1631.4	431.604		1341.8	1315.37	1417.68	664.507	5.16849	3.68537	30.8518	66.7336	234.023	395.362	655.546	527.585
ostta02g03150	DNA methylase, N-6 adenine-specific, conserved site		19.5037	11.2981	6.85934	14.5837	6.36044	6.98774	16.9098	25.9241	28.2904	19.6156	36.1825	26.1889		15.5685	10.2203	9.66205	17.9023	5.12428	7.75058	15.5394	8.8743	8.68072	3.97042	9.74547	7.62052
ostta02g03160	Cdc37, C-terminal		23.2479	44.0798	55.0888	53.3937	40.5809	45.344	55.117	67.7345	33.1599	28.2982	44.3214	32.1616		26.3999	38.781	76.2754	54.2782	44.726	47.5577	24.2017	9.30088	5.55191	11.2355	46.3754	40.0483
ostta02g03170	2-nitropropane dioxygenase, NPD		32.1073	46.5386	49.4981	45.973	132.008	184.908	182.228	168.576	77.5952	58.0864	31.3055	62.4775		49.1524	43.4768	57.2779	36.815	159.465	189.278	51.5067	12.5242	9.00588	26.8086	28.2155	38.9297
ostta02g03180	Polyribonucleotide nucleotidyltransferase		24.004	43.2287	74.8087	18.2631	6.35941	12.2839	42.9088	93.6221	85.3552	41.1321	13.8555	4.81693		27.098	49.2904	50.9455	13.5741	5.83537	13.5073	21.713	12.8431	12.693	13.2689	10.3075	6.69631
ostta02g03190	GYF		37.927	62.0774	94.1021	47.2675	14.6857	36.4397	60.6849	88.0067	86.6282	52.5222	36.3791	29.457		46.7362	67.1519	72.0653	47.9125	20.3842	39.1496	29.2505	11.666	11.0228	18.288	18.8606	22.7121
ostta02g03200	GPI mannosyltransferase 2		8.41755	11.6587	11.2968	31.7801	16.3611	46.0942	61.1807	78.1039	54.2658	16.7035	7.81972	20.671		6.50363	8.47945	8.26782	33.7405	19.7178	49.6533	37.6805	13.6534	8.39933	5.46653	5.95854	15.828
ostta02g03210	Mediator complex, subunit Med7		26.9214	37.5627	39.4505	43.4076	56.5757	80.8253	81.7879	47.9246	26.0726	16.222	51.2186	38.615		25.13	21.9474	31.9326	42.0021	70.2341	76.4166	27.1477	6.48117	5.10969	4.89328	24.25	41.9499
ostta02g03220	unnamed product		18.8324	23.9624	22.8383	21.1841	42.4709	41.2745	53.9125	39.8111	19.1472	24.8022	32.7007	29.286		20.2346	18.2494	22.7163	24.5021	42.2091	46.6646	21.4403	2.98456	2.353	5.4864	18.6882	16.8483
ostta02g03230	Mog1/PsbP, alpha/beta/alpha sandwich		0.901766	0.759266	0.396433	3.02158	21.097	11.5387	8.85099	9.8049	13.4955	3.26025	0.251946	2.29082		0.159252	0.402738	0.125487	2.98901	19.2502	11.5185	3.59237	0.949791	2.54594	2.58153	0.321849	3.96383
ostta02g03240	unnamed product		0	0	0	0	0.967892	1.36125	0.638106	0.285928	0.449054	0.256413	0	0		0.137774	0.11614	0.108562	0.0994572	0.465844	0.83042	0.490716	0.821694	1.0365	0.744455	0.278442	0.381026
ostta02g03250	Ubiquitin carboxyl-terminal hydrolases family 2		5.63709	10.481	3.99402	62.4147	112.223	82.4563	103.314	69.1302	24.118	6.05012	5.39869	47.4637		4.45415	4.05754	3.67957	68.1972	86.5367	77.9787	35.1834	8.05514	2.29702	2.45853	4.64611	24.8353
ostta02g03260	Ribosomal S11, conserved site		1029.25	1618.03	1670.92	1112.85	44.4361	41.1849	130.247	607.627	1041.72	585.458	1617.26	370.714		1228.38	1234.72	1478.3	1062.33	57.1524	39.6703	88.7963	86.0008	230.978	313.068	922.645	838.954
ostta02g03270	unnamed product		2.50648	5.09406	14.3626	16.9648	43.4282	75.0224	42.7227	65.5611	51.1922	3.4799	4.98654	2.08587		3.73959	10.3578	15.8279	14.2691	48.9516	53.1299	10.4019	9.17614	9.24393	1.732	6.90991	6.50077
ostta02g03280	Cysteine peptidase, cysteine active site		26.8815	36.1408	37.5495	44.1189	38.9604	46.4002	60.8195	64.94	30.9461	20.3781	40.278	36.5835		22.5113	26.722	32.0979	48.4202	41.8765	46.0744	23.0903	8.12861	4.68038	5.93023	23.0572	27.5286
ostta02g03290	Putative sodium bile acid cotransporter		51.5656	48.4954	49.8395	21.602	5.42749	6.59383	19.9846	45.3714	93.3835	53.5368	45.3275	15.7242		39.8122	43.8423	59.2058	33.8898	6.80849	9.13158	7.78675	7.686	11.6863	19.8958	31.6261	15.2745
ostta02g03300	Glycosyl transferase, family 2		70.9678	51.0944	66.2584	59.5184	24.492	25.8264	53.9705	80.1824	71.551	66.4839	70.1907	42.3969		66.1442	68.077	75.9407	54.7815	20.3463	30.3686	25.4583	12.1337	10.7787	12.9888	27.7972	30.774
ostta02g03310	Tetratricopeptide repeat		8.92606	12.5582	7.48244	38.9814	68.2311	48.064	58.067	49.576	36.0939	25.3944	7.50843	24.87		6.88169	7.00132	8.13387	37.6867	58.8731	51.4907	21.8343	7.3594	4.35156	6.62487	5.99479	28.5478
ostta02g03320	unnamed product		0.84055	1.3719	0.331622	1.67619	308.759	325.106	219.651	117.831	19.2785	1.63635	0.442589	2.13531		0.47958	0.404275	0.440879	1.90411	294.043	232.213	51.7188	10.9643	2.85632	1.15173	0.807694	3.97896
ostta02g03330	Chlorophyll A-B binding protein, plant		328.514	772.965	937.918	3052.35	2096.74	1092.81	408.158	551.485	144.768	492.53	641.65	1145.6		243.524	306.289	780.791	3208.86	2164.58	1017.25	186.944	88.5349	33.5705	213.582	972.183	2517.02
ostta02g03340	Histone RNA stem-loop-binding protein SLBP1/SLBP2		0.19641	0.347282	0.201472	2.78834	18.5194	18.392	9.09008	4.871	4.74826	1.46862	0	5.61323		0.242802	0.307014	0.0956607	4.11897	14.7774	13.9029	6.34186	3.04098	2.96831	2.62393	1.47211	5.03617
ostta02g03350	von Willebrand factor, type A		49.0378	86.7646	65.9513	94.779	132.002	109.545	120.437	72.0962	26.2114	36.5816	99.4897	84.4337		58.5387	53.4762	66.3919	87.3455	154.557	120.073	43.91	10.2255	5.98869	20.0727	55.6884	79.2534
ostta02g03355	Ferredoxin thioredoxin reductase, alpha chain		284.027	295.238	225.414	275.967	124.138	60.5904	77.9563	89.9007	125.03	204.345	390.759	253.382		227.031	171.914	226.394	280.027	130.697	76.678	49.2612	22.8784	27.6078	121.97	178.786	169.959
ostta02g03360	Glycoside hydrolase, catalytic domain		2.19493	21.3619	28.75	96.9897	48.877	31.0708	25.0805	12.3693	0.45353	1.03588	14.309	50.1119		2.78295	9.67707	23.8476	117.575	55.6351	35.0156	32.7101	18.1745	12.4966	8.14531	41.9014	82.3522
ostta02g03370	RmlC-like jelly roll fold		3.73231	2.90454	1.44963	8.81234	43.5627	35.289	29.9448	28.3233	16.2063	5.50233	1.87801	13.7619		2.95647	2.11462	1.20011	9.66872	34.9497	31.3647	32.1224	16.8311	11.2896	9.11711	4.79814	6.93752
ostta02g03380	Major facilitator superfamily domain, general substrate transporter		5.32505	8.08163	4.98436	45.1119	49.8795	46.6665	58.8177	47.3603	34.0611	20.8274	5.66285	36.7783		6.50056	4.99426	4.3442	48.6492	46.4636	48.2742	33.6065	8.24471	6.57743	7.70684	8.64757	29.5838
ostta02g03390	Conserved oligomeric Golgi complex, subunit 3		95.7738	81.0865	92.5308	94.8599	97.9912	119.629	154.501	91.7938	69.0328	73.6629	74.0525	89.8235		80.1132	88.1551	82.9455	90.7431	90.2335	118.777	60.7272	13.8319	11.2535	15.2593	32.1036	48.0314
ostta02g03400	Ferritin-like superfamily		15.8946	12.162	2.86041	38.7269	487.285	827.185	968.723	673.557	121.344	3.52859	8.31682	131.938		9.30741	7.26475	4.21025	25.258	468.121	867.983	478.433	115.749	29.3378	6.20889	2.09003	23.8337
ostta02g03410	P-loop containing nucleoside triphosphate hydrolase		5.73184	11.0603	26.74	2.66556	0.389656	1.50247	13.1121	42.4371	52.5169	12.2389	3.68548	1.14693		6.79452	16.1191	13.9966	1.82181	0.533318	1.2676	6.85676	4.86275	7.75877	5.24482	2.94252	1.47642
ostta02g03420	Serine/threonine- / dual specificity protein kinase, catalytic domain		1.61041	4.16167	3.11324	29.9733	28.0484	46.4507	53.7269	35.4892	7.32059	0.71252	3.02842	23.2876		1.30168	1.87183	3.37873	30.0139	25.566	43.6899	20.2722	4.93197	3.24026	3.03407	4.17816	12.4937
ostta02g03430	DNA-directed DNA polymerase, family B, pol2		6.82799	7.91277	9.42731	56.5492	146.405	93.1563	75.1084	33.6799	16.9093	12.8922	10.8464	69.1264		4.59435	7.1454	10.6362	57.1534	133.337	73.237	31.4593	5.05537	3.14829	1.92444	9.86101	41.7625
ostta02g03440	Zinc finger, GATA-type		128.673	130.806	162.96	284.71	290.644	463.375	483.251	244.499	42.8149	41.2782	168.643	182.446		78.6209	136.999	113.278	251.66	283.123	435.273	199.29	40.9462	15.7426	13.844	66.7429	105.564
ostta02g03450	WD40 repeat		4.88439	8.86482	5.16936	36.6567	48.3826	39.5827	28.1136	25.0622	19.5762	9.45385	2.88095	23.0438		3.25866	8.32171	5.28651	39.7137	49.663	27.9214	42.102	14.8619	12.0775	5.17881	6.19836	21.735
ostta02g03460	Pyridoxal phosphate-dependent transferase, major region, subdomain 2		94.9478	95.0929	140.627	81.1204	3.22036	11.2354	29.6582	98.8973	126.329	76.3781	120.166	24.2938		94.322	126.563	145.053	82.1709	4.21138	13.4876	31.7805	18.3317	29.0639	28.1372	73.5536	38.2992
ostta02g03465	hypothetical protein		35.5747	45.6127	53.3199	45.8975	32.6318	47.5529	62.8747	57.0331	51.4915	49.0262	34.7003	43.8275		34.6089	40.3239	46.2041	47.5007	46.1185	46.3928	24.0778	6.96797	3.42046	7.34528	19.8251	25.9098
ostta02g03470	Anaphase-promoting complex subunit 4 long domain		0.186928	0.165258	0.239683	2.48066	20.5243	20.7385	9.40935	2.47778	2.19675	1.02141	0	1.12781		0.231081	0.243494	0.182085	4.25375	23.1958	13.2898	4.11525	1.516	1.08654	0.104052	0.583768	5.27235
ostta02g03480	tRNA 2-selenouridine synthase		11.4572	28.7472	52.047	4.34415	0.406127	0.333188	7.73125	147.04	269.288	64.2049	6.24206	0.935539		17.1985	31.9807	27.7416	3.21338	0.684138	0.711406	6.48599	18.5838	35.2011	16.5818	7.15609	0.839361
ostta02g03490	Armadillo-type fold		5.57772	15.9674	10.9526	102.025	265.729	239.286	214.24	131.296	18.8352	1.17328	11.4073	77.8917		3.82191	10.23	12.1394	101.087	214.323	180.094	72.0394	16.9193	6.22488	2.62578	12.3426	51.3234
ostta02g01330	Translation elongation/initiation factor/Ribosomal, beta-barrel		586.249	507.968	489.289	633.015	413.494	477.055	581.226	613.338	575.193	441.642	496.22	440.502		498.13	434.391	519.704	550.005	341.908	343.452	182.142	90.6559	79.8807	129.686	272.485	337.084
ostta02g03510	unnamed product		0	0	0	0	0	0	0	0	0	0	0	0		0	0	0	0	0	0	0	0	0	0	0	0
ostta02g03520	Tetratricopeptide repeat-containing domain		0	0	0	0.0666004	0	0	0	0	0.0724588	0	0.105513	0		0	0	0	0	0	0	0	0	0	0	0	0
ostta02g03530	unnamed product		1.51704	3.57648	3.1123	1.24851	25.095	45.9113	29.1941	44.1097	31.9208	8.43485	3.2142	2.56924		2.81306	2.37134	2.46291	0.902537	39.8957	59.03	13.3592	5.59243	6.76048	7.31862	2.52676	2.59325
ostta02g03540	DNA-binding TFAR19-related protein		16.9403	40.9527	55.6653	19.1403	28.1415	26.8866	27.9469	53.5283	73.655	43.599	24.427	9.11754		15.2626	39.4956	41.3935	15.1175	37.8044	27.0989	13.9064	4.23381	19.026	24.9329	30.1284	20.6141
ostta02g03550	ATP-NAD kinase, PpnK-type, all-beta		1.97747	3.41877	1.69037	14.24	21.7531	20.7715	28.4938	25.7046	17.7944	6.21777	1.48251	12.5588		2.28158	2.81629	1.79783	16.8234	18.5975	20.5462	12.3831	5.05422	2.37549	5.13683	2.30554	7.66203
ostta02g03560	Mitochondrial substrate/solute carrier		86.2612	75.0569	64.7638	62.1401	9.20749	7.26921	12.1112	52.9811	95.6309	89.8277	72.3622	37.9799		81.1075	58.6203	66.425	58.2623	8.42955	6.01066	6.47226	6.5026	14.7546	23.4696	27.678	34.5657
ostta02g03570	Prenyltransferase/squalene oxidase		4.43675	5.89552	5.46134	8.66376	7.60619	6.89699	17.5509	25.6627	22.6437	7.60937	5.28517	8.70942		4.08861	4.79162	5.1076	9.21447	8.34526	8.61528	10.4188	4.40115	3.93872	5.0292	5.64309	5.24001
ostta02g03580	unnamed product		8.03947	12.1843	11.3392	13.6463	7.65877	10.1701	16.1653	20.8711	23.909	19.8177	13.8981	11.3057		12.0681	7.03141	10.3484	12.299	7.95093	8.0227	9.06023	4.02212	3.171	1.59826	5.73874	4.90813
ostta02g03590	unnamed product		363.558	389.33	422.875	381.685	530.587	588.929	684.946	635.694	220.981	212.611	331.706	295.832		373.69	376.534	479.827	345.077	498.202	580.982	209.325	49.959	25.2361	64.5967	167.772	261.489
ostta02g03600	Bacterial surface protein 26-residue repeat		240.771	79.5365	82.8079	134.071	169.546	205.391	281.926	261.161	222.157	420.828	144.544	208.453		198.587	128.612	97.538	148.257	149.075	178.557	116.943	51.4679	33.1055	41.8452	54.4044	49.3192
ostta02g03610	Condensin complex, subunit 1, N-terminal		0.711889	0.683753	0.324551	0.553328	110.565	186.289	126.53	89.9661	14.9792	2.48711	0.541439	0.468861		0.782257	0.467092	0.539348	0.823521	94.6406	124.587	35.4466	14.424	4.84294	3.99205	2.50316	1.35212
ostta02g03620	Pyridine nucleotide-disulphide oxidoreductase, FAD/NADP-binding domain		309.297	272.035	259.622	142.021	69.7953	88.1035	106.049	125.636	250.311	302.667	549.895	481.639		344.169	270.764	232.365	148.711	68.1033	103.008	78.0925	20.1023	37.5148	106.177	129.053	123.698
ostta02g03630	Armadillo-type fold		4.4126	20.0285	34.0256	0.813961	0	0.0412993	0.822787	42.0731	96.9347	27.4808	3.76939	0.77308		7.58666	22.6216	18.0825	0.588405	0.212001	1.76361	11.2404	16.6031	23.5262	19.5371	8.48998	1.38721
ostta02g03640	Chorismate synthase		150.54	186.603	200.71	140.88	4.23042	7.73881	29.7692	99.5168	136.902	135.035	177.29	54.093		155.157	187.647	214.131	150.074	6.51982	7.65812	19.0598	11.4467	21.0009	51.692	114.916	99.2136
ostta02g03650	Parallel beta-helix repeat		7.93192	10.4185	5.57923	11.4704	0.843495	0.276802	1.08129	9.10889	15.9797	7.42998	7.42399	0.719645		9.52531	8.7381	7.06418	11.2244	0.473634	0.281435	1.49677	2.67339	3.42497	3.78452	3.68028	6.97316
ostta02g03660	Protein-S-isoprenylcysteine O-methyltransferase		8.00196	13.2456	5.76322	40.3538	33.5851	22.1813	24.6948	31.886	29.4977	16.06	12.1536	29.1944		8.8397	5.14519	7.62882	44.061	31.1343	21.3544	10.9947	6.77836	4.35436	2.27451	8.08181	32.5959
ostta02g03670	SNF2-related		12.3094	12.3968	12.596	15.3063	23.6118	24.1091	33.4996	33.9308	40.2876	44.577	7.97597	22.7318		10.5262	11.0528	7.85785	10.1316	20.7305	25.3783	11.6641	4.62583	5.93933	4.98929	1.94075	4.08578
ostta02g03680	unnamed product		9873.45	6474.5	2933.61	4892.23	10169.3	10133.8	9676.9	6334.53	1973.61	7565.04	5495.37	7554.11		6545.82	4944.03	3096.14	3635.46	6545.65	7923.4	2470.49	575.109	178.006	1080.69	611.554	1220.28
ostta02g03690	unnamed product		120.008	89.2876	99.9323	92.9446	86.4744	112.442	120.995	134.968	85.033	100.258	126.277	85.0553		135.874	140.038	153.736	97.5765	81.2984	87.7617	56.9253	30.3623	18.9642	35.941	62.2735	48.7508
ostta02g03700	Beta-lactamase-like		47.7124	31.6431	17.1545	68.3004	99.734	72.0897	72.4336	69.3646	34.3061	28.1639	36.1	49.7685		38.1895	29.7319	28.2145	64.0397	99.8165	81.3961	36.5694	18.1217	16.0798	11.9113	29.0182	43.0044
ostta02g03710	Serine/threonine dehydratase, pyridoxal-phosphate-binding site		9.79159	11.2356	5.15532	33.2675	46.8719	48.6141	59.3694	55.6509	37.9395	18.6401	10.8459	26.8555		8.56949	5.95969	7.09015	30.8536	57.9505	63.1657	34.2104	11.6273	9.16683	8.10332	5.19568	16.2935
ostta02g03720	Serine/threonine-protein kinase, active site		183.338	193.859	271.807	154.399	113.834	116.345	156.828	198.302	233.482	161.716	147.194	88.1392		169.687	269.396	251.873	163.961	111.203	104.593	60.6112	22.784	32.3981	39.6582	83.8041	69.7296
ostta02g03730	unnamed product		164.809	57.5369	11.192	29.0649	123.965	69.6713	85.4846	30.9384	35.4778	75.3073	131.401	71.4815		116.422	47.8734	17.3405	27.6727	106.212	77.731	27.8128	8.46763	8.67853	33.2439	17.2162	35.3385
ostta02g03740	Flavodoxin/nitric oxide synthase		312.643	191.751	166.471	203.517	611.295	350.666	368.591	248.784	176.43	258.531	291.542	268.915		332.428	305.155	327.417	170.224	606.16	370.651	142.671	33.4943	23.7977	95.7905	163.686	160.368
ostta02g03750	Protein of unknown function DUF3128		5.06876	5.03148	3.55749	4.61064	12.2462	4.56179	7.3826	12.3197	5.0162	6.44466	50.6095	5.4217		6.5958	3.61407	6.49664	4.52334	13.6599	10.2702	8.61394	1.18013	12.0953	1.782	25.9938	4.56031
ostta02g03760	Maf-like protein		51.3004	74.4117	65.7375	68.4589	160.801	116.338	122.308	96.7623	90.7936	74.0889	97.9863	69.627		53.7371	64.6179	100.099	72.8777	168.504	118.087	53.7134	18.1455	18.0215	23.4854	49.9094	54.0913
ostta02g03770	SNF2-related		15.4372	15.2279	12.0847	14.2426	35.5829	18.4581	32.8734	27.3759	21.2789	8.41183	11.6793	6.19205		18.3805	19.135	17.3325	10.6584	27.9328	15.1347	15.8598	8.62601	6.61175	6.87445	5.88668	9.16655
ostta02g03780	Serine/threonine-protein kinase, active site		238.984	178.135	185.325	261.326	247.367	232.487	295.938	256.987	151.874	68.9785	217.597	225.41		167.319	177.797	217.262	252.628	223.743	207.898	97.6714	30.7931	19.6432	15.8208	108.893	144.864
ostta02g03790	Protein of unknown function DUF1754, eukaryotic		2.6062	4.77883	2.37634	23.9511	42.0342	25.9374	56.3715	110.943	108.121	20.6533	2.26536	10.6667		3.2218	2.41413	3.38492	24.5498	36.9171	27.3305	26.3505	11.529	30.2978	3.86862	5.78779	16.8303
ostta02g03800	Myosin tail 2		8.0164	17.4726	22.8073	22.593	18.0146	16.9962	27.712	36.7349	41.6444	18.7914	20.5589	14.409		8.78803	13.5552	18.5642	23.2161	14.3829	18.032	16.4273	5.79881	6.85759	4.3781	7.9356	19.6501
ostta02g03810	Nucleic acid-binding, OB-fold		130.249	118.682	118.196	122.516	59.8789	52.0528	66.4914	56.308	65.4659	48.5347	201.755	84.8516		122.884	97.4264	134.814	128.926	46.4262	52.7917	25.8012	12.2541	23.4094	19.5712	100.218	97.2551
ostta02g03820	unnamed product		39.5558	27.6284	19.2107	24.4505	34.5004	30.9614	30.5977	15.1422	9.68011	14.232	35.6837	20.9047		29.606	22.5324	19.6249	21.4734	33.6843	28.684	12.9937	3.09629	1.91328	5.81265	9.07432	9.50714
ostta02g03830	Peptidase M20, dimerisation domain		28.0444	52.8031	47.1161	77.9424	42.9745	34.6238	44.6265	54.4479	33.3901	17.7	51.6605	48.6187		24.4554	33.0161	47.474	84.8203	36.8298	37.5565	19.5789	7.15297	5.55121	6.91937	33.5177	45.0889
ostta02g03840	DNA-directed RNA polymerase III largest subunit		21.1427	50.4339	104.799	14.0495	0.177235	0.407131	8.63364	106.652	188.828	81.4555	19.7901	2.54035		35.7613	61.8549	65.5189	7.84027	0.348319	0.768756	6.81416	12.9549	22.0325	21.8415	11.3615	3.01179
ostta02g03850	unnamed product		35.1924	37.8168	55.4372	31.6464	21.9006	35.6751	53.2884	49.4546	38.155	35.267	40.2042	43.368		42.7637	39.6028	34.9744	32.4424	27.3755	34.2089	22.3877	8.34492	4.13914	8.34492	13.7644	18.323
ostta02g03860	Photosystem I PsaE, reaction centre subunit IV		995.825	1511.75	1572.45	4646.27	3286.08	1817.56	768.33	773.777	249.827	881.901	1445.09	2201.52		792.499	847.706	1318.18	4443.95	3112.44	1937.49	393.907	130.775	80.3189	204.127	1042.31	2811.76
ostta02g03870	Domain of unknown function DUF89		68.9113	68.4045	74.1358	82.6673	9.98723	1.00844	0.337657	0.378251	20.0788	132.494	73.8742	50.0012		63.5359	53.2826	49.2028	77.9952	12.9415	2.08725	5.19331	1.69574	3.80503	26.5904	32.9303	57.1599
ostta02g03880	P-loop containing nucleoside triphosphate hydrolase		22.9098	53.6302	19.6388	192.926	319.193	164.302	65.1746	8.64622	0.144458	0.371189	19.4579	148.641		14.8919	12.8897	17.0777	183.617	280.648	127.025	46.253	3.172	1.6255	0.957944	28.4842	165.106
ostta02g03890	Quinonprotein alcohol dehydrogenase-like superfamily		19.1366	17.0587	14.4255	15.2588	19.7709	27.6157	28.0091	27.4307	14.2686	19.8204	27.3372	21.1065		13.6384	16.8549	19.0389	19.478	22.8437	25.8791	11.7443	3.41428	2.33552	2.42615	9.69818	6.6356
ostta02g03900	KOW		26.9109	34.0038	38.5273	29.636	30.5048	18.1292	19.3984	14.7354	32.503	31.848	33.3203	36.641		23.4547	19.9735	23.7621	24.0152	25.0864	11.5405	9.09274	2.8548	5.40167	22.4159	13.5434	22.5045
ostta02g03910	Armadillo-type fold		0.40978	0.40575	0.336275	2.12464	19.2784	27.2409	17.534	3.60248	1.73915	0.829653	0.625112	2.33183		0.466046	0.239136	0.255466	2.88161	19.8345	23.9583	11.2346	3.50462	2.19135	1.64234	1.22854	3.36232
ostta02g03920	unnamed product		12.0905	14.1713	14.364	6.1557	7.37293	11.6248	21.7711	19.7444	8.16506	13.4369	13.426	11.1925		16.2129	10.3215	9.0492	5.24235	8.85103	16.7959	10.3261	4.2304	2.30288	2.28139	4.09579	3.73651
ostta02g03930	unnamed product		227.445	368.275	347.54	147.073	157.8	227.035	185.504	37.9987	50.3529	320.105	531.453	500.191		303.826	566.354	385.215	159.105	205.75	214.167	77.0344	12.285	18.0794	53.796	192.883	197.484
ostta02g03940	Somatomedin B domain		4.0381	5.57266	8.89055	2.43169	2.32166	4.00988	4.04134	1.51608	1.85191	4.19206	13.6761	11.0089		5.96594	14.4716	11.7045	2.37309	6.89557	11.1302	10.4078	3.9212	3.66392	3.07015	5.90556	3.70393
ostta02g03950	F-box domain		1.14204	1.42099	0.780988	9.63386	17.3962	13.0707	17.1946	14.5413	12.2708	6.05789	1.17882	13.3779		1.01963	0.793408	0.741639	9.68199	17.0391	11.7399	12.8505	4.77137	3.90921	2.40159	1.58514	5.63975
ostta02g03955	hypothetical protein		0.697543	1.40956	0.613306	3.44442	39.3143	19.3927	27.386	69.0264	52.7313	24.6458	0.682108	7.21465		0.739118	1.66149	0.970675	3.3792	51.2319	30.4422	20.4754	9.55099	10.7735	7.98756	2.24064	6.47296
ostta02g03957	Protein-tyrosine phosphatase, active site		0.871928	1.17463	1.02218	3.53668	49.7611	22.2124	26.6253	80.9569	60.7279	29.3744	0.730829	7.11972		0.461949	2.07686	0.970675	3.4459	57.4015	36.5059	21.0238	9.18364	8.25393	6.37895	2.8008	7.66534
ostta02g03960	Protein-tyrosine phosphatase, active site		17.7499	41.4925	66.9245	20.5794	10.4155	30.3223	50.6991	87.1785	128.298	55.1856	17.7676	11.349		23.8698	34.5568	40.0124	19.0507	9.21134	29.0426	18.1302	9.01915	16.5217	16.2893	10.9366	9.84058
ostta02g03970	unnamed product		10.3779	13.1326	24.8131	9.32586	10.8872	22.1822	30.2918	64.539	54.8304	24.6665	6.26802	3.10161		11.0368	16.4605	15.8325	7.21826	11.8811	19.0473	15.0074	7.87642	7.89518	4.07773	6.86322	4.435
ostta02g03980	Diaminopimelate epimerase, active site		53.9198	80.4836	87.4147	71.1536	15.7628	21.448	36.9634	81.4453	90.7308	28.0429	115.958	39.0987		45.7142	67.707	99.8138	81.3948	14.0321	20.1394	22.7405	9.7481	19.0932	10.3497	64.0009	46.9684
ostta02g03990	Uncharacterised protein family UPF0250		19.5898	27.8237	14.6593	24.1832	17.5308	9.6754	6.89517	4.39417	5.39149	17.3632	34.5441	17.9482		18.0634	16.231	14.3899	29.8051	14.9335	7.57742	4.94903	3.07804	3.17337	7.50805	17.2502	21.9586
ostta02g04000	Nucleotide-binding, alpha-beta plait		4.17811	9.76048	12.3119	5.25158	8.19949	9.58775	21.0222	57.6233	90.1921	59.7731	6.01705	5.78943		5.54062	5.62057	7.32577	4.13528	7.54124	8.58473	9.47691	5.82482	14.4832	18.9441	1.13874	2.33741
ostta02g04010	Sas10 C-terminal domain		37.9051	150.096	242.75	16.9842	0.232233	0.457259	11.8784	289.9	488.101	214.2	34.7326	3.32866		75.4942	167.755	189.995	12.6118	0.68461	0.464913	6.9369	30.0168	64.249	48.6596	26.8904	6.07957
ostta02g04020	PCI/PINT associated module		31.7883	59.0998	51.5944	80.6697	80.2743	83.026	85.4728	53.7499	35.6683	36.4753	42.5744	58.9812		30.2436	37.2355	41.7044	90.9204	73.6675	78.7525	29.7647	6.64538	5.70693	9.85533	30.5612	54.7519
ostta02g04030	NOG, C-terminal		26.9621	84.3722	168.917	11.0529	0.631144	0.289964	17.3304	328.764	525.962	226.826	20.9431	2.58467		78.8615	87.3654	128.047	4.40359	0.478434	0.568576	8.88496	32.1058	62.5109	56.5219	20.8439	4.34804
ostta02g04040	Ribonuclease Zc3h12a-like		17.7561	36.2039	60.0565	6.51665	0.119077	0.468917	6.77754	76.9084	114.727	52.7761	12.2012	0.853381		30.6116	44.8085	35.8077	3.93997	0.40118	0.357575	4.226	7.78398	20.642	14.3183	6.95395	1.64068
ostta02g04050	Helicase, C-terminal		12.0617	18.7261	36.967	16.2216	10.0979	9.2226	8.42189	23.8585	36.0214	13.8753	5.2741	11.5839		13.8803	24.3723	20.4895	11.8577	11.4769	5.84539	3.95792	3.10888	5.35802	3.82103	3.55245	5.6994
ostta02g04060	WD40/YVTN repeat-like-containing domain		10.792	17.1248	18.0955	15.18	13.9041	19.8143	25.5972	15.5741	2.22991	1.07434	12.4812	20.5618		12.4431	15.8961	20.8227	15.5574	17.2954	21.0695	26.9571	7.65069	5.30792	2.77261	15.296	9.93351
ostta02g04070	ABC transporter, conserved site		18.5317	33.4022	43.3898	37.1989	59.1026	72.8573	70.7846	30.4227	3.72307	1.59442	29.868	49.5552		18.0225	28.7803	32.5529	35.5032	61.3135	64.1956	30.7397	5.45007	2.08871	1.3716	11.6709	16.4973
ostta02g04080	Armadillo-type fold		50.5634	70.5327	89.71	76.3613	41.7884	49.4647	64.132	79.2635	65.9943	87.6136	62.6582	55.7187		50.554	71.6457	61.8757	73.9784	46.9985	56.2963	30.359	13.2055	10.1347	17.911	33.6605	46.1973
ostta02g04090	Helicase, C-terminal		20.2994	21.5389	31.4568	20.7338	12.6103	16.2227	25.6988	34.9422	32.2807	27.5822	21.5776	17.361		22.302	29.8145	29.8437	20.1825	14.0709	21.0013	31.3231	17.2935	11.3449	11.1545	12.1544	8.51414
ostta02g04092	U5 snRNA		33.8806	17.9718	31.2786	30.3232	11.5594	13.794	12.124	21.0062	31.8529	23.3849	31.4744	13.9863		56.5425	46.7813	29.7027	27.2115	18.5872	21.0373	28.5924	43.7141	86.6518	69.7802	44.4393	57.9159
ostta02g04095	U1 snRNA		15.4003	5.80908	5.05512	2.28137	3.82129	4.01279	4.11482	7.37521	3.30939	10.6295	22.2881	5.47715		17.5149	8.98715	7.20064	4.94754	7.08082	5.35495	24.4109	13.6252	21.4839	12.3444	4.61707	12.6362
ostta02g04100	ATP-grasp fold, subdomain 2		64.9467	31.4867	22.9877	13.308	23.1913	66.0727	84.3233	72.3443	34.0211	39.8301	51.9294	42.765		86.5896	57.8299	26.6403	16.634	31.1312	79.7307	152.295	97.2556	81.5524	60.7761	37.2816	21.605
ostta02g04110	unnamed product		14.6557	20.426	26.7066	6.8112	0.534786	1.05298	3.70199	19.4635	29.8729	9.61974	10.6221	3.61361		16.3057	29.557	32.1632	8.38578	2.072	4.2824	47.4484	56.8236	45.6009	25.7219	26.4924	10.0211
ostta02g04115	hypothetical protein		240.065	253.766	382.699	210.264	21.426	21.8986	47.6783	213.078	398.028	195.632	279.615	56.0959		208.765	310.341	352.759	210.704	20.2506	15.7166	40.4386	47.6263	90.1154	82.1893	178.844	148.283
ostta02g04120	Ribosome recycling factor		139.096	203.226	220.842	189.536	38.6644	44.5831	94.1273	159.296	138.432	146.032	280.844	88.4301		136.784	180.258	235.477	202.46	46.4586	51.3062	52.8731	23.6093	54.0119	61.751	175.364	151.51
ostta02g04130	Tetratricopeptide-like helical		7.26014	15.0784	31.2077	6.2951	0.21446	0.633397	5.93829	46.2698	74.6407	32.8104	7.69111	2.19565		12.6077	18.9143	18.4379	5.01345	0.361267	1.61	13.1926	18.0974	28.4351	21.3613	16.1951	4.72783
ostta02g04140	SEC-C motif		13.2828	23.5994	26.4604	18.2985	14.8075	15.675	30.6774	55.1494	38.5234	18.1587	29.1778	9.2916		13.8025	21.2642	34.6906	23.0198	17.5009	19.3639	11.3013	6.24487	6.26614	6.42938	14.4284	13.8208
ostta02g04150	Methylthiotransferase/radical SAM-type protein		9.75656	12.5247	17.6855	13.3642	5.30609	3.59133	7.58847	19.2017	26.746	6.61111	16.2061	5.77192		9.66539	19.1506	25.7124	14.8491	3.98035	5.47717	5.88472	4.13862	4.97195	6.24931	12.8556	6.39703
ostta02g04160	Radical-activating enzyme, conserved site		0.123202	0	0	0	0.152852	0.10032	0.235132	0	0.16547	0	0	0.15649		0	0.128388	0.240021	0.219891	0.128742	0.917991	10.6685	9.62846	9.16647	4.1148	5.54049	2.94845
ostta02g04170	Formate C-acetyltransferase glycine radical, conserved site		0.182399	0.591267	0.0935504	1.97022	2.43266	2.89618	5.7003	6.90229	2.20478	0.157368	0.133772	1.62177		0.225482	0.190076	0.0444185	2.64505	3.19257	5.32303	10.1058	5.71536	5.83121	3.55361	2.05065	2.49436
ostta02g04180	UBA-like		1.76988	3.67583	1.55615	43.9059	50.2946	56.5485	63.455	54.2723	19.243	1.55124	1.89555	36.6117		1.25025	0.790448	0.492581	43.9987	47.2936	53.4829	26.2236	7.95367	4.0171	4.31611	3.15845	24.2037
ostta02g04190	Ankyrin repeat-containing domain		0.268894	0.158482	0.206869	0.414931	3.91985	4.54326	2.30934	1.49469	1.98629	0.154662	0.262944	0.341546		0.332408	0.210159	0.0654821	1.1998	2.38837	3.50622	2.26924	1.88337	1.25039	0	0.335898	0.689475
ostta02g04200	Polyketide synthase/Fatty acid synthase, KR		0.111648	0.0712874	0.066807	0.137828	0.277034	0.22728	0.16869	0.163111	0.143704	0.139138	0.0727853	0.16545		0.20703	0.116348	0.0589096	0.153603	0.209032	0.311963	0.621318	0.336124	0.411015	0.227878	0.232449	0.365802
ostta02g04210	Ankyrin repeat-containing domain		0	0.177895	0	0	0.187235	0.0614431	0.144012	0.0645301	0.405382	0.0868036	0.0737883	0.0958458		0.0932814	0.078634	0.147006	0.134677	0.236553	0.281122	0.664489	0.445069	0.87722	0	0.188522	0.515955
ostta02g04220	Ankyrin repeat-containing domain		0.211314	0.41515	0.361268	4.43467	41.1603	29.2513	25.0042	28.5524	17.88	0.243086	0.206638	2.59461		0.435378	0.367013	0	3.83437	47.3282	30.5281	13.1293	3.42754	2.9479	0.156836	0.17598	5.53874
ostta02g04230	P-loop containing nucleoside triphosphate hydrolase		9.72584	6.78182	6.2451	24.7831	26.04	25.2332	33.9429	18.1055	10.4459	3.09908	10.7609	29.0958		6.34083	5.5355	6.19732	27.8308	24.9706	26.9345	19.9261	7.20433	5.78599	5.01565	8.51787	12.4886
ostta02g04240	Short-chain dehydrogenase/reductase SDR		35.5043	24.8811	29.7574	29.5314	11.9522	16.6585	24.7903	24.0679	16.2826	17.3083	53.6658	34.0978		33.4532	27.9746	29.8397	25.7915	14.3653	20.1635	19.2231	9.25758	10.3187	10.8457	19.2009	25.5348
ostta02g04250	unnamed product		2.17669	1.11557	1.16494	1.86928	2.93535	3.54482	4.69608	5.98905	3.05056	3.15718	17.1207	3.00522		4.09474	1.47933	1.75155	1.18237	8.40601	8.46193	6.66716	0.558201	5.501	4.63586	8.74837	3.23553
ostta02g04260	ENTH/VHS		10.79	14.9235	13.8721	13.6753	34.4484	49.3186	53.6099	70.0667	39.2244	17.2118	31.7944	18.6393		14.7614	10.5695	15.6957	12.8386	67.3505	84.9532	42.6524	10.5009	14.467	4.16431	17.7919	12.0505
ostta02g04270	Cytochrome b5-like heme/steroid binding domain		13.744	19.5919	18.6885	24.4637	32.9136	35.6561	36.2958	13.1203	0.429284	0.735374	65.3242	22.3294		10.6684	12.6571	21.4831	22.8188	48.4302	48.0286	24.863	6.12705	10.7757	1.42336	30.3449	21.8551
ostta02g04280	unnamed product		4.88236	6.27837	7.43644	6.02719	8.81066	12.0471	13.2711	12.1463	3.97416	0.850979	17.6505	10.1479		5.4869	4.00862	5.04412	8.44995	10.513	12.6775	6.29717	2.61794	2.75194	2.63539	7.3927	6.06979
ostta02g04290	Rpn11/EIF3F C-terminal domain		152.061	281.863	351.31	148.443	4.41715	18.2361	91.6219	309.089	323.928	158.145	264.598	49.3076		293.751	287.241	350.055	136.006	7.44087	28.3825	59.1654	42.1688	67.559	80.5525	150.642	106.801
ostta02g04300	RWP-RK domain		105.954	132.883	176.297	240.719	628.706	451.12	404.107	404.918	251.89	88.9013	118.559	332.897		143.58	235.65	261.842	227.537	719.786	520.96	150.575	56.2348	48.5667	91.8973	144.109	245.257
ostta02g04310	DnaJ domain		8.5329	6.21248	4.37643	17.9693	19.3046	25.9531	25.6251	25.3255	12.4715	5.48535	48.3466	26.7772		9.61766	3.92296	5.13379	21.0525	26.7498	41.7629	16.5753	7.03127	16.6301	5.0292	12.5402	10.2962
ostta02g04320	Synaptobrevin		53.2651	93.3859	74.3493	99.0484	103.935	127.646	103.265	30.9921	12.225	8.91961	101.371	93.3491		43.342	40.9276	60.4233	92.0587	93.8826	114.92	63.8273	21.3755	23.3188	17.2644	71.1703	82.4078
ostta02g04325	Magnesium-dependent phosphatase-1, eukaryotic/arcaheal type		12.638	12.837	10.3434	14.4396	21.6843	33.7186	39.5153	35.5277	22.2104	15.1569	36.6807	16.565		11.3019	6.30476	6.9411	14.0377	26.5531	44.4121	43.2142	11.6967	17.3491	10.1782	18.1385	10.572
ostta02g04330	Magnesium-dependent phosphatase-1, eukaryotic/arcaheal type		37.17	36.1154	32.7777	29.1789	19.9385	27.5114	35.8732	27.1255	6.12192	3.35151	48.157	30.3213		39.5016	29.6263	33.6438	27.7189	26.369	35.4804	31.5873	16.5606	14.9682	9.8352	21.1322	19.7605
ostta02g04340	Short-chain dehydrogenase/reductase SDR		80.4665	51.2611	43.6544	70.8986	167.112	149.379	128.337	89.4838	64.233	37.7866	130.302	107.587		86.576	42.6263	49.3032	71.6237	130.175	148.416	83.0787	34.8799	26.5383	27.8293	45.9361	70.6292
ostta02g04350	Phytase-like domain		803.093	430.725	321.163	213.689	318.474	427.793	426.091	230.046	308.079	817.583	950.221	930.575		751.104	402.346	269.237	264.581	266.223	445.826	265.961	62.2453	61.9674	143.136	202.655	152.43
ostta02g04360	Pyruvate, phosphate dikinase		2140.7	574.379	328.336	378.355	3049.28	3652.74	2663.54	553.46	189.243	817.384	3601.25	6096.72		1966.18	694.465	387.997	421.765	2379.26	3295.54	1436.98	143.927	83.7189	240.722	368.375	357.314
ostta02g04390	Ribosomal protein L15e, conserved site		656.954	1054.15	1080.09	848.334	30.5517	22.0704	119.387	514.89	685.892	397.733	888.394	280.671		844.001	826.176	901.544	740.683	39.3763	29.7601	162.519	132.574	197.512	249.498	606.976	553.168
ostta02g04400	EGF-like, conserved site		0.299387	0	0.204736	0.30799	0.185718	0.121891	0.285691	0.298701	0.268066	0.688804	0.195175	0.126759		0.246736	0.675974	0.534658	0.846045	1.14711	5.20511	85.6838	78.8749	57.7176	33.9971	19.5721	10.0649
ostta02g04410	unnamed product		131.158	205.567	290.825	102.638	13.6676	10.6628	47.0084	277.831	1093.22	235.762	144.313	47.2591		196.312	216.389	333.877	218.879	132.277	217.859	355.098	513.995	721.051	642.381	797.13	708.493
ostta02g04420	unnamed product		629.669	684.21	678.686	418.251	71.3788	39.5601	81.1317	368.462	2094.91	461.08	656.993	263.893		863.746	580.228	857.454	751.311	586.506	669.224	712.113	825.737	1501.91	1184.24	2096.99	1601.98
ostta02g04430	Tetratricopeptide-like helical		259.636	217.618	175.07	193.903	111.662	157.927	133.831	63.4669	5.57194	45.6032	343.142	278.409		206.425	193.226	182.302	197.556	132.705	135.383	68.6691	31.0969	17.4161	18.218	91.2684	146.957
ostta02g04440	Methyltransferase type 11		64.2508	54.8538	39.6112	46.965	43.2496	59.4969	58.1953	33.0932	10.8552	33.9034	68.2577	72.7962		53.4896	67.1252	57.8943	40.2162	49.1392	65.4944	31.7527	17.5759	12.0534	10.3614	39.9776	42.1461
ostta02g04450	NADP-binding domain		31.9165	41.3844	36.265	18.791	18.8849	30.5867	34.4392	8.39827	4.61636	9.32007	82.5873	32.7439		30.6538	29.4222	30.8506	19.4994	26.6814	42.3795	22.701	9.05054	11.702	18.0395	25.7619	17.6266
ostta02g04460	Beta-ketoacyl synthase, active site		7.03616	7.12202	5.17779	8.40278	11.6709	15.4443	12.9907	11.6419	7.19027	19.2675	21.9128	12.5316		7.56359	4.30375	3.35244	10.7153	21.1785	24.314	8.97985	4.3982	4.00095	5.61954	7.06979	5.22943
ostta02g04470	AMP deaminase		1.45255	2.31149	1.04299	10.4899	130.067	85.366	72.5621	63.9106	27.1172	10.7776	1.59796	14.4833		1.88542	2.11916	1.62716	9.59223	132.661	83.1571	34.7495	7.81781	5.4036	6.46843	3.08465	9.43539
ostta02g04480	unnamed product		10.0921	16.4281	8.62687	16.908	16.6944	17.218	24.7639	27.9466	20.6544	9.95102	37.3604	16.1762		11.2877	9.26487	13.1076	16.5113	26.867	30.4369	13.0486	3.89751	6.7042	3.74515	19.2105	17.2516
ostta02g04490	unnamed product		47.0564	40.3408	58.9764	109.844	97.6552	51.9713	38.6989	21.072	0.229819	0.590528	106.923	99.9798		42.0949	46.8972	45.1707	95.8968	116.762	66.2994	21.5981	3.28014	4.57528	0.762001	36.7656	38.0256
ostta02g04500	Mitochondrial substrate/solute carrier		0.294103	0.416015	0.241347	0.145226	7.07867	21.9842	30.8152	67.0025	5.60902	0.202994	0	0.373566		0.436285	0.429074	0.286484	0.157474	5.83922	17.385	22.4457	13.704	5.81234	2.35744	1.17564	1.80987
ostta02g04510	unnamed product		28.2339	31.7724	24.8684	30.207	28.2096	35.987	48.7834	41.9158	19.314	13.3381	53.5249	38.1575		27.0846	22.1255	28.4559	33.7288	39.9673	46.7496	26.9625	9.76976	7.08969	6.70561	30.8489	28.3145
ostta02g04520	unnamed product		92.3383	87.9171	83.4255	84.99	78.0085	84.279	112.233	82.4136	41.6514	48.0719	124.639	103.993		105.906	84.6714	110.79	95.6864	85.3102	90.2149	61.56	16.9198	7.39073	21.2331	78.448	82.1691
ostta02g04530	unnamed product		51.5435	64.5434	65.7196	61.2509	21.1167	24.973	34.6291	47.3746	42.7006	28.2614	165.812	28.3499		59.9468	49.0277	81.1779	62.4761	30.0348	30.9079	24.0381	9.70767	14.7469	12.1559	85.8499	45.0152
ostta02g04540	Phosphomannose isomerase, type I, conserved site		58.9475	76.5387	68.2638	81.5539	91.4921	87.4387	82.5629	59.8843	28.4537	43.2537	78.8342	58.0302		61.2757	64.125	76.3243	81.6849	112.803	107.044	38.8076	11.208	6.11018	15.4837	44.6464	60.5422
ostta02g04550	Patatin/Phospholipase A2-related		4.74685	6.43475	5.0518	8.49686	158.714	183.453	173.94	49.3726	5.65813	3.68589	9.05153	68.9612		6.89498	5.44131	6.58903	10.3784	170.448	181.93	67.4043	10.4118	2.96611	3.56712	5.33672	6.08574
ostta02g03500	Translation elongation/initiation factor/Ribosomal, beta-barrel		1.1683	4.13145	3.2265	40.3828	45.1561	86.4228	114.315	87.0758	11.4666	0.930434	5.80011	21.0037		3.2218	3.37146	3.23902	31.3578	57.7547	106.247	49.0664	12.4566	4.70139	2.00101	6.96031	19.3565
ostta02g04570	Glycoside hydrolase, catalytic domain		37.3603	26.3371	11.7725	46.0452	48.1689	87.5856	80.8559	46.254	30.5821	41.5731	57.606	88.0081		36.6008	11.0055	8.68186	50.5551	73.6151	117.961	46.4109	10.892	8.65808	8.69916	17.6919	31.5146
ostta02g04580	WW domain		17.2875	14.1581	13.8873	18.5984	47.5469	60.8857	51.9411	41.9767	13.7072	3.67386	30.1437	26.6322		15.8779	11.576	12.6466	21.0654	48.6807	68.8885	52.8847	33.8861	39.9521	27.2072	33.9973	18.2768
ostta02g04590	unnamed product		38.1777	38.5737	34.0759	43.4573	33.4223	33.7784	32.4884	34.2035	20.8653	21.1034	76.6052	36.1072		36.5713	28.0731	32.842	36.8719	42.6577	45.3585	44.3895	42.6479	46.3039	21.7114	45.8329	50.853
ostta02g04600	Glycine-tRNA ligase, alpha subunit		98.5104	99.7453	152.104	77.3167	2.72788	4.90995	17.7708	73.5035	119.868	74.6538	140.668	33.0483		107.694	145.531	160.082	90.7347	5.32628	15.7211	92.8022	67.4471	62.973	44.5062	88.8912	52.9615
ostta02g04610	RelA/SpoT		351.068	236.793	168.688	368.394	1885.95	1382.74	1180.38	601.607	201.442	161.023	498.383	913.647		421.246	440.212	347.482	438.563	1706.3	1311.34	647.979	125.451	58.7026	102.293	200.176	242.956
ostta02g04620	Nucleotide-diphospho-sugar transferase		13.3045	8.12716	3.64668	15.2272	15.437	17.2809	18.6583	19.9456	13.1665	12.7644	19.3308	14.5046		14.5826	4.93956	5.66664	16.1029	16.8296	21.4721	25.614	11.6756	13.3378	7.79567	13.4573	14.9163
ostta02g04630	unnamed product		0.198713	0.117118	0	0	7.51931	15.3716	14.9802	19.9674	3.06919	0.457183	0.874424	0.378605		0.122825	0.207077	0	0	14.8469	36.2755	10.791	3.36967	3.58065	2.21226	1.98584	0
ostta02g04640	unnamed product		0.726014	0.285267	1.48946	0.896251	0.600488	1.3794	0.461867	1.24174	0.650059	0.835175	2.12985	0		2.09417	0.756571	0.707206	1.51175	0.75866	1.20213	3.55185	1.78425	3.37604	3.23306	1.20923	3.30948
ostta02g04650	Ribosomal protein L9, C-terminal		807.676	1018.88	1109.66	667.02	4.58193	3.53021	34.6291	369.385	765.375	525.883	1421.49	330.613		1021.68	1048.99	1156.51	647.688	7.21506	3.19049	32.7578	43.8029	141.868	265.642	649.892	468.268
ostta02g04660	Polyketide synthase, KR		0.353365	0.0999684	0.144989	0.244285	0.192898	0.132358	0.13488	0.102745	0.218314	0.195118	0.138218	0.22442		0.340728	0.257767	0.151453	0.214432	0.162472	0.140424	0.363039	0.437688	0.640843	0.487814	0.370791	0.26578
ostta02g04670	WD40/YVTN repeat-like-containing domain		112.304	128.656	138.651	150.775	71.3307	118.23	133.242	135.449	76.5827	72.1352	131.674	139.035		102.121	128.182	142.436	157.025	68.4562	104.549	51.1748	16.9441	13.0832	11.5179	53.1753	68.1761
ostta02g04680	Ribosomal protein S1, RNA-binding domain		1178.88	1602.43	1521.28	715.157	4.04774	3.88275	31.3728	496.708	1231.87	1119.11	1691.4	585.167		1557.23	1456.64	1417.82	656.659	6.38148	3.73996	26.3977	51.5626	169.511	453.932	606.528	411.847
ostta02g04700	Plastid lipid-associated protein/fibrillin conserved domain		19.8709	31.3433	11.438	53.1196	24.4756	24.7942	21.8266	13.5701	5.37602	9.53814	19.1516	50.4796		16.612	9.53429	10.444	63.2766	24.3497	26.0969	14.0575	4.84834	2.99143	2.22813	7.50031	27.8583
ostta02g04710	Peroxisome biogenesis factor 1, N-terminal		15.1971	9.87019	7.0914	36.5279	56.9328	95.4539	110.129	107.844	106.857	46.619	8.15889	35.1243		10.0564	8.1668	7.43074	32.8144	47.7971	86.4065	46.7083	16.2575	11.7434	5.10882	4.91351	14.5681
ostta02g04720	unnamed product		14.1826	8.35899	4.84939	40.8524	50.832	86.3995	97.2427	102.195	101.943	41.694	8.98901	29.0235		6.16887	6.84238	6.39592	23.9067	46.3821	86.4323	30.0668	12.3929	12.8237	1.75437	5.24939	8.97922
ostta02g04730	unnamed product		76.7887	10.3785	0.914578	5.64088	137.717	165.891	198.77	98.4545	16.7647	5.51289	52.53	93.997		58.1407	5.4586	0.651374	4.07774	167.471	200.408	68.7003	10.5177	6.9964	1.24076	1.94909	5.33436
ostta02g04740	Lipopolysaccharide-modifying protein		33.0787	32.0602	19.1935	65.2537	40.2931	45.327	55.4787	30.4027	17.5016	14.9903	50.3172	57.0402		29.0788	15.1812	17.0548	68.9381	47.5547	49.2945	32.4641	7.78454	4.73889	5.35655	31.3876	43.6369
ostta02g04750	unnamed product		187.222	342.87	337.242	881.734	502.231	315.116	147.524	256.045	88.6488	178.707	521.996	385.4		179.323	151.949	288.47	801.787	548.895	303.872	82.1399	27.755	23.0488	87.7317	479.663	708.719
ostta02g04760	Mitochondrial substrate/solute carrier		20.7928	76.3911	74.8131	20.4565	0.130948	0.171888	1.71222	5.14492	37.5657	25.1333	30.7571	3.48568		38.0995	59.6144	51.5093	16.2949	0.882346	0.524294	8.36511	5.13597	13.2518	19.0358	20.5683	11.5471
ostta02g04770	unnamed product		15.6947	72.5334	63.886	11.6864	0	0	0.950903	76.4829	186.366	52.1575	30.4512	3.16432		30.1807	51.9216	46.1071	8.67032	1.0413	0.618744	7.67827	14.6938	61.3976	27.1799	19.2944	8.51705
ostta02g04780	unnamed product		0.501935	0.295833	1.02975	0.309815	8.09547	11.0352	16.5246	27.4717	16.5163	0	0	0.637552		0.930741	0.784592	2.44466	0.223963	7.60533	9.03825	9.57684	5.18093	2.0423	1.1176	1.25402	0.858014
ostta02g04790	Metridin-like ShK toxin		54.8181	82.5672	89.267	71.2436	93.4198	90.0174	125.036	93.5633	52.9689	93.9775	66.7086	52.8989		51.6718	70.0579	76.3147	64.7504	102.95	98.9935	41.3451	13.1353	6.46127	18.4781	39.1846	43.4695
ostta02g04800	Chlorophyll A-B binding protein, plant		191.591	488.968	420.892	1289.17	858.353	573.854	267.229	419.995	145.976	383.367	569.236	677.893		182.915	196.842	342.296	1139.97	1152.98	691.252	154.678	51.0643	29.8018	155.883	553.572	1114.24
ostta02g04810	Glycoside hydrolase, catalytic domain		17.1832	15.567	9.84073	13.1172	13.6347	19.9494	20.4819	17.0573	7.42093	3.52729	25.5904	16.9286		13.2856	9.42776	11.2671	15.551	13.1021	20.8111	9.44614	3.08886	2.0823	0.946356	7.12971	7.36923
ostta02g04815	hypothetical protein		1.35032	1.0129	0.755521	1.81848	1.52298	5.29769	9.13694	18.2662	9.56246	1.12971	2.88095	1.55923		1.21401	0.511691	1.19576	2.08139	2.05241	6.70755	9.90915	3.07718	7.13536	1.91328	3.0669	1.25904
ostta02g04817	Myb domain, plants		32.6663	45.2337	34.2557	70.7578	73.5222	60.7133	63.1549	75.9141	35.5552	33.6664	115.068	61.2359		34.2273	23.2847	33.1212	60.1448	95.5531	97.8725	43.6661	12.1764	13.8349	13.5194	43.0817	51.4808
ostta02g04820	Chloramphenicol acetyltransferase-like domain		19.4687	70.1885	69.4431	110.337	235.344	268.777	274.992	103.679	4.75416	1.38157	79.2423	94.4196		18.0505	39.3906	71.9785	113.889	288.187	278.901	116.429	18.3618	8.74454	6.89639	70.4334	70.45
ostta02g04830	Protein kinase-like domain		11.7646	13.0123	16.1428	20.9833	13.7429	17.9773	21.5781	29.2027	24.2655	14.2366	17.2191	16.2533		9.96323	12.3394	15.6271	21.0656	14.1297	23.8122	27.7501	15.0947	12.9218	10.7161	11.2607	9.79413
ostta02g04840	unnamed product		12.8513	15.6077	17.1773	25.4796	20.7755	21.563	51.6548	56.6159	37.6586	16.5755	16.3751	20.7754		12.5169	12.5805	14.4151	25.3696	21.1611	26.1153	31.4359	17.2272	7.69634	6.06973	3.89179	13.314
ostta02g04850	unnamed product		5.46038	9.4609	6.27596	11.2887	9.54951	12.803	20.5284	25.0358	16.6996	7.56793	8.29882	12.1166		5.28625	4.93608	7.56184	13.7378	9.83066	12.99	13.9039	9.02172	7.41855	5.12686	4.10905	6.74749
ostta02g04860	Cobalamin vitamin B12 biosynthesis CobW-like, C-terminal		101.441	157.032	144.877	205.289	170.624	186.096	170.167	120.011	76.7377	104.356	129.681	172.903		98.8844	107.278	150.954	181.857	155.233	173.402	72.6763	14.633	10.1381	31.0233	93.9124	162.096
ostta02g04870	Pseudouridine synthase, RluC/RluD, conserved site		20.4372	31.785	38.5004	8.72954	12.5331	31.7641	41.3032	58.7455	75.2488	43.1762	21.1248	14.9042		20.7496	19.8398	25.6606	10.1939	11.3683	31.942	17.1075	8.70845	12.1956	10.9005	6.60086	5.84473
ostta02g04880	Chloroplast envelope membrane protein, CemA		35.8515	26.8831	30.7106	30.1233	20.726	41.0381	47.6452	52.0088	62.1428	28.5024	49.3752	43.154		29.2371	22.2989	25.3236	32.6638	19.9087	36.014	12.397	5.53562	6.65545	3.55248	13.1307	18.931
ostta02g04890	Chloride channel, voltage gated		1.81012	1.57709	1.45313	7.67521	11.2286	31.3048	37.3624	26.5175	17.5463	7.55958	1.65462	9.09678		1.99445	1.18919	0.996605	6.35602	13.035	35.3309	15.478	3.13332	2.92773	2.45327	0.983117	2.28704
ostta02g04900	Bicoid-interacting 3		1.35976	1.73641	1.04611	1.81848	21.3685	42.074	91.8019	124.811	69.0932	19.8133	0.443223	1.58322		0.840469	0.826577	0.662267	1.71905	17.0508	34.6166	32.7626	12.6986	6.84994	2.77531	2.26479	2.32439
ostta02g04905	hypothetical protein		172.161	216.405	235.6	287.426	189.643	208.834	228.571	262.114	225.404	105.595	324.76	142.115		103.734	144.922	199.169	307.975	204.603	245.109	116.798	33.6933	43.5091	26.3156	147.639	180.482
ostta02g04910	Peroxisome assembly protein 12		2.65424	3.77289	3.28321	11.8536	22.2762	15.0017	13.0366	13.2853	9.1218	2.87372	5.87807	6.24698		2.02661	2.03379	3.34592	11.0769	25.6965	17.2564	9.85352	3.45339	4.7192	2.95495	7.41143	7.73992
ostta02g04920	Cytochrome c oxidase subunit Vc		485.219	490.659	541.79	705.798	434.603	449.782	444.547	523.602	483.481	266.56	638.362	371.943		368.723	387.112	526.869	647.892	393.871	426.757	207.783	49.0669	97.0612	63.3141	284.17	359.906
ostta02g04930	unnamed product		44.4135	117.95	129.472	18.6371	0.435587	1.28649	19.9345	184.953	302.261	99.9613	35.5342	2.0068		57.0742	70.7963	92.8529	15.0392	0.366882	1.52602	10.5635	27.4386	58.7746	39.8688	22.3677	9.60264
ostta02g04940	unnamed product		11.8789	22.0386	46.9391	4.08049	0	0.588768	7.39269	58.3897	126.385	55.0163	8.18173	0.131204		13.6632	26.5876	23.9473	2.21232	0.215879	0.897934	8.33819	11.5759	17.7723	15.1796	7.48398	1.05944
ostta02g04950	Transcription factor IIS, N-terminal		44.8515	63.6146	55.6891	43.518	45.0366	61.4161	70.9736	34.6309	22.5354	47.605	37.6273	50.2072		41.3847	44.4696	38.6606	38.7296	43.5808	52.7936	26.6389	9.15915	6.37697	7.54381	19.5493	28.4064
ostta02g04960	SGNH hydrolase-type esterase domain		105.562	95.7177	61.4657	63.4289	39.4288	46.8539	61.455	54.7154	43.8118	77.3054	102.952	54.4159		73.5555	54.273	54.414	61.0946	38.0375	45.5518	19.726	10.735	6.18476	8.41664	29.0316	41.642
ostta02g04970	Glyoxalase-like domain		12.7052	5.46762	3.10303	34.6053	47.2885	67.492	69.4725	34.4929	18.1475	4.40787	5.32461	29.9707		7.97778	3.5727	2.94669	23.2161	43.6229	70.6252	37.8864	8.3265	5.86119	4.04132	5.03847	35.1632
ostta02g04980	Mog1/PsbP, alpha/beta/alpha sandwich		19.1648	7.26134	2.22332	18.0256	37.9298	27.2164	26.017	11.2189	2.91104	10.892	10.3743	21.5898		10.1535	2.73419	1.55569	18.426	27.775	21.3915	7.70166	1.68212	2.25448	2.794	0.570009	12.4802
ostta02g04560	Translation elongation/initiation factor/Ribosomal, beta-barrel		1983.08	2419.04	2103.3	873.88	13.7356	26.8277	117.485	661.612	1461.51	1377.32	2711	1090.1		2625.95	2229.74	1977.19	849.912	20.3504	29.9823	83.3986	94.6074	264.545	524.502	999.427	639.812
ostta02g05000	unnamed product		60.2323	22.6312	3.08924	11.3857	96.9121	114.184	131.299	53.441	44.9985	63.4424	12.5161	51.6417		41.418	20.5956	4.95044	12.094	90.8706	119.913	37.847	5.551	5.90808	5.0292	2.35129	9.65266
ostta02g05010	Notch domain		0.166626	0.0654711	0	0.205697	0.137817	0.180905	0.159003	0.142495	0	0.191679	0	0.0705488		0.0686612	0	0.216413	0.44609	0.174119	0.13795	1.3858	1.8018	1.22681	1.23669	1.24888	0.759553
ostta02g05020	unnamed product		103.094	183.997	172.28	84.2476	3.00244	0.197057	0.692801	53.8089	357.207	242.201	70.5216	39.3461		142.403	118.025	143.563	66.5169	4.04619	0.300533	1.42074	8.20755	64.1448	89.448	60.4617	73.636
ostta02g05030	Tetratricopeptide-like helical		37.8735	56.4799	61.5573	30.2996	6.62931	15.2045	24.15	47.6038	77.6015	91.2565	37.2077	35.7256		41.9559	59.1096	46.9591	25.5713	11.9036	13.7089	9.82453	3.89628	10.6489	12.8127	12.4696	15.4576
ostta02g05040	Na+/H+ antiporter NhaA		218.609	85.3834	87.9071	146.769	10.8283	27.3082	80.5316	217.981	273.025	63.3242	332.049	170.83		191.746	98.6152	130.74	166.814	13.0701	29.4437	51.6423	24.1181	34.9132	17.1381	115.723	93.9812
ostta02g05050	unnamed product		0	0	0	0.441814	2.22012	5.7313	8.31036	16.4254	5.6079	0	0	0		0.147477	0.124319	0	0.106461	3.86453	3.2593	4.72746	2.9905	1.38687	0.796881	0.298051	0
ostta02g05060	Glycoside hydrolase, family 13, N-terminal		18.9837	9.16851	3.47089	35.5866	130.519	146.563	133.265	42.9913	2.95098	2.72975	6.23085	66.8686		13.2549	7.46431	4.15212	24.039	111.493	128.352	50.7578	10.4972	4.08687	1.95689	3.29363	18.0283
ostta02g05070	ABC transporter, conserved site		47.936	121.94	195.649	55.733	0.712444	0.556658	1.04377	84.1159	165.857	138.818	48.1856	12.1915		82.1103	132.991	161.472	42.7048	1.00012	1.35834	6.50169	13.9917	21.1718	38.7237	34.9106	20.9414
ostta02g05080	mRNA capping enzyme		0.864578	1.01914	1.82916	1.46755	3.01681	4.26799	3.86731	16.8669	24.1673	1.98915	0.581244	0.34318		0.667996	1.40776	1.63172	1.1091	2.1457	3.08681	4.36192	3.26686	5.21393	1.20316	1.89003	2.21688
ostta02g05090	tRNA-guanine15 transglycosylase-like		1.54706	3.92079	10.2358	4.67906	2.39921	3.6532	3.39546	31.157	47.8936	2.84748	3.02566	0.68777		1.43436	4.27227	11.3777	4.69401	2.50577	2.40152	2.83824	7.87025	8.90258	2.5835	4.83141	2.90902
ostta02g05095	tRNA Pro_AGG		2.82339	3.32812	5.79233	3.48542	0	0	2.69422	2.4145	1.89601	0	2.76091	1.79312		3.49028	4.41333	5.50049	7.55874	1.47517	5.25933	14.5034	4.16325	6.56453	3.14325	3.52693	4.82633
ostta02g05100	Uracil-5-methyltransferase		6.6784	8.7363	6.51637	20.0077	37.6893	36.0103	32.9524	33.9191	27.565	22.2044	9.71628	16.8622		4.93338	3.47974	6.66406	21.2953	43.319	40.1529	19.3644	6.60516	4.16595	4.17085	4.67997	8.07482
ostta02g05105	hypothetical protein		1.1048	2.02581	1.76288	3.7885	74.4736	62.2728	37.1334	16.3766	6.5948	7.34308	1.2004	4.98954		1.82102	0.255845	0.956607	4.92962	69.1407	48.0199	18.0166	1.44809	2.42602	0.819979	2.45352	10.492
ostta02g05110	Zinc finger, DPH-type		1.47777	1.78444	1.25706	13.7044	16.1876	20.0453	19.6736	21.2065	4.84087	0.331701	1.83278	11.537		0.401011	0.676085	0.842629	15.5035	17.8151	20.4107	7.82919	2.33851	0.963729	0.24076	1.26069	5.66837
ostta02g05115	Zinc finger, DPH-type		6.77613	11.715	9.49942	16.4512	15.1323	16.9206	16.812	20.6681	12.7412	9.35396	7.50968	12.3366		3.35067	4.70755	6.16055	12.6987	11.5653	18.5128	10.2767	2.33142	3.67614	0	3.38585	10.0388
ostta02g05120	Oxidoreductase-like, N-terminal		3.24883	5.74442	3.80866	15.4695	9.21297	13.794	12.8437	12.1056	12.4669	6.13987	3.63079	13.8537		2.00811	1.20913	2.48652	12.4253	10.1847	13.5446	6.13059	2.73748	0.809325	1.0334	2.31908	4.76021
ostta02g05130	Tetratricopeptide repeat		16.1535	29.462	31.7154	32.283	14.6431	28.1533	39.2208	48.8442	30.7712	19.7536	34.4435	23.2223		17.6231	22.6213	33.4538	32.135	16.638	26.8427	14.877	6.21075	4.35842	2.78255	20.3521	20.413
ostta02g05140	Nucleotide sugar epimerase		103.084	185.43	213.125	213.871	87.3476	81.5247	92.9412	126.719	120.591	122.545	139.338	112.623		100.005	172.944	185.534	220.079	121.278	91.0124	41.7322	16.2987	19.1815	32.8147	90.4495	153.073
ostta02g05150	unnamed product		28.9814	32.2915	33.1968	79.1354	90.7459	105.464	92.1194	105.628	70.0634	46.0395	36.1674	51.0983		23.5434	25.2396	28.2978	73.5861	97.9202	97.0029	37.0666	10.7854	9.70641	5.37746	22.0667	42.6997
ostta02g05160	Fumarylacetoacetase, C-terminal		32.7268	35.4862	20.7663	46.6162	26.1575	26.136	25.4241	24.6683	13.3836	19.3064	32.0026	48.3642		21.3955	17.708	20.5374	53.1686	31.2389	22.0143	10.3147	3.24811	3.29243	7.94085	20.965	42.6749
ostta02g05170	Protein of unknown function DUF3464		234.776	280.09	230.264	243.58	57.5887	24.6712	28.0579	50.6727	54.3243	235.738	226.954	157.731		185.615	185.554	177.809	206.45	52.8722	21.8714	15.334	7.48285	9.19612	52.8399	69.7307	129.609
ostta02g05180	unnamed product		28.6627	34.4607	37.6868	46.1487	46.2908	55.1177	72.9828	55.3196	28.8961	20.3097	44.594	43.5795		29.8662	27.1131	32.8637	45.6714	56.7661	56.0107	31.0525	8.5373	5.81667	8.59421	23.9296	33.4788
ostta02g05190	SANT/Myb domain		87.6272	108.854	123.091	98.1549	39.6924	58.3651	92.6693	109.924	86.5719	77.8411	124.172	63.7131		80.7917	114.87	117.625	89.3995	48.3232	70.9057	38.9912	12.1766	13.6593	15.8651	64.8405	55.8187
ostta02g05200	Peptide deformylase		27.1045	46.6637	46.8264	37.7159	12.8315	13.7456	19.285	33.9555	33.0504	22.9746	50.3358	23.2539		24.5422	30.5991	45.2777	45.2994	16.3977	15.6488	10.1197	4.20707	6.21903	6.35268	30.2945	34.1399
ostta02g05210	ENTH/VHS		39.455	68.5251	75.1518	72.8364	56.4048	45.0368	57.8222	82.2788	77.2015	52.716	40.3518	43.0348		40.6304	53.7144	71.1538	78.6239	64.7563	70.394	60.5636	14.091	12.2033	17.57	37.9823	50.7383
ostta02g05220	unnamed product		6.35262	17.116	22.497	18.4852	8.06906	6.65067	18.186	15.9099	13.6106	3.3059	7.09949	7.8769		4.67448	7.72333	17.0908	15.7924	5.53189	5.82282	4.21782	4.23759	2.63753	2.35744	12.4702	16.0303
ostta02g05225	RmlC-like jelly roll fold		64.1312	84.867	108.296	67.2188	2.62714	5.91171	14.4333	40.098	76.7882	59.1582	79.8692	16.9065		57.9636	82.2771	100.188	61.5498	4.10941	2.254	9.76759	5.35275	18.9902	10.7769	56.6828	34.129
ostta02g05230	RmlC-like jelly roll fold		116.337	122.459	155.555	201.315	102.3	107.36	138.477	99.4892	50.7124	14.0873	206.37	116.661		88.8129	111.45	160.84	185.781	99.1742	124.703	96.7559	20.1642	15.8972	18.6323	87.196	130.485
ostta02g05240	Structure-specific recognition protein		0.824529	0.441785	0.230668	8.42053	34.2225	26.7335	13.5903	5.83327	3.3222	1.63832	0.366493	6.18863		0.370649	0.234336	0.219046	7.35807	32.4277	19.0825	10.7813	3.64745	3.57273	0.500695	1.3109	11.5319
ostta02g05250	Histone-fold		20.4978	41.7346	36.8392	63.7832	57.797	77.2463	89.2327	62.1493	48.6894	30.7901	45.7207	55.73		23.8735	22.0667	31.0228	72.5639	53.6372	70.475	35.554	11.4906	7.6805	13.2017	22.4313	35.3287
ostta02g05260	unnamed product		0.704013	1.8672	0.722161	0.869092	445.126	374.981	220.772	132.453	5.08228	1.31603	0.430272	0.558893		0.54394	0.733645	0.42861	1.02092	430.643	294.194	62.9001	16.0907	2.4553	0.979715	2.63833	6.91983
ostta02g05270	Protein of unknown function DUF1517		41.1755	62.1991	38.3291	74.6447	94.3255	68.5739	60.4847	52.5414	23.623	16.5969	51.0438	62.1842		40.681	34.3775	38.7666	69.8008	96.9802	70.4599	31.5248	9.92009	5.08829	4.33137	29.1605	59.3015
ostta02g05280	Pseudouridine synthase, RsuA/RluB/C/D/E/F		9.27568	18.1847	25.8401	7.5936	7.38929	12.6412	30.1877	65.129	67.4038	10.7827	6.68347	3.34853		10.9838	18.0094	17.0246	4.35662	6.52987	14.9141	17.6262	9.07037	12.1453	1.95661	5.12269	2.67048
ostta02g05290	unnamed product		150.876	243.968	318.666	72.7832	1.77788	1.75029	29.9865	199.579	298.458	204.059	168.157	22.6225		243.455	275.093	286.757	50.6048	2.13922	2.66939	14.422	21.4326	61.9961	113.043	107.662	41.2935
ostta02g05300	unnamed product		38.1157	19.83	8.2058	28.6095	67.2839	58.337	47.3735	51.0064	38.2361	40.0575	115.843	71.1269		38.9748	7.60074	8.02155	31.3898	90.9689	63.9885	27.4529	7.63262	13.9496	8.38201	14.9895	28.5558
ostta02g05310	unnamed product		6.36854	8.10759	8.36186	11.3211	17.2245	15.5571	14.8284	16.4477	9.23768	7.17957	23.7895	13.4281		8.66009	7.43298	10.2979	13.0715	21.695	15.343	14.0205	6.19792	7.4036	2.26881	10.5012	9.14462
ostta02g05320	unnamed product		1.00955	2.14205	1.11842	1.74479	75.3509	88.1565	74.8731	33.0836	4.5016	0.696809	1.30312	17.5422		0.399365	0.715391	0.983401	1.6577	67.137	75.1225	34.5533	12.6833	11.3138	6.20408	5.14537	3.45149
ostta02g05330	Methyltransferase FkbM		34.3927	72.4305	62.6797	116.415	82.9037	56.4963	56.2733	28.3172	16.6199	49.6757	40.4748	73.6036		27.9574	33.8837	46.387	116.599	98.3646	65.4965	27.4307	6.29207	3.86927	18.0519	39.0184	105.036
ostta02g05340	unnamed product		858.639	1335.42	1265.35	3307.23	2351.46	1210.04	579.357	984.271	522.135	690.452	1336.36	1674.9		600.736	721.596	975.635	2904.54	2473.38	1216.48	408.696	132.738	116.437	275.872	1177.63	2198.27
ostta02g05350	Phosphatidylinositol-4-phosphate 5-kinase, core		86.7024	77.988	29.9194	168.398	46.9988	56.8413	72.2137	31.8638	3.70244	13.2985	76.7838	108.999		53.7558	34.936	31.1839	167.522	56.405	64.2714	37.7186	10.8835	6.09933	5.544	59.0969	105.191
ostta02g05360	Triose-phosphate transporter domain		109.477	105.709	82.1063	193.441	32.1824	22.7601	28.6935	35.8554	38.1097	88.9113	80.5496	92.2558		88.4786	63.3313	81.7854	180.276	31.4212	17.8817	27.1939	11.553	10.216	13.6731	83.3238	162.165
ostta02g05370	Ribosomal protein L11		57.8345	96.155	94.0792	75.1253	14.7254	27.9394	39.1263	47.4288	51.011	44.6845	92.429	50.4357		64.2923	52.3978	76.5164	71.447	16.2363	24.9232	17.4199	10.8191	13.2963	12.0124	46.9059	41.3158
ostta02g05380	Nucleotide-sugar transporter		66.8538	88.7894	88.1262	89.1272	48.0391	55.4222	77.5552	113.568	116.063	89.6653	69.4172	57.1235		68.933	64.834	90.5617	84.5859	48.4699	60.9831	41.4383	16.8017	16.2941	24.4725	49.377	75.8423
ostta02g05390	Quinonprotein alcohol dehydrogenase-like superfamily		82.5964	150.473	168.442	31.9153	0.537022	3.42847	49.9793	196.021	283.648	182.562	60.0282	6.4977		113.781	122.323	137.876	26.8638	1.27471	5.22878	26.8555	23.6159	36.5052	47.6635	32.7378	13.8568
ostta02g05400	Ribonucleoprotein LSM domain, eukaryotic/archaea-type		318.083	396.272	507.138	456.015	173.442	259.809	248.601	327.435	378.17	174.441	423.947	200.968		281.798	390.087	473.256	413.896	178.052	225.896	88.8308	32.0126	57.7424	61.5223	266.266	293.516
ostta02g05410	unnamed product		19.7758	18.1689	3.72897	172.147	320.578	282.865	266.971	150.217	71.4786	54.1968	7.39403	177.495		17.2567	7.8796	3.2578	141.313	251.476	216.332	64.2382	17.3677	6.25461	3.56145	2.90631	91.4724
ostta02g05420	Lipopolysaccharide-modifying protein		5.65935	7.91632	1.31585	79.5514	117.115	72.8101	70.2059	65.4981	41.0449	17.6211	3.24668	54.3446		5.0372	2.98809	2.2786	81.2102	98.4061	61.0972	27.3548	6.1197	2.98255	4.03232	3.01635	35.6009
ostta02g05430	unnamed product		270.139	97.0495	17.0909	199.401	249.005	276.447	355.638	292.542	76.1211	138.497	55.6273	149.559		159.174	90.5187	35.4476	187.88	282.796	268.637	106.819	32.0724	12.6428	35.7011	29.0863	76.7446
ostta02g05440	5'-Nucleotidase/apyrase		3.65093	0.516432	0	2.70421	0	0.237827	0.557426	0.62444	0.392277	0.167995	0.285612	0.185495		1.98585	0.456552	0.426762	1.04259	0.457812	1.45085	18.6472	20.6727	11.8841	5.20262	4.01341	2.49638
ostta02g05450	5'-Nucleotidase/apyrase		4.61246	2.17481	0.258074	3.93404	4.05776	4.91667	4.96164	4.51823	6.87067	3.08711	0.738065	2.45		3.42117	0.699142	0.653524	4.64002	3.85589	5.41554	32.1249	26.5871	23.0083	16.2453	12.9903	5.16083
ostta02g05460	unnamed product		4.86491	4.71056	1.24758	3.4318	16.3826	23.2022	25.2014	24.8137	68.8396	15.7898	1.86892	1.10346		4.29573	1.8106	3.21567	4.34143	18.156	21.361	19.3804	12.0414	13.331	6.18979	4.34084	2.37604
ostta02g05470	Protein phosphatase methylesterase, eukaryotic		1.58555	3.63961	13.5249	2.16336	1.55299	6.79506	12.5819	26.8331	46.8491	5.75983	2.4481	0.105997		2.68219	6.26128	6.25918	1.78729	1.56964	7.66877	11.5129	11.0747	15.9101	5.76005	4.58675	3.1383
ostta02g05480	Ribosomal protein L10/acidic P0		973.198	1411.99	1325.36	507.178	2.35706	2.19157	24.4746	409.021	1135.26	884.401	1493.21	366.6		1307.78	1198.78	1281.56	452.677	4.30144	4.91526	35.3193	68.6353	196.016	406.449	624.959	349.119
ostta02g05490	Major facilitator superfamily domain, general substrate transporter		28.6024	44.0152	41.4853	20.4282	2.69904	6.73727	13.4768	41.6006	87.3679	64.5341	19.1113	14.9036		32.0077	32.6308	32.864	19.0958	2.57146	7.61772	9.78815	8.30897	11.5259	13.4994	10.6031	7.92534
ostta02g05500	unnamed product		23.8996	18.3496	9.86262	60.0246	22.2668	31.1669	28.6607	41.1901	16.8488	6.32024	38.5931	36.1725		12.3386	8.01557	9.3657	59.8979	19.8072	24.4488	9.94518	4.86088	3.51291	2.85441	18.9882	32.5581
ostta02g05510	Fatty acid desaturase, type 1		150.054	229.798	210.956	282.39	142.423	56.2346	39.2639	48.5953	79.4011	200.681	202.151	207.694		147.868	183.627	200.029	267.064	155.442	57.4608	27.9498	6.87923	14.848	52.1085	116.938	193.489
ostta02g05520	Molybdopterin cofactor biosynthesis C MoaC domain		8.77267	15.868	16.7564	19.9789	14.6369	25.9869	33.341	49.7991	40.6287	17.3995	14.7906	14.2168		10.6578	7.88095	14.1441	12.5529	15.8054	34.3734	23.531	8.92125	7.03342	4.04132	7.9356	13.4448
ostta02g05530	DNA/RNA helicase, DEAD/DEAH box type, N-terminal		10.2277	8.57092	9.97464	24.7922	11.8739	16.9059	26.3954	34.5553	24.6787	10.8333	9.6159	20.1404		7.71607	8.33027	10.9654	23.8049	10.9851	16.1009	18.0325	8.10582	7.05252	2.97461	6.67541	10.1081
ostta02g05540	unnamed product		21.7876	24.0331	16.6081	43.6757	22.567	17.334	24.9871	41.0252	34.363	10.3473	29.0262	31.6096		21.0035	17.2888	26.1882	44.5052	22.9761	20.6029	30.9504	10.7581	9.41109	8.45618	32.71	43.7359
ostta02g05550	Nucleotide sugar dehydrogenase		115.885	91.9951	46.0793	197.056	204.838	148.234	150.394	96.3639	48.1076	29.1826	175.132	199.223		82.829	58.1418	60.2591	165.992	167.157	131.248	80.1552	14.9131	6.27059	10.8841	65.6957	103.442
ostta03g00010	unnamed product		69.354	70.1464	60.4482	91.5146	112.45	101.981	108.736	113.667	102.87	74.2854	74.3322	80.7362		56.0235	51.1494	67.9804	84.5029	114.534	104.647	46.7509	13.0235	17.8421	20.3102	49.5579	53.4609
ostta03g00020	Paraquat-inducible protein A		26.7268	15.3476	25.361	30.521	99.9732	81.762	91.8858	79.3849	64.8741	48.7844	17.8806	43.689		21.7199	29.2831	29.7696	30.2605	90.4839	83.0476	43.2162	13.8822	7.71776	10.8952	15.8712	17.5117
ostta03g00030	unnamed product		37.3408	21.4132	6.21135	14.0603	473.108	245.239	212.557	110.225	43.5678	50.4185	11.1376	90.0983		38.8535	21.0338	11.235	12.094	367.902	217.893	88.0255	20.834	14.0788	21.1869	3.24178	18.2374
ostta03g00040	ABC transporter, conserved site		220.173	130.62	209.019	85.7508	25.46	24.3825	26.5868	10.3386	52.6675	208.226	186.566	139.395		217.203	291.875	190.744	85.2427	29.008	21.8573	31.2371	16.4033	14.8514	52.1393	60.2804	35.861
ostta03g00050	unnamed product		25.1887	34.5009	38.939	101.606	89.1301	106.308	139.648	112.104	55.0338	15.9164	49.7831	57.4548		27.1913	37.8946	50.282	122.681	68.7693	124.462	61.1811	18.3096	9.69213	5.13453	55.3968	108.554
ostta03g00060	RNA C5-cytosine methyltransferase		15.7303	77.992	157.088	7.58826	0.600488	0.669993	7.20513	310.436	562.756	214.306	10.6019	1.65991		48.0462	93.9157	111.079	3.84416	0.252887	0.661172	5.61193	29.6899	68.1398	40.3055	14.5108	4.13685
ostta03g00070	Ubiquitin-like domain		7.81861	11.2644	3.69181	49.6385	22.9417	18.392	15.9877	17.1934	15.5014	6.42442	6.43201	31.212		7.67095	3.87985	4.47293	55.9292	17.8966	14.0249	5.64653	3.477	2.30841	3.31596	4.96096	22.9118
ostta03g00080	unnamed product		87.2227	87.7997	85.1155	107.675	63.8744	39.185	32.0775	33.513	56.7911	110.921	94.8946	99.8901		79.0644	80.1083	91.3398	110.756	59.6231	31.6383	22.8506	10.6962	8.84412	21.2724	43.0967	46.2723
ostta03g00090	Uncharacterised protein family Ycf49		40.7078	37.9067	40.9717	44.1881	24.1439	32.7315	32.0263	27.7736	30.1647	37.727	39.4327	36.3891		42.751	32.8465	40.3991	51.3027	27.2032	32.6455	19.1974	6.86819	7.12084	6.39306	19.6074	25.7404
ostta03g00100	unnamed product		13.0611	9.07967	7.44319	25.9081	26.1069	36.3143	33.7155	31.2175	24.1389	24.9773	10.3705	19.7804		8.76308	6.68907	8.04685	24.6562	24.7304	31.2614	14.2542	5.84364	4.02307	4.59837	7.53032	10.1138
ostta03g00110	unnamed product		0.493407	0.63008	0.0843543	3.60386	24.2309	23.6373	26.1314	21.4492	7.2895	0.709493	0.201037	9.34857		0.304976	0.257087	0.120156	3.33906	22.4283	23.7946	15.0867	4.0622	2.151	1.19016	1.54089	2.38974
ostta03g00120	Nucleotide-diphospho-sugar transferase		3.6013	7.59648	4.81209	17.3735	13.933	15.2795	21.9758	16.3308	8.71897	2.61649	4.91172	15.3481		4.04189	4.29606	5.40048	17.8873	14.0626	16.006	10.8493	5.10071	3.96626	4.43133	7.9319	7.12812
ostta03g00130	unnamed product		0.62597	0.922342	1.60526	4.92628	36.695	59.5722	58.9867	53.5986	11.3498	0.180022	0.612119	8.54732		0.483642	1.06002	1.90548	4.74822	35.5677	51.8888	25.7243	10.038	5.82166	3.48444	2.15037	5.61771
ostta03g00140	Oxysterol-binding protein		225.676	227.462	252.961	335.413	158.059	82.5255	55.3742	60.8267	67.0277	201.103	198.356	188.963		218.734	239.826	275.5	382.149	168.992	77.4245	37.6972	13.8116	12.8455	76.0898	149.548	252.178
ostta03g00150	unnamed product		1.11789	0.304092	0.264624	0.318465	13.6558	48.1039	29.3766	29.4888	8.89294	0.890288	0.504532	0.436901		0.212606	0.358443	0.167528	0.306954	18.4209	34.4926	7.57248	5.95958	2.59915	3.06347	1.28903	1.17596
ostta03g00160	NADP-dependent oxidoreductase domain		94.5754	126.887	111.113	117.947	163.333	233.394	261.602	196.03	42.2538	9.2426	93.5239	117.055		89.8697	101.784	102.026	107.55	142.932	209.291	90.3591	24.1231	7.42729	6.89719	43.2906	67.1825
ostta03g00170	P-loop containing nucleoside triphosphate hydrolase		36.7238	41.2407	35.9692	38.7052	67.7054	90.6094	93.9022	60.1768	25.3508	15.4446	32.5903	49.6555		39.5402	32.5908	33.0799	40.1723	83.8475	90.328	37.0916	11.8784	5.60051	4.74785	12.6279	25.9204
ostta03g00180	Lactate dehydrogenase/glycoside hydrolase, family 4, C-terminal		1.78319	5.31024	3.75458	305.983	464.938	481.299	430.777	187.328	10.2101	0.755745	0.642428	212.67		0.812143	1.85825	1.91984	255.867	500.758	524.709	255.655	32.937	9.81952	5.43321	7.03432	231.343
ostta03g00190	Bile acid:sodium symporter		563.67	513.335	518.653	467.402	319.674	324.466	283.254	308.564	353.744	360.827	744.496	552.599		600.239	577.95	568.933	507.254	371.292	310.602	164.856	59.028	65.2272	133.098	333.464	397.665
ostta03g00200	WD40/YVTN repeat-like-containing domain		10.8388	13.8485	21.6143	3.5556	2.72705	5.24603	14.6103	27.2887	38.7854	21.0133	11.6366	5.39138		13.5863	15.8761	15.8739	4.32894	3.08895	6.77712	19.8014	10.1706	9.78071	12.3199	6.62779	3.10958
ostta03g00210	unnamed product		33.7919	38.6828	42.1233	24.4162	19.8067	28.9601	50.7812	48.1636	63.134	59.4825	35.993	39.3171		32.0156	31.5172	30.7567	15.4341	20.4825	29.7386	27.2061	15.1708	15.1568	19.5507	14.8464	16.3741
ostta03g00220	Ribulose-phosphate binding barrel		819.752	814.212	808.703	274.327	193.612	190.329	315.252	447.39	482.466	469.666	1503.5	1391.75		1086.99	989.062	861.744	250.838	192.756	207.54	167.26	60.5564	101.982	247.65	347.706	230.884
ostta03g00230	unnamed product		462.52	164.887	27.832	273.338	425.051	499.56	544.39	244.897	117.82	195.198	194.524	292.672		355.227	175.068	86.1363	298.837	281.47	318.615	136.798	40.4233	15.1992	39.4406	76.2169	157.166
ostta03g00240	Concanavalin A-like lectin/glucanase, subgroup		4.01498	1.11299	0.3752	4.16885	95.0545	151.938	321.408	350.591	360.537	10.5779	0.490767	24.332		2.89177	0.895298	0.34801	3.9625	65.7416	126.752	115.619	72.2856	42.7197	27.2168	17.8941	14.2209
ostta03g00250	Zinc finger, CCCH-type		9.24875	10.7909	9.68077	7.80579	3.98095	26.1279	74.4777	97.8176	72.1222	16.1762	4.79891	5.9937		9.91667	13.0802	11.2155	6.7376	3.25442	22.6195	31.1653	11.8287	9.98393	4.41281	3.77254	4.51712
ostta03g00260	Optic atrophy 3-like		49.7438	87.262	102.856	59.9573	14.3354	26.6312	46.3469	80.5579	49.4496	44.3817	177.337	34.0796		53.02	84.0829	96.9104	71.8299	21.8973	41.1018	26.4438	12.1288	13.2049	21.3668	99.8142	62.9376
ostta03g00270	Armadillo-type fold		84.123	65.7904	103.13	62.4552	24.9067	59.3831	94.9634	133.939	102.863	64.05	103.656	49.1533		69.7945	94.0296	89.4933	68.467	26.9116	61.5579	36.3367	14.2853	13.8903	14.3806	39.1968	29.533
ostta03g00280	Thioredoxin-like fold		21.8002	34.6997	40.3089	26.5692	15.1599	9.27136	7.81767	0.712476	10.6301	19.4874	36.6613	18.1663		23.3448	26.6247	43.9589	34.2002	12.0432	7.9321	4.89107	0.819	3.06703	10.5119	24.6307	11.3933
ostta03g00290	Arfaptin homology AH domain/BAR domain		34.1778	50.0093	46.4149	61.8204	78.4454	70.4219	55.9406	7.24351	11.6754	11.1967	66.8431	57.8516		30.4022	33.4484	52.5442	71.5428	87.2681	80.2739	22.3549	2.19118	2.41851	4.46673	34.5268	40.1347
ostta03g00300	Steadiness box		0	0.272921	0.0791662	0.190547	36.4807	31.17	48.5329	43.5601	22.3893	0.532686	0.226407	0.686204		0.190813	0	0	0.206617	35.888	34.7906	19.4826	5.23488	4.21685	1.37473	0.385633	1.31927
ostta03g00310	unnamed product		34.0668	39.9374	9.92971	94.9107	45.0366	14.8551	8.34914	5.41273	5.5005	55.8925	19.4781	85.5967		24.6237	10.8636	5.80272	95.1903	40.2673	17.5696	5.46439	1.098	1.08207	12.8493	4.6509	55.3702
ostta03g00320	P-loop containing nucleoside triphosphate hydrolase		11.2844	6.44047	2.84453	13.8287	28.3066	22.6248	17.6063	9.90846	6.34255	6.98009	6.92689	16.4955		8.48528	3.29033	3.69077	15.8525	25.7641	18.787	10.3562	3.11738	2.6173	1.77286	3.70414	8.35416
ostta03g00330	Donson		18.715	24.533	18.37	44.4142	43.4353	46.4397	47.6493	43.4611	16.4682	10.3933	20.1941	38.0141		16.8531	18.2418	23.8093	41.1052	48.4699	51.6917	32.0851	12.4897	10.2219	10.4176	16.1231	35.3011
ostta03g00340	unnamed product		3.20493	19.6988	21.1342	2.26081	0.284015	8.57464	20.0975	38.371	43.6594	25.0176	11.6406	1.1631		9.33886	12.6436	19.8464	1.02145	0.956868	8.52864	9.40761	6.41366	25.5484	11.2138	13.7264	1.5653
ostta03g00350	Fructose-1,6-bisphosphatase class 1/Sedoheputulose-1,7-bisphosphatase		1027.98	1126.17	781.137	1275.11	693.786	150.42	43.1931	22.842	15.0477	668.965	690.754	990.711		1009.08	821.113	749.289	1095.82	706.022	123.107	31.3089	16.1243	9.0653	319.514	491.083	770.987
ostta03g00360	Nucleic acid-binding, OB-fold		425.892	489.208	461.069	220.279	122.781	208.17	265.032	362.712	438.525	573.459	333.354	337.159		592.262	641.448	582.726	171.108	172.038	206.01	59.5483	28.1251	53.6833	186.453	196.045	159.877
ostta03g00370	Endoplasmic reticulum, stress-associated Ramp4		150.253	239.624	193.917	280.046	346.63	343.05	368.289	257.407	65.2885	53.0961	155.091	194.592		117.759	134.575	190.365	262.036	355.581	332.328	111.703	33.306	8.56243	25.146	101.821	204.804
ostta03g00380	Major facilitator superfamily domain, general substrate transporter		24.0045	24.0918	23.2866	26.3312	63.9022	82.0379	80.7613	34.546	11.7905	23.5111	32.2591	40.3342		23.8243	28.4454	28.9277	30.1126	73.03	93.518	28.3861	6.27016	1.83382	6.41376	14.736	21.8064
ostta03g00390	unnamed product		44.0656	44.5927	28.9972	23.2219	28.3666	39.4356	36.0993	16.7978	10.1896	38.6162	49.3915	48.8432		39.6993	32.2742	26.9288	22.1661	36.4901	42.0746	16.016	3.98446	4.22868	10.4132	18.6949	17.055
ostta03g00400	U2 snRNP auxilliary factor, large subunit, splicing factor		12.9774	41.6827	62.2713	18.4933	11.6702	40.3536	71.4766	139.209	156.983	46.4893	12.6051	9.0716		25.5176	34.036	41.6567	14.0682	11.4677	39.8032	24.6712	17.7232	17.7192	13.9628	10.6624	13.1018
ostta03g00410	Drug/metabolite transporter		19.0763	26.2198	20.3991	31.7325	37.7394	28.7874	32.893	17.0695	14.6405	9.99789	35.0036	21.1432		18.3012	21.3375	23.4608	34.9017	43.0237	33.9341	17.8365	3.04098	2.56873	5.90385	12.3289	18.6338
ostta03g00420	HD/PDEase domain		72.0332	77.2702	72.0767	60.9191	43.8618	48.5788	49.7612	45.9805	31.6551	29.1464	55.0262	45.2801		60.2756	59.5608	72.463	59.6812	43.1007	53.2335	18.5932	5.64754	5.6512	8.19979	35.3307	42.3038
ostta03g00430	Thioredoxin-like fold		46.9651	51.3374	60.3656	62.4255	57.4049	75.8669	112.192	144.222	87.3578	71.9144	44.7515	55.6401		60.012	64.8167	98.2084	63.1211	66.4488	84.0707	52.0452	12.9558	11.3165	23.0818	43.2707	40.8437
ostta03g00440	unnamed product		1.87839	2.46021	1.14181	35.4697	48.335	64.4097	61.0765	47.8339	13.0813	1.20046	2.78926	33.7562		0.860028	1.44997	1.6942	29.9866	42.8921	62.9823	33.8994	7.07838	2.42631	2.16865	1.73812	14.2709
ostta03g00450	Dimeric alpha-beta barrel		13.0767	9.80918	8.99335	13.3914	6.26826	7.74399	16.5908	28.3386	27.7416	17.2652	18.7451	15.0999		13.0426	7.74269	12.159	11.2718	9.16159	13.6558	12.2134	7.01179	4.14602	2.31608	5.56884	7.11248
ostta03g00460	Janus/Ocnus		14.796	16.9355	8.57851	10.8533	16.7605	16.2385	28.8521	40.7104	29.6641	17.2673	26.4209	12.5291		13.5193	9.16186	12.3239	9.18531	22.8558	25.0317	13.8477	7.9049	6.23215	3.81965	10.179	8.79736
ostta03g00470	unnamed product		6.46407	6.91898	6.63069	5.31985	77.1548	48.5814	32.4016	23.5096	18.5609	10.5129	3.9234	6.98371		5.97022	6.73614	7.88886	6.36526	58.4634	35.0622	25.2992	10.189	6.04628	2.48152	8.53889	9.65266
ostta03g00480	Cyclophilin-type peptidyl-prolyl cis-trans isomerase, conserved site		59.7227	55.7724	64.0846	67.1998	113.318	86.9812	111.098	123.647	99.6309	76.4602	50.5405	52.3544		62.8917	78.2594	83.9789	56.1851	101.646	86.7621	54.0809	19.0131	12.2301	18.0186	34.236	23.9779
ostta03g00490	U6 snRNA-associated Sm-like protein LSm4/Small nuclear ribonucleoprotein Sm D1/D3		269.79	278.083	354.619	218.807	132.719	220.959	325.702	427.635	286.929	167.808	301.246	112.369		220.275	298.145	332.474	235.441	105.885	189.725	88.8621	32.3808	43.3988	57.277	167.725	136.21
ostta03g00500	Decaprenyl diphosphate synthase-like		9.78502	22.4918	16.1851	21.592	70.8663	73.3023	70.2638	55.6469	14.7847	4.78391	23.9213	29.3631		9.97943	12.7461	18.4674	21.0662	80.522	85.82	25.1322	5.59108	2.70165	1.90638	17.7238	15.054
ostta03g00510	BCCT transporter family		1.29856	0.974083	0.847658	6.94655	114.435	178.344	184.371	156.615	32.4501	1.26747	0.96199	21.1925		0.87561	1.06617	0.843281	5.19718	92.8484	152.123	57.2339	17.5234	5.30652	1.31425	2.26117	6.32299
ostta03g00520	Phospholipid methyltransferase		134.399	103.913	130.122	179.128	116.208	113.751	119.516	37.9912	37.9561	58.493	130.535	127.269		138.95	120.143	99.5302	161.922	121.817	108.344	56.1675	12.6279	9.52012	20.8557	73.5474	106.316
ostta03g00530	unnamed product		28.9602	41.6774	33.6003	49.8083	68.1093	62.8456	66.5395	31.0178	4.34272	1.45549	56.2264	63.2129		29.4574	24.3924	25.745	46.9207	107.167	95.148	56.019	12.7489	15.1992	9.23412	37.2304	51.1871
ostta03g00540	P-loop containing nucleoside triphosphate hydrolase		10.4435	25.3366	18.9341	16.6401	7.83433	15.2278	23.1761	31.5703	15.3311	6.98474	13.1811	8.48356		10.058	13.2875	19.163	15.8219	14.5931	28.2005	21.3875	6.44632	7.62332	3.51504	13.3492	16.6067
ostta03g00550	Histidine phosphatase superfamily, clade-1		17.0272	26.6249	17.8226	23.5936	22.2027	23.6266	26.8593	18.2759	6.30057	6.99548	27.5242	23.614		18.2568	16.4764	15.0629	24.343	20.6978	36.0331	20.1454	7.4298	6.46354	4.64234	15.1929	17.8203
ostta03g00560	unnamed product		41.6993	35.1586	23.4664	30.0282	36.2859	33.247	34.265	22.0401	8.55633	4.66365	46.1568	28.6899		26.1324	19.9166	17.4887	25.8419	26.9313	31.6459	17.8503	5.551	3.02978	7.73724	18.0868	17.8203
ostta03g00570	Ubiquitin fusion degradation protein UFD1		15.0798	16.5059	13.9619	14.7476	12.3916	13.5548	19.4358	23.4472	19.8587	15.3196	22.0235	10.199		11.7419	13.1635	17.7415	16.4283	15.5533	14.4707	12.0722	3.60975	5.57795	3.48847	12.9661	11.7171
ostta03g00580	Mitochondrial import inner membrane translocase subunit Tim21		61.0522	64.4534	54.5397	69.7774	44.7394	65.419	100.513	81.0412	31.9881	35.1159	84.9595	41.9696		65.9352	57.3296	79.5665	67.0558	50.8277	74.7761	27.3246	12.1188	4.87465	8.58948	45.6755	48.1677
ostta03g00590	Major facilitator superfamily domain, general substrate transporter		30.9585	32.4899	36.9413	41.2401	13.6195	6.10922	10.6262	4.66016	28.5329	38.5206	47.3409	29.2917		31.4369	36.0474	51.8508	46.163	15.4326	9.21914	15.0685	7.80245	9.08935	23.5634	36.5025	27.0004
ostta03g00600	unnamed product		3.69607	2.32363	1.01102	12.9277	96.6022	80.8578	80.0626	99.5653	24.4895	3.54317	5.42143	36.4622		3.50297	1.92582	1.56014	11.3244	95.913	88.7392	43.0355	14.7152	5.29936	3.01752	2.46244	5.8969
ostta03g00610	3-oxo-5-alpha-steroid 4-dehydrogenase, C-terminal		5.53691	5.74974	5.27395	20.8312	80.4701	64.193	72.461	88.5005	29.5688	5.61116	8.50833	32.8203		6.0299	5.4952	8.21863	20.3527	82.1045	69.2512	41.9865	18.0785	6.89659	4.403	12.5158	14.8734
ostta03g00620	Triose phosphate/phosphoenolpyruvate translocator		146.841	182.787	221.45	96.5982	0.468087	0.0614431	3.02425	92.2781	227.521	132.549	87.7343	8.62613		198.223	206.965	255.644	92.5231	0.394255	0.281122	3.65469	13.6859	38.8608	51.0761	106.326	58.3029
ostta03g00630	unnamed product		24.0514	36.1831	56.7216	18.7094	15.8054	19.316	30.5491	41.8879	47.0529	57.2936	19.653	19.3203		31.6331	44.4051	46.5358	19.9933	15.5503	24.481	15.7962	7.2064	7.78806	20.2961	13.719	14.4555
ostta03g00640	Peptidase S1C		73.8324	71.4102	50.6243	66.3237	140.033	90.1526	85.7791	60.7394	31.0375	82.5305	62.4317	97.2636		79.3282	67.484	71.0295	65.3052	143.322	98.4983	35.4501	9.81853	6.14713	23.5471	40.9369	60.4825
ostta03g00650	Aromatic-ring hydroxylase-like		1.77929	3.84518	4.03055	22.8802	13.6128	7.48557	11.8145	9.89048	0.796571	0.767557	4.05981	11.3943		2.01627	3.39933	6.93279	23.9498	14.642	8.00983	12.0778	3.71686	2.84415	3.46652	8.5202	17.7423
ostta03g00655	TRAM/LAG1/CLN8 homology domain		35.3932	34.9452	25.4449	46.0573	76.5623	72.6647	44.9358	23.1965	25.3252	22.3873	30.863	43.8033		22.6868	17.8635	23.8682	41.843	77.2358	58.6039	20.2752	3.27112	3.04782	4.49036	27.9635	45.1606
ostta03g00660	Fructose-bisphosphate aldolase, class-I		115.475	126.311	104.468	124.485	44.3971	31.9139	31.0872	20.5733	34.7339	44.2791	137.719	60.4779		105.576	100.07	126.056	118.077	44.517	36.3485	14.8589	5.02546	7.69099	11.1595	103.178	99.7251
ostta03g00670	unnamed product		1.25282	1.86203	2.57023	0.874157	0.135158	0.443536	1.09155	1.16455	1.31684	0.563944	1.11857	1.03782		1.2794	2.6111	3.50192	1.45828	0.683038	1.82639	10.6327	3.85536	2.91288	1.81925	2.31349	2.60715
ostta03g00680	Thioredoxin, conserved site		106.348	123.362	101.752	98.2889	70.7575	91.0403	119.983	158.874	198.196	171.056	126.45	93.242		87.7224	81.0092	92.0416	86.6736	71.3983	82.9805	46.9634	18.3183	22.9758	26.4033	46.0852	70.1426
ostta03g00690	NOSIC		31.6077	114.203	329.325	21.1317	2.73178	41.353	182.665	1092.75	1158.02	297.418	44.1051	9.47306		93.2497	144.705	250.67	10.4586	4.60179	36.8704	73.7028	94.1575	150.613	78.7592	28.9253	6.07085
ostta03g00700	Oxoglutarate/iron-dependent dioxygenase		0.231004	0.726134	0.789863	0	0.0955322	0.0626999	0	0.460951	0.517092	0.177158	0	0.195613		0.475947	2.88873	1.72515	0.0687159	0.160928	0	1.46917	0.567716	1.70081	0.51435	1.15427	1.05302
ostta03g00710	Armadillo-type fold		0.573365	0.552979	0.499031	13.4484	20.0255	24.3057	34.8674	20.9505	6.41725	1.03933	0.492716	11.4759		0.515488	0.488861	0.761607	12.7762	19.5721	26.1294	18.6153	5.43144	3.47415	1.74088	1.77974	7.66272
ostta03g00720	unnamed product		31.2059	49.6064	42.8023	93.3359	52.2109	49.3679	59.8969	60.693	43.1092	30.7696	80.3861	74.0651		33.5067	31.5902	38.3876	82.4301	58.3236	60.676	26.695	7.09944	7.04823	9.52902	32.9675	49.9906
ostta03g00730	Histidine phosphatase superfamily, clade-1		0.770015	1.99687	0.947836	1.52091	17.769	16.8036	24.9828	29.1057	21.511	3.18885	0.602381	4.6947		1.14227	1.60485	0.750067	1.51175	23.0127	16.6386	14.0137	4.31464	6.62421	4.8006	0.384756	1.57953
ostta03g00740	Leucine-rich repeat, ribonuclease inhibitor subtype		108.902	192.208	222.613	81.9545	4.21965	6.55081	46.2491	117.63	142.925	120.987	87.8162	24.0098		111.662	206.455	218.406	80.1402	5.19443	7.06658	25.2469	14.7562	25.4724	50.3891	76.9661	48.0769
ostta03g00750	Rubisco LS methyltransferase, substrate-binding domain		17.3766	30.7672	34.4557	39.312	37.1633	43.75	57.7235	27.2953	13.5731	13.4656	16.7788	34.0769		14.5603	20.4566	25.2126	38.475	34.3405	41.3523	26.0367	5.57482	3.54992	3.88522	12.3518	23.3652
ostta03g00760	Transcription factor MYC/MYB N-terminal		1759.5	835.382	523.008	371.394	43.9305	78.719	546.097	1025.64	1631.65	3221.87	719.913	405.109		1421.83	691.533	453.48	350.998	38.8647	55.045	167.311	114.192	151.33	584.22	161.019	157.636
ostta03g00770	MIF4-like, type 1/2/3		255.62	372.19	475.679	200.653	4.37217	10.0434	61.1805	293.203	469.241	433.097	227.594	63.8454		385.816	473.193	449.816	176.003	5.42691	12.9756	39.2	33.23	52.073	104.484	141.798	96.7027
ostta03g00780	Polyribonucleotide nucleotidyltransferase		80.4613	94.8944	127.146	89.0136	40.8939	39.9362	58.6816	84.9929	101.164	126.344	85.3806	63.0929		82.7338	101.958	113.496	87.0141	44.8336	37.7167	31.0251	13.8604	14.8612	26.8824	47.594	45.2758
ostta03g00790	NLI interacting factor		19.5782	17.1021	17.9266	20.0475	20.0966	16.1098	19.5872	20.7964	13.2305	20.9099	22.8934	18.0097		15.184	15.3339	16.9833	19.8992	18.3912	15.714	7.8037	4.37597	3.16247	5.23111	10.6065	12.2596
ostta03g00800	Thioesterase superfamily		26.2883	31.4353	31.8335	29.6407	16.7195	19.3193	30.61	42.1219	44.357	41.595	39.4416	20.2517		23.5814	23.5378	30.8767	30.6584	22.7102	25.339	8.21801	4.05829	4.85444	8.02982	13.515	19.4675
ostta03g00810	unnamed product		41.3622	37.7956	42.4284	31.2698	33.6804	34.8983	48.0371	57.3083	43.638	45.3682	53.0931	39.0978		38.316	45.1079	38.9372	35.8623	32.612	42.2073	21.4904	5.83118	4.96999	12.1367	21.0948	17.9046
ostta03g00820	Carbohydrate kinase, FGGY, C-terminal		24.4044	33.1281	32.2906	23.797	18.3598	33.8243	36.1707	30.6392	16.8243	12.7676	40.5568	26.9586		29.3665	23.4701	32.8765	27.6864	19.669	36.4324	23.6246	14.0689	14.11	9.9717	22.8642	18.6396
ostta03g00830	Pyridoxal phosphate-dependent transferase, major region, subdomain 2		564.677	636.03	708.699	518.763	24.9933	37.0946	78.2782	140.041	162.134	156.25	698.511	289.806		562.312	636.713	677.824	490.637	29.8224	33.1669	46.0301	32.6309	50.742	102.283	373.092	334.973
ostta03g00840	SANT/Myb domain		90.9356	231.397	402.312	26.0988	2.52205	17.9874	208.921	940.092	1224.15	475.493	97.1399	41.0552		259.09	276.098	289.304	13.3034	3.25718	14.8103	83.639	96.8205	135.256	115.571	38.9373	9.26655
ostta03g00850	Ribosomal protein L18/L5		48.5623	59.2405	52.131	35.2028	38.8816	33.5654	54.6928	47.0828	48.9169	59.1118	110.436	32.6347		67.3624	49.7235	48.9544	33.0065	40.1247	38.5684	24.4486	8.74282	14.7702	37.0904	44.4393	29.9232
ostta03g00860	Nucleotide-binding, alpha-beta plait		30.3143	42.3396	55.9199	10.8494	0.948139	1.24457	29.8998	100.429	139.25	94.6531	18.5583	4.04462		37.7895	45.527	45.4101	9.09323	1.19788	1.73993	14.0205	11.4568	18.8052	26.375	14.6381	5.66096
ostta03g00870	Glycosyl hydrolase, family 13, catalytic domain		219.404	274.564	445.811	287.739	296.621	178.393	129.132	6.1232	104.654	629.993	170.349	212.837		228.702	403.88	406.088	274.506	369.967	167.057	58.1212	5.24953	8.18435	113.023	109.531	174.226
ostta03g00880	Prenyltransferase/squalene oxidase		30.4882	29.5506	23.9527	30.4578	45.0405	40.216	42.3789	27.693	43.1372	67.0529	23.4803	37.1028		29.2475	28.8789	22.7029	31.2179	50.7352	39.4484	18.235	6.62655	6.65843	17.9521	11.2275	22.4434
ostta03g00887	Uncharacterised protein family UPF0250		28.9822	43.5462	47.525	26.9595	5.5708	6.6477	20.6449	49.7446	70.1751	36.1574	60.8731	20.7397		39.108	41.6874	39.1662	28.2315	4.90539	6.59	11.6826	7.8249	18.5072	18.6323	29.5752	21.6313
ostta03g00890	Uncharacterised protein family UPF0250		22.9482	44.3491	74.5257	9.15936	0.814616	1.92474	14.317	63.4228	98.9891	56.2718	20.6426	2.75222		31.0473	56.4154	46.1146	6.9435	0.720433	1.6308	8.48039	7.11625	13.2436	15.9356	9.02238	3.03049
ostta03g00900	unnamed product		23.6377	45.0457	43.7792	11.0237	7.82031	15.3979	31.3282	77.3764	98.5923	50.3047	13.6119	11.3425		23.7014	26.1379	27.2466	12.1877	11.1152	21.0373	14.4552	9.68198	11.9077	14.035	6.88982	6.28545
ostta03g00910	unnamed product		2.39414	19.2418	4.83728	1.70166	0.090009	0.11815	0.415384	5.02548	124.333	57.6694	13.5503	7.18782		1.70403	2.3437	1.48407	20.5883	0.454871	0.81086	2.66199	1.71166	4.47006	2.09999	3.98762	2.23231
ostta03g00920	Serine hydroxymethyltransferase		46.7771	81.8502	96.1153	158.755	74.2152	47.6411	40.0483	4.67323	0.782867	1.67634	51.7983	68.7631		33.3265	68.867	101.919	143.112	61.6717	40.084	23.2054	4.19011	4.57399	6.16483	62.9842	115.085
ostta03g00930	FAD linked oxidase, N-terminal		0.117641	0.208007	0.0603368	0.0726129	1.31357	1.48477	2.75035	3.52115	2.68601	0.405988	0.115038	0.298853		0.218143	0.183889	0.0572968	0.104983	1.65957	3.72536	12.1725	8.67344	5.53882	3.14325	2.79215	0.804388
ostta03g00940	WD40 repeat		0.527097	0.483253	0.240304	1.48213	38.8371	32.023	34.6221	38.8658	12.6247	0.909525	0.629975	2.78964		0.542999	0.183094	0.427869	1.6202	30.7529	30.0741	23.1653	7.98826	2.9617	1.17363	0.365801	1.50171
ostta03g00950	Protein of unknown function DUF2838		0.164869	0.194343	0.0845596	0.101764	66.1706	52.3567	46.4901	57.8071	17.2716	0.0948293	0	0.314122		0.101906	0	0.160598	0.0735644	57.1979	40.8461	21.7778	6.4424	1.62915	0.367095	0.823809	0.281829
ostta03g00960	Ankyrin repeat		3.84851	13.2855	21.5714	3.22384	0.511572	1.17515	7.01701	44.9009	50.3961	19.2898	2.88972	2.18229		6.88144	13.1773	13.7903	2.94377	0.933577	1.02413	5.0432	3.64812	8.38875	5.20262	2.91884	2.58448
ostta03g00970	Mitochondrial import inner membrane translocase subunit Tim10/Tim12		46.0624	131.928	139.016	51.2239	3.77835	7.12947	37.4164	111.013	132.422	59.995	64.4006	17.8909		64.9427	109.49	139.799	52.3167	5.56919	7.56397	14.5267	11.2267	26.1106	28.819	49.4563	37.743
ostta03g00980	Major facilitator superfamily domain, general substrate transporter		47.9359	49.5293	63.7409	45.6605	38.0877	60.5971	65.0143	99.5745	102.633	83.2257	43.62	33.0748		44.6268	57.7395	70.4015	52.8782	46.0717	61.9176	25.2972	12.5443	9.4598	15.3182	17.5577	29.3373
ostta03g00990	unnamed product		0	0	0	0	0	0	0	0	0.252801	0	0	0		0	0	0.18335	0.167972	0.19669	0.233748	1.38128	0.27755	1.09409	1.2573	0.470258	0
ostta03g01000	Beta-lactamase-like		0.677613	0.798748	0.69508	0.1195	6.84557	7.01522	3.60256	3.14575	6.11056	0.779497	0.283979	0.36887		0.359	0.504381	0.942942	1.12301	8.29468	7.333	4.83052	0.99918	1.57549	0.215537	0.72554	1.32379
ostta03g01010	unnamed product		34.7172	45.361	29.1762	31.67	10.8978	3.51945	1.72963	0.596174	7.86491	47.3151	42.8112	34.357		27.2328	19.6148	21.5945	41.3087	9.76163	3.28978	2.25097	0.205593	0.972523	8.69245	12.8885	23.8337
ostta03g01020	Ribosomal protein S10, eukaryotic/archaeal		5283.74	7382.3	6278.14	4801.45	342.036	212.472	748.821	2293.15	3672.62	3896.23	5779.75	1651.63		4907.78	4831.89	5050.78	4549.63	344.905	168.977	366.929	330.374	546.656	773.848	1855.39	2777.16
ostta03g01030	Chloramphenicol acetyltransferase-like domain		426.558	445.376	366.236	424.057	38.1134	10.6522	14.5173	50.7831	102.162	311.038	337.274	179.887		411.747	387.761	381.145	376.068	46.4631	9.03554	8.62923	6.17714	15.5498	114.875	218.685	305.284
ostta03g01040	Inositol monophosphatase, metal-binding site		221.338	266.343	296.388	147.075	3.25617	2.71994	44.3978	218.189	292.038	247.024	154.611	37.2766		236.749	264.303	263.016	137.193	5.0696	2.46917	27.431	22.0476	38.8324	83.584	94.7801	77.4932
ostta03g01050	Frag1/DRAM/Sfk1		4.87993	4.93054	3.00343	37.3499	23.5253	21.2302	36.7213	29.9279	29.5871	4.81171	2.72683	26.5647		4.48135	3.92296	3.53118	32.9723	23.02	19.3924	13.5058	5.34541	4.86261	0.931334	4.18007	20.9737
ostta03g01060	unnamed product		1.03716	2.03762	1.77316	25.7494	27.3794	43.7279	55.754	37.9915	8.43529	1.12682	1.80304	37.3261		1.4246	1.14086	1.06642	22.4706	30.7077	48.3715	26.216	6.28736	3.08131	1.28296	1.43956	11.4256
ostta03g01070	DNA-directed RNA polymerase Rpb11, 13-16kDa subunit, conserved site		10.7173	34.6396	38.3003	7.25537	1.28676	2.25208	15.8354	115.305	143.013	54.8829	8.1137	1.31739		24.7881	25.9396	26.9412	3.39372	0.722533	0.429333	12.6852	10.1957	24.5165	20.0142	8.63738	0
ostta03g01080	Chaperonin-like RbcX		20.5857	40.4429	23.7559	64.8553	50.5474	51.8584	65.4799	60.6988	45.7921	20.7208	13.6298	45.7585		15.9051	15.4187	16.9192	53.3896	54.0025	51.6612	16.3655	9.48589	6.98	9.07167	9.64326	46.9192
ostta03g01090	Zinc finger, PHD-finger		87.8055	49.1819	51.7617	39.5188	28.5861	41.0254	50.0838	58.647	72.0591	161.026	61.1619	71.3374		73.1816	54.2883	38.6709	36.6258	27.4936	36.202	36.1877	19.1399	15.8816	24.265	13.6621	12.4414
ostta03g01100	Zinc finger, GATA-type		250.968	302.933	407.136	451.865	131.863	44.5495	21.0748	73.5082	70.4471	115.77	345.421	237.169		247.267	321.683	366.577	476.033	156.827	50.1779	34.8081	15.3578	16.1925	36.6014	238.577	371.949
ostta03g01110	Rab-GTPase-TBC domain		10.8582	7.78515	4.70786	41.9632	139.25	76.0188	81.3252	57.0546	19.9456	15.238	4.7799	58.1064		8.44125	8.59336	5.67011	36.5284	119.859	72.8428	30.2299	6.32741	2.99308	5.56646	4.00858	28.3201
ostta03g01120	unnamed product		32.28	21.0064	10.6725	29.9033	485.015	187.207	132.072	93.0819	25.8693	53.3372	8.19143	56.5213		43.8621	34.2502	22.5563	22.093	383.703	176.912	25.372	6.37272	2.41905	26.3736	12.5303	40.4956
ostta03g01130	P-loop containing nucleoside triphosphate hydrolase		49.0609	149.96	178.227	32.9304	5.25427	5.73256	32.1732	186.356	282.259	157.418	37.2723	19.0722		89.5461	151.945	151.353	24.1487	5.68995	5.32763	16.0641	16.3827	33.8244	45.5568	26.1085	18.4278
ostta03g01140	Exonuclease, RNase T/DNA polymerase III		12.1085	25.527	46.6969	3.30576	1.73337	4.55059	32.4418	124.061	173.729	45.2697	9.67742	2.66195		19.1426	21.9605	26.0848	2.59751	1.70329	5.63886	24.094	15.1079	21.5208	14.2581	6.98114	2.38829
ostta03g01150	26S proteasome subunit P45		66.9227	88.0797	91.1002	118.332	83.132	101.201	122.601	97.1061	95.9642	98.9806	76.5948	80.7435		55.568	53.3096	74.8285	112.184	74.0507	87.0653	51.4491	9.89287	12.1866	17.9259	33.9424	64.797
ostta03g01160	Orotidine 5'-phosphate decarboxylase, active site		41.3543	97.9137	150.187	35.85	27.022	37.151	29.8855	113.096	263.656	110.538	30.9732	6.14783		55.2579	127.134	110.31	31.3148	21.9416	23.8658	22.9826	13.7492	28.3819	32.3306	27.5634	29.2013
ostta03g01170	Ribosomal protein S10		958.195	1268.83	1332.75	675.087	3.11364	2.86097	21.3143	473.672	996.372	646.405	1757.17	389.226		1255.88	1261.62	1299.09	597.085	4.19604	2.49331	17.6803	64.3916	182.64	397.866	763.071	497.648
ostta03g01180	Serine/threonine- / dual specificity protein kinase, catalytic domain		22.2061	31.9499	37.4338	49.4846	64.3174	45.2044	44.3281	33.7216	28.1797	29.7711	22.9122	41.2719		15.7441	19.6526	25.289	56.0258	68.7608	33.5583	15.8164	7.70452	5.97926	7.6347	12.0341	28.4695
ostta03g01190	K Homology domain, type 1		282.393	503.23	640.122	570.041	345.525	561.263	604.306	550.645	290.769	74.4065	327.584	274.887		312.021	554.517	630.925	602.602	390.038	549.788	259.812	56.7716	35.6181	47.4646	286.542	390.171
ostta03g01200	Spermidine/spermine synthases family		6.77613	7.78267	15.5056	1.7159	20.9093	17.6139	30.6727	42.941	35.5866	33.9781	3.8228	2.4276		9.88018	11.2257	13.6243	1.55051	13.617	15.8589	13.3877	5.7645	7.17048	7.73724	3.90676	1.78203
ostta03g01210	TPMT family		20.2384	19.4386	9.84183	2.40587	234.722	208.741	202.711	132.434	50.9405	72.2586	12.4608	30.0863		24.0922	13.904	11.0983	4.01349	177.961	196.224	66.888	15.9161	5.75122	11.3491	2.24725	1.53759
ostta03g01220	FAS1 domain		6.32582	5.81367	3.07947	1.32358	26.0718	28.6356	47.2683	34.6588	16.128	20.1041	3.87926	8.85209		5.69932	5.80996	4.69979	1.4352	25.7688	32.7543	41.0711	15.9679	8.10179	2.62601	2.94655	2.19934
ostta03g01240	unnamed product		53.443	55.9818	61.7714	72.7392	97.8117	60.4056	64.4927	24.2878	8.54686	21.5548	57.8495	63.916		48.3662	46.2978	59.0609	74.7724	87.0634	64.9778	29.2302	8.34098	6.02795	10.6269	45.4882	68.089
ostta03g01250	unnamed product		13.3287	15.306	15.7892	18.1525	12.6956	30.8089	38.6491	54.4918	33.1464	23.5432	23.0403	17.5853		12.4374	11.6494	15.8314	19.2614	17.4325	39.832	21.9602	11.9192	11.3963	5.93548	13.5348	14.4055
ostta03g01260	Protein kinase-like domain		26.9986	24.7529	13.5305	25.705	26.5998	24.0317	26.7318	24.8618	16.7678	18.2187	53.4495	47.2934		23.9411	14.6192	17.8766	29.2114	31.624	32.049	17.158	5.39921	5.23111	6.48296	16.5325	15.9872
ostta03g01270	Rhodanese-like domain		15.3793	44.8444	25.7393	100.637	121.225	117.131	71.7234	23.6341	0.776521	0.13302	21.7104	91.7977		10.2922	16.3881	24.6677	97.4123	136.421	118.757	25.2872	4.77424	1.07542	0.772403	16.467	69.9735
ostta03g01280	Mitochondrial substrate/solute carrier		13.2421	14.4843	18.9678	11.929	6.95636	9.81121	13.7747	6.7334	12.6578	7.82241	35.1141	10.001		11.3557	16.4101	20.1039	10.4332	8.22772	12.7409	8.0542	2.11094	3.32849	2.9219	15.7967	13.4593
ostta03g01290	unnamed product		0.11683	0	0.119841	0.432673	4.05847	4.09063	8.91881	18.5833	12.396	0.403188	0.228489	0.148396		0.144425	0.121747	0.113803	0.521293	3.05208	4.64271	7.20169	2.06727	4.61781	0.260131	0.875652	0.798841
ostta03g01300	Tetratricopeptide repeat		216.366	116.016	99.8231	59.756	238.346	126.304	134.509	111.077	109.345	228.331	238.674	235.839		197.889	145.911	105.446	57.7757	231.915	138.013	90.9837	47.832	56	71.6288	67.3819	56.1957
ostta03g01310	unnamed product		2.89686	6.53251	4.90948	104.64	383.777	187.885	93.1461	9.90934	0.507481	2.17332	2.83276	78.7105		4.98241	9.71261	7.72932	95.8752	345.618	188.006	57.6747	29.9011	34.5553	25.5199	15.7335	126.166
ostta03g01320	Asparagine synthase, glutamine-hydrolyzing		322.316	443.623	567.61	207.875	1.46631	1.09985	2.36304	106.559	543.404	549.985	312.873	105.514		456.195	464.148	482.6	192.66	2.76411	3.91392	25.689	31.2036	77.1387	162.906	141.171	99.4769
ostta03g01330	unnamed product		4.29829	15.2001	12.4492	49.004	53.7975	34.5879	18.8194	5.83805	49.9187	32.8668	6.79926	44.8011		3.90703	6.85055	9.60534	61.1469	63.1462	45.0575	46.9428	27.4029	43.0613	21.1114	21.4774	54.0261
ostta03g01340	unnamed product		2.66477	5.83355	4.68593	109.967	225.284	116.241	85.0043	3.25551	2.04513	1.31376	48.7658	348.63		3.2942	7.14067	7.78721	91.3844	264.139	114.878	77.1031	39.2936	33.1914	11.8667	18.0706	100.214
ostta03g01350	unnamed product		3.71295	3.82961	5.71298	72.1912	214.202	104.305	74.8478	2.38143	4.36341	1.0678	17.7001	219.301		4.58996	8.2221	5.42514	61.2983	219.215	103.746	55.1753	33.5341	20.5029	6.20039	6.95724	80.9236
ostta03g01360	unnamed product		11.2036	10.9788	6.36926	12.4975	41.1968	33.1935	28.08	35.7847	13.7781	11.4906	51.0824	18.6884		13.0155	9.70582	10.7818	9.51619	75.3219	53.138	17.83	2.78656	3.92302	3.0055	18.548	8.30667
ostta03g01370	Alcohol dehydrogenase superfamily, zinc-type		4.2236	2.92225	0.565105	23.3495	19.0236	32.2233	59.6672	47.5049	20.964	9.08356	1.8855	15.8611		3.06464	0.574092	0.983828	20.5663	20.5325	41.7325	34.3634	8.80037	8.32574	3.27103	2.98212	15.6954
ostta03g01380	Zinc finger, HIT-type		50.2519	32.0944	14.7278	9.07831	5.21354	9.19599	27.8194	53.9052	125.695	283.096	58.0433	13.0105		61.4722	20.8008	12.8771	6.87514	3.65934	12.3941	24.0278	13.0384	24.8333	46.5884	8.74898	5.98614
ostta03g01390	unnamed product		1338.04	884.02	755.36	1020.96	1848.57	1911.24	1816.94	1682.06	1309.71	2015.85	978.916	1173.71		1390.81	888.055	864.111	894.551	1735.76	1772.42	1129.86	282.28	211.589	725.717	772.045	832.921
ostta03g01400	Ribosomal protein L13		84.003	120.43	151.735	84.9437	21.0171	51.4786	65.9946	89.013	142.845	80.3605	120.911	37.0454		96.7203	107.376	127.078	93.0427	21.5345	57.9068	39.4732	27.5547	31.2661	32.275	79.4105	61.4984
ostta03g01410	Transaldolase		59.4977	62.0978	54.2501	47.3082	35.4984	55.6806	60.5215	63.0715	69.6435	57.0363	55.7569	39.6235		51.205	44.3486	49.0013	48.5788	36.6994	52.0801	38.6589	19.4962	23.2961	19.3195	38.4522	27.5454
ostta03g01420	hypothetical protein		85.3861	98.6333	118.655	108.471	83.6438	65.4866	101.238	48.3632	46.6532	42.9117	94.2056	81.3966		67.1614	91.6547	103.759	91.0867	69.646	56.6307	53.1163	22.7086	18.7984	29.718	51.3008	68.1536
ostta03g01430	unnamed product		34.5251	15.9171	4.21833	70.2767	165.015	222.103	288.926	179.329	21.9689	15.6041	28.4194	141.266		24.5458	7.13169	4.51399	65.1531	139.147	202.598	101.839	27.4684	3.63903	5.05654	4.447	40.6041
ostta03g01440	Plastid lipid-associated protein/fibrillin conserved domain		54.7353	66.6916	64.6491	56.5247	94.3525	112.066	117.521	84.2216	30.4834	17.7846	72.7594	82.9777		49.6907	50.5948	65.4932	53.1314	84.6262	104.002	38.5255	10.7679	4.35936	5.71279	35.0091	42.0593
ostta03g01450	Armadillo-type fold		0.129811	0	0.133157	0.160249	0	0.739907	0.619362	0.555058	0.348691	0.149329	0	0.164884		0.160473	0.405824	0	0	0.135648	0.322411	2.28625	1.3399	0.603635	0.289035	1.29726	0.4438
ostta03g01460	WD40 repeat		0.716509	0.120657	0.104997	0.0631798	67.1785	136.106	87.4199	78.1686	8.38596	1.70736	0.400374	0.260029		0.379607	0.16	0.0997068	0.228361	68.0273	99.9748	17.4266	7.47121	1.54693	1.36746	1.15078	0.349945
ostta03g01470	Chaperonin TCP-1, conserved site		52.5213	129.834	177.71	67.5576	34.6899	51.4326	87.9179	83.8524	46.2654	7.67906	44.8315	37.0355		72.0892	122.589	150.722	55.8054	32.048	43.4823	39.2816	17.0863	11.2012	7.43163	35.5578	35.3093
ostta03g01490	Acyl-CoA N-acyltransferase		4.88236	3.48798	1.51764	14.6114	20.5582	19.7573	17.083	10.8811	21.2618	18.2109	2.4595	24.994		4.93821	2.62102	1.72941	16.5038	25.0457	20.9454	11.5086	3.05426	4.12791	6.25905	2.21781	10.6221
ostta03g01500	Armadillo-like helical		31.4559	33.4485	33.0734	22.2474	14.4721	26.414	34.8321	48.701	53.2495	32.6424	33.0028	19.5613		19.767	35.9896	41.7484	25.0886	14.9971	24.8216	12.1189	5.89458	7.1613	7.7335	14.7353	11.4264
ostta03g01510	P-loop containing nucleoside triphosphate hydrolase		26.1723	53.514	46.5225	78.0624	60.0488	90.6462	117.648	78.4522	44.6615	24.1273	36.0233	55.6151		23.5455	37.922	50.2902	82.7862	61.7699	94.167	51.173	12.8202	7.60652	8.98072	30.5667	39.0703
ostta03g01520	Mpv17/PMP22		0.370956	1.31181	0.380518	12.8223	152.489	115.99	63.9534	35.213	13.618	0.568976	0.362747	26.0722		0.458577	0.257713	0.843141	9.7105	166.684	115.782	62.9741	17.6862	10.9249	7.709	3.70714	27.4784
ostta03g01525	Domain of unknown function DUF3641		33.2979	37.9749	44.6593	29.9044	12.3934	25.4189	48.4563	84.9288	71.219	43.9544	48.0276	17.0236		36.3264	44.5888	57.6538	32.2407	12.4393	28.7389	28.7115	13.5024	11.5162	16.3109	26.621	16.5068
ostta03g01530	Domain of unknown function DUF3641		49.5303	45.7061	28.079	57.3601	74.4606	58.6354	60.8125	45.9445	23.3299	10.0221	99.6032	56.6966		39.0247	33.065	37.9272	52.2633	87.274	64.314	30.7827	6.5819	5.87682	6.46612	41.3827	38.2429
ostta03g01540	unnamed product		19.1648	15.9346	10.5315	14.9979	55.621	49.8813	37.8824	32.7787	18.3855	13.9758	41.4973	20.2133		12.2689	11.7689	13.1678	14.354	67.7685	46.7496	17.831	3.78477	3.77958	7.62001	21.8029	7.60512
ostta03g01550	unnamed product		962.64	909.685	704.733	648.952	1077.21	809.685	729.493	863.932	1072.24	986.125	1165.1	848.4		1014.84	806.729	940.584	618.857	1109.61	861.861	235.211	80.093	131.603	319.714	476.304	470.682
ostta03g01560	Histidine triad HIT protein		16.1753	9.53344	5.60548	29.1426	56.9495	89.5274	82.8083	107.297	99.8155	21.3733	58.3532	60.804		18.1044	11.8448	8.72981	24.5781	77.8891	117.809	55.8214	17.0828	22.3617	10.2206	11.4682	17.9353
ostta03g01570	Domain of unknown function DUF292, eukaryotic		2.3501	5.19417	2.0089	36.3854	41.6697	35.083	37.47	31.235	24.0672	10.9265	2.87262	25.6219		1.6947	1.73472	1.24	43.6048	38.0645	37.9401	24.4318	5.63122	3.98425	6.10481	3.66964	23.4342
ostta03g01580	FAD-dependent glycerol-3-phosphate dehydrogenase		37.7447	24.8206	25.6777	34.6353	22.094	29.412	36.4455	32.2306	14.0649	9.4055	46.0547	45.9512		40.568	23.2849	25.8569	32.284	24.2855	31.0865	23.178	8.00996	2.99473	4.86295	15.3902	20.1031
ostta03g01590	Sel1-like		8.3048	13.6012	13.796	4.44561	6.29145	14.4223	23.2837	40.5385	49.7486	31.0277	10.0615	5.88111		7.54082	10.7222	9.951	10.1658	6.60467	13.5989	13.591	9.3199	7.0914	5.89104	3.85591	4.77398
ostta03g01600	Ribosomal protein L30, ferredoxin-like fold domain		1372.59	1926.06	1841.67	1279.71	146.943	83.8071	205.259	798.369	1310.25	1219.52	1221.53	607.55		1670.06	1493.41	1463.78	991.402	135.964	63.4655	91.9303	82.7052	189.489	406.034	688.552	647.296
ostta03g01610	EMSY N-terminal		130.166	192.11	153.714	133.906	131.419	263.449	226.315	180.372	96.404	101.673	188.048	126.383		129.458	129.086	123.011	123.808	130.701	223.012	71.1493	19.3517	18.3703	23.8539	71.9327	104.844
ostta03g01620	unnamed product		3.04545	2.24367	5.27167	9.86883	6.13982	9.29931	18.5266	29.6251	20.9626	2.84648	3.90871	7.25305		3.5295	2.18187	4.82066	9.51213	8.95048	12.7642	13.4092	4.77137	2.65531	1.27143	1.42662	4.55519
ostta03g01630	Concanavalin A-like lectin/glucanase, subgroup		0.527736	0.684286	0.378937	1.17267	3.66653	3.09398	2.7194	4.9644	4.18184	0.849918	0.412847	1.20658		0.652389	0.329969	0.616878	0.894805	2.86762	2.16271	4.72474	6.69233	3.80375	2.5851	1.18663	1.26296
ostta03g01635	Ribonucleoprotein LSM domain, eukaryotic/archaea-type		7.71267	14.6112	8.19403	13.9417	18.7958	19.5134	22.3424	20.2583	12.9483	9.50606	22.3566	24.8412		7.83185	5.16683	5.90297	14.2571	21.5879	16.4194	16.5753	8.12341	12.1684	9.81308	15.14	8.4755
ostta03g01640	ABC transporter, conserved site		69.6701	56.9248	64.7109	31.8106	1.77609	1.78739	12.1582	19.0576	35.506	43.531	53.8028	13.3953		61.1143	96.0739	94.407	34.8767	1.845	1.65928	6.65347	3.65897	3.77229	7.65006	26.5861	14.3566
ostta03g01650	SOUL haem-binding protein		24.8886	27.2559	21.9065	20.8134	7.57014	12.8134	25.742	23.4813	8.41072	22.7199	47.2626	22.4352		26.7974	37.482	34.7235	19.3447	7.04727	17.7471	11.0764	3.31482	3.36004	5.00537	15.2444	15.3711
ostta03g01660	unnamed product		2.06589	6.33154	0.635744	3.06037	21.5297	22.2049	25.8251	59.8915	44.1168	42.3019	5.25247	9.70907		1.02155	0.861138	0.402475	1.8436	26.1213	29.247	17.2828	4.87405	4.80331	2.29994	1.03227	2.82517
ostta03g01670	WD40/YVTN repeat-like-containing domain		74.8493	142.956	165.263	59.8501	19.2583	50.0393	100.712	188.452	230.567	147.583	48.4488	36.2825		110.141	118.772	130.01	44.9729	19.3315	44.2752	42.2358	21.0079	27.3568	30.9328	30.9898	27.3828
ostta03g01680	Helicase, C-terminal		0.564182	0.805048	1.12699	8.21105	40.929	24.9767	21.3932	9.67494	3.62916	0.853962	0.609772	9.12745		0.880982	1.54718	0.925587	7.8701	37.7003	22.8257	20.4831	6.12994	3.72815	2.31405	1.78047	10.9639
ostta03g01690	Tetratricopeptide repeat		98.0638	123.766	125.596	171.027	219.466	215.605	202.2	122.685	70.8843	45.2777	149.363	128.678		89.8488	96.2485	136.804	198.773	243.155	228.703	95.1849	20.4453	13.779	15.1872	72.9132	149.091
ostta03g01700	Methyltransferase domain		11.9514	11.1153	6.86082	12.0467	9.25024	10.0888	10.9862	15.284	16.1989	8.57698	18.9779	9.19189		11.6569	6.39862	9.07848	13.6987	9.28069	11.0293	8.85089	4.68871	4.71626	2.92963	7.67022	12.7453
ostta03g01710	Triose-phosphate transporter domain		2.79428	1.6469	0.0895721	1.18576	337.79	345.418	301.725	232.763	139.093	17.177	0.85389	40.2619		1.6192	0.909966	0.425296	1.5585	255.676	243.013	123.802	32.4476	34.5145	4.8607	1.96345	5.67218
ostta03g01720	Oxoglutarate/iron-dependent dioxygenase		44.0535	55.5872	50.2297	41.6122	27.595	32.0105	58.8205	68.6382	64.7247	99.1726	46.1978	27.0473		41.8834	52.4659	66.5098	43.7753	24.2334	28.0497	33.0241	18.0513	15.7348	33.784	29.5078	18.8632
ostta03g01730	unnamed product		31.9165	40.2847	62.255	42.6737	25.9515	36.8639	58.6638	73.2329	67.1351	48.9162	36.1079	36.0494		30.5931	36.33	41.4211	43.293	22.7818	40.0014	24.935	10.8607	11.9874	14.869	14.4758	16.1157
ostta03g01740	unnamed product		0.904824	0.711051	0.206255	1.73754	31.6815	19.5654	27.4379	39.2052	32.4065	10.7557	0.0983114	4.59719		0.621415	0.83814	0.489658	0.986898	23.6378	20.4755	17.2639	10.0807	7.71381	0.447704	0.502352	0.343715
ostta03g01750	Signal transduction response regulator, receiver domain		27.9575	29.6039	23.3313	27.4934	77.3076	98.9694	92.2442	41.9414	20.0473	6.81378	29.8873	40.9282		13.473	13.0857	16.3861	25.5834	71.0558	79.7358	31.9915	10.1315	5.50869	1.58262	8.87899	16.2003
ostta03g01760	unnamed product		24.6229	23.9473	16.2229	35.5553	39.4818	38.2672	32.7601	15.3392	10.2751	15.087	26.0898	22.2932		18.9945	19.8977	23.1083	31.4398	43.1971	34.7295	13.493	4.92954	3.81166	8.15933	21.3624	23.518
ostta03g01770	SNARE associated Golgi protein		156.858	150.318	146.615	96.0879	119.24	160.461	143.839	149.432	98.1722	108.175	141.603	97.7379		208.44	190.327	227.749	79.8626	148.635	148.672	38.128	10.7783	12.1721	41.348	122.898	91.5173
ostta03g01780	DNA topoisomerase, type IIA, conserved site		110.332	72.5088	87.2856	72.8021	152.026	110.551	102.676	91.1388	69.502	62.3373	100.634	65.6683		115.994	143.007	157.501	78.5499	137.484	103.428	45.6418	11.8059	8.45632	18.8052	63.4238	46.5664
ostta03g01790	unnamed product		9.46665	16.1512	18.6547	5.22813	9.58132	9.73693	15.6899	12.1435	2.67671	8.59739	7.30829	7.91081		14.7824	17.9129	20.6268	5.11327	10.9336	19.1811	25.9599	7.71426	4.34417	10.5391	5.6016	17.0341
ostta03g01800	ACN9		124.729	227.961	262.039	147.683	193.432	238.282	295.268	193.075	71.6791	126.927	153.927	232.312		142.329	221.838	222.551	105.153	188.926	253.565	118.814	39.7904	19.5193	70.7649	90.639	114.807
ostta03g01810	Mitochondrial outer membrane translocase complex, subunit Tom22		57.2466	105.582	132.225	86.5346	89.383	111.303	150.877	110.235	33.9973	49.2785	111.579	116.738		82.8039	123.776	114.183	55.9521	118.421	123.806	64.015	17.8015	16.7509	25.146	44.7556	50.5932
ostta03g01820	Hyaluronan/mRNA-binding protein		414.904	448.886	407.4	264.804	7.5582	12.445	80.2658	352.076	453.606	365.773	627.502	110.506		453.45	375.676	363.865	250.273	7.03615	17.2546	61.3339	52.323	115.18	98.5216	221.896	198.047
ostta03g01830	WD40/YVTN repeat-like-containing domain		0.586678	1.556	1.05315	0	0	0.119428	0	0.125429	1.5759	0.506167	0	0		0.906566	2.44548	2.00018	0.392662	0	0.546423	5.38159	4.97427	3.06913	1.30629	0	4.01149
ostta03g01840	Urease accessory protein UreD		0	0	0.113575	0	0	0	0	0	0.148706	0	0	0		0	0	0	0	0.1157	0	0	0	0	0.493059	0	0
ostta03g01850	unnamed product		0	1.22507	1.91893	0	0	0	0.198348	0.533264	0.837499	0	0.813029	0.264017		0.513906	3.24908	3.03708	0.556472	0	0.258126	2.44054	4.90395	2.17475	0	0	2.13188
ostta03g01860	P-loop containing nucleoside triphosphate hydrolase		75.4387	111.648	119.756	102.296	23.1913	33.7715	55.3444	55.0935	33.8479	52.8944	97.2711	63.2802		73.5538	91.7451	129.248	122.131	21.4518	34.6131	26.3327	8.36752	4.07453	14.1214	51.0797	53.6364
ostta03g01870	Domain of unknown function DUF1995		52.3503	64.4822	37.1674	82.1978	32.5473	22.7026	17.2879	14.5876	2.05401	5.14251	55.5633	59.7705		36.7934	32.1193	33.6905	72.9629	31.8391	21.1834	8.46031	3.29591	1.91465	5.50069	26.7459	48.6655
ostta03g01880	tRNA-dihydrouridine synthase, conserved site		13.5917	22.2906	28.4902	14.8333	5.25427	5.69403	17.3871	39.8393	60.0549	48.0387	17.9138	10.2583		18.3848	16.8322	19.1878	14.7659	2.67589	5.38164	10.2632	8.13286	7.21335	10.0876	8.85834	5.38753
ostta03g01890	Phosphatidylinositol 3/4-kinase, conserved site		0.126736	0.199189	0.303339	13.4028	52.7262	57.2055	48.0929	44.7978	5.56036	0.242985	0.123931	26.454		0.156671	0.220116	0.0823016	10.2543	39.9069	35.6218	22.5689	10.1538	2.16089	1.59906	1.16099	11.6987
ostta03g01900	Zinc finger, RING/FYVE/PHD-type		0.235282	0.693358	0.603368	0.145226	1.16762	1.91583	1.01033	1.00604	1.106	0.135329	0.115038	0.149426		0.290857	0.367778	0.458374	0.314948	1.5981	0.438277	2.93521	0.867344	1.50437	0.261938	0.293911	0.804388
ostta03g01910	Mitochondrial inner membrane translocase subunit Tim17/Tim22/Tim23/peroxisomal protein PMP24		60.3588	81.7206	109.957	84.353	29.8478	28.2835	53.2506	64.2785	48.7544	41.9225	77.5375	37.4294		70.2162	91.3819	124.524	92.4835	31.5364	29.3462	20.0575	6.92709	8.77109	17.7501	86.4247	77.3835
ostta03g01920	Thioredoxin-like fold		29.8008	25.7188	8.12746	50.2923	45.6287	33.2693	29.3967	42.0705	55.6691	49.1777	49.841	38.4534		17.2504	9.36582	8.9851	58.2538	40.2235	28.8574	13.7983	5.49287	5.29287	5.7928	18.4656	27.8967
ostta03g01930	DnaJ domain, conserved site		1.09292	1.07359	1.05881	45.4229	24.7083	34.4602	27.174	17.4987	16.2282	1.3271	0.474996	26.7618		0.525419	0.759283	0.591451	50.2291	19.8593	24.9582	13.9019	4.65568	3.88225	0.405581	1.06187	19.3053
ostta03g01940	G-patch domain		35.5045	40.4594	42.9314	44.1942	66.4854	57.52	73.3956	72.9085	49.6679	56.297	44.1746	35.8154		34.6747	51.9985	66.5811	49.4036	68.4171	54.8161	22.3171	10.2313	5.66351	16.271	35.9609	32.0493
ostta03g01950	Adipose-regulatory protein, Seipin		38.6199	63.2342	54.9237	50.2896	74.8108	120.04	138.271	92.441	30.0652	19.0234	44.6676	58.6605		34.4042	45.4994	59.425	47.7821	81.1345	108.317	36.8505	11.5976	1.64113	4.9394	27.4597	25.1659
ostta03g01960	Defective-in-cullin neddylation protein		20.275	29.56	16.6929	63.0669	25.3198	37.0374	38.9496	29.4303	12.0031	8.43943	44.7398	48.7953		16.4895	11.9542	14.8123	65.8265	22.023	30.3136	23.4926	7.27749	3.10135	2.97	16.9959	36.0265
ostta03g01970	Major facilitator superfamily domain, general substrate transporter		103.141	111.153	130.174	175.536	46.777	39.4899	43.7752	49.8712	63.7259	132.963	61.131	88.9259		86.6393	92.4066	123.834	159.67	50.5214	34.0693	22.5527	7.51596	7.2326	37.3852	86.5191	122.239
ostta03g01980	unnamed product		1661.45	1891.22	1563.33	2971.72	552.911	87.7156	15.3364	35.1651	102.287	1317.15	1538.32	1658.86		1485.61	1305.74	1497.12	2720.89	652.404	73.5406	9.98768	6.6185	13.2974	538.705	1003.46	1884.99
ostta03g01990	Ribonuclease H-like domain		0.816401	1.581	1.49544	1.72771	72.7097	52.8492	49.0803	43.486	17.7004	0.87207	0.399168	1.18512		1.08133	4.01074	1.93133	1.09283	63.2521	40.409	21.3967	5.93317	2.23714	0.779051	1.6026	1.1962
ostta03g02000	tRNA Ile-lysidine/2-thiocytidine synthase		10.5937	14.0062	21.0482	15.3751	12.5511	13.4054	19.3984	13.426	16.8558	10.375	13.0657	11.2133		7.78677	12.4817	15.9902	16.6505	11.3692	16.2372	11.6261	4.22189	3.32849	2.86877	6.79555	9.95175
ostta03g02010	Complex 1 LYR protein		24.4256	45.0457	33.9457	53.4972	35.1914	37.5325	36.842	13.8132	23.8103	20.3938	71.27	41.5336		20.9417	26.6853	24.1766	55.1964	37.4625	55.7733	19.0809	3.48551	3.66392	1.75437	12.7954	35.0189
ostta03g02020	Protein kinase-like domain		9.15202	15.5749	16.7864	18.2564	7.44434	3.80013	2.89183	0.25916	4.63996	7.59974	13.8688	9.39221		6.59344	8.96878	11.0994	17.308	5.95347	2.93544	4.26985	2.59179	1.69104	1.61942	3.33134	5.80195
ostta03g02030	unnamed product		34.6245	71.7438	75.1962	132.822	71.735	58.3147	64.2742	23.827	13.7148	44.576	51.6472	63.2208		23.1571	43.6224	56.52	109.775	59.0069	47.6174	21.0417	3.78931	4.32394	9.33565	36.3253	63.8116
ostta03g02035	tRNA Pro_TGG		28.2339	23.2968	17.377	26.1407	3.50285	9.19599	9.42979	2.4145	11.376	8.11976	27.6091	5.37935		15.7063	16.1822	34.3781	20.1566	7.37586	7.01243	12.4315	14.5714	19.6936	6.28651	45.8501	28.958
ostta03g02040	unnamed product		32.4787	47.5117	8.38889	85.2366	201.619	253.334	225.089	81.2272	0.941465	0.806376	13.4809	137.711		32.6401	26.2974	13.2012	61.7211	256.741	261.298	62.2431	6.02953	4.21035	1.82092	4.96203	65.9043
ostta03g02050	Thioredoxin-like fold		82.2816	94.7823	26.4258	251.529	64.8915	14.7475	6.10856	3.73859	0.629089	30.3537	62.2923	109.273		53.657	31.0764	23.7256	250.658	59.3876	15.3175	6.6454	4.60452	2.54111	11.4721	43.2984	153.731
ostta03g02060	rRNA processing		21.4378	93.3051	131.019	22.0229	4.27781	14.2823	72.2434	196.28	213.225	126.41	19.3508	5.71258		39.2888	89.204	80.3169	18.8634	5.01297	15.266	36.7444	22.5479	42.1756	41.3908	17.2289	16.9135
ostta03g02070	unnamed product		43.7969	67.2117	51.4246	45.3955	25.2889	40.5969	50.4674	53.708	40.1398	33.4296	44.1746	33.4132		45.2885	39.6124	44.0039	47.0732	30.0791	46.6925	26.8843	10.7635	7.84541	1.22664	25.8068	39.0815
ostta03g02080	Mog1/PsbP, alpha/beta/alpha sandwich		25.4495	16.932	8.00783	48.9565	30.9929	37.3772	45.7397	35.383	65.8447	40.2321	21.0694	53.7439		17.564	7.15895	6.84393	55.1753	30.999	40.7174	19.0196	5.98587	7.80483	8.34338	4.29083	17.615
ostta03g02090	Major royal jelly-related		6.29929	3.75707	1.49313	6.07238	8.00206	5.43585	5.67583	3.2408	8.76376	8.31463	2.11056	18.7122		5.83265	2.1184	1.39346	7.1892	8.10361	6.35794	11.4185	6.40215	4.55141	3.57632	2.06913	3.43206
ostta02g04990	Translation elongation factor EFTs/EF1B, dimerisation		69.8601	64.0883	66.3299	54.2862	8.55563	13.1836	28.9927	34.8714	23.7588	10.8072	64.3072	21.4539		54.4854	56.5531	72.2366	53.6024	9.81707	17.6242	13.7883	5.7475	6.73881	5.78581	33.2093	31.0935
ostta03g02110	unnamed product		0.238596	0.843748	0.489493	0.883628	5.62429	7.18841	18.2145	33.2589	16.9839	1.09788	0	0		0	0.745915	0.46483	0.425845	7.97839	4.1482	4.90256	4.22189	4.43799	0.531254	2.3844	0
ostta03g02120	unnamed product		0.359159	2.25794	6.26308	2.36467	3.11914	3.89936	16.2225	44.1265	33.7663	0.688601	0.936564	0.152066		0.295995	2.37041	6.76386	0.961536	2.00165	4.46021	11.0697	6.35521	6.40215	0.266566	2.69193	0.4093
ostta03g02130	Phosphatidic acid phosphatase type 2/haloperoxidase		123.804	127.471	73.5547	149.539	189.154	35.3353	8.1934	0.496131	2.49338	202.082	106.314	244.65		116.183	94.1914	55.6077	142.995	196.784	30.115	3.40588	2.39529	1.88843	43.4027	43.4827	109.882
ostta03g02140	Ubiquitin supergroup		42.4439	54.1276	36.1543	168.679	682.093	611.382	419.825	371.037	140.679	12.5633	24.7572	70.4635		38.0479	50.4381	47.0262	127.696	453.51	365.725	117.849	42.09	26.2581	6.07926	18.2935	64.4925
ostta03g02150	Exoribonuclease, phosphorolytic domain 2		34.2792	42.9131	53.4257	29.8516	24.726	43.2752	62.7596	82.9453	86.3686	48.1454	41.5761	17.889		30.386	37.7989	42.3214	30.7092	27.2126	52.3045	31.9806	15.4775	13.5924	13.6084	24.564	14.0815
ostta03g02160	unnamed product		7.42997	6.65623	5.48747	6.97084	8.11186	5.56599	6.80646	8.89554	4.78991	9.91465	72.3649	10.5699		8.08275	3.40678	2.6055	4.77394	16.1492	16.2393	10.4686	2.19118	10.0195	8.60259	25.9879	12.1928
ostta03g02170	Reduced growth phenotype protein 1		50.4324	55.3261	38.2613	50.7465	49.3612	67.0084	77.7865	61.6695	49.157	47.914	72.4929	52.7077		46.9747	40.3273	48.8232	64.5614	58.7903	74.5956	39.5754	12.146	10.4792	13.1498	48.924	41.9758
ostta03g02180	Conserved oligomeric Golgi complex, subunit 2, N-terminal		21.5989	23.7627	31.7564	30.7937	39.0918	39.5887	42.4745	36.8332	26.108	38.0492	21.9492	28.0802		21.9364	22.2873	24.6697	31.9357	36.4662	36.079	23.8684	9.9918	6.59735	9.71265	10.6866	20.4154
ostta03g02190	EF-hand domain pair		73.5282	125.477	158.488	44.0992	2.48429	12.457	43.8719	156.994	267.646	214.684	78.0104	28.3846		97.8269	132.963	128.033	38.169	2.51093	12.3339	21.3951	19.6057	33.1485	41.91	37.8207	22.7282
ostta03g02200	Serine/threonine-protein kinase, active site		30.3329	22.5824	14.9206	36.898	22.3375	31.2712	46.0416	33.4491	20.2505	16.1205	43.7988	33.5716		25.437	14.8806	16.8471	40.0495	18.9996	29.0777	18.094	5.88522	4.53674	3.15971	16.8406	16.0709
ostta03g02210	WD40 repeat		13.7554	41.0256	70.8337	2.39326	0.114535	0	2.20236	215.608	299.931	143.368	4.42348	2.1107		28.8733	56.9524	40.3769	1.81245	0.289407	0.343934	3.52282	18.9218	29.8355	29.1886	5.53546	2.20933
ostta03g02220	DNA-binding domain		13.0524	44.684	57.8283	2.91404	0.172271	0.113065	2.91506	147.364	250.832	99.8331	3.66613	1.76372		28.8377	46.4485	40.4421	3.09785	0.435297	0.172437	10.5973	17.8132	31.8003	29.3714	5.89749	1.42416
ostta03g02230	Membrane insertase OXA1/ALB3/YidC		241.484	246.813	300.274	194.486	9.14243	15.6562	76.1388	208.83	336.389	319.106	195.058	156.001		255.907	279.187	264.106	180.578	12.3029	16.5143	41.3968	22.2318	43.3259	93.5432	97.9782	104.249
ostta03g02240	YHYH domain		2.30795	0.87057	0.662882	0.113965	154.507	231.077	296.35	263.608	125.229	15.6112	1.26385	4.57318		2.85309	1.73166	0.989189	0.247152	111.808	190.998	100.671	33.3514	21.2498	10.0721	2.53708	1.89371
ostta03g02250	2-oxoglutarate dehydrogenase, E1 component		0.597154	0.815049	0.773743	36.1216	185.527	178.938	182.557	127.346	17.4334	0.253083	0.891278	64.0731		0.582793	0.851552	0.97968	23.9804	157.972	166.464	65.2249	16.5449	4.56716	1.88945	1.88452	23.3168
ostta03g02260	unnamed product		25.4539	53.6595	48.6556	69.1722	36.5374	36.9254	38.2165	14.1898	1.40013	0.199871	66.5167	56.6073		18.1495	35.3067	60.3362	66.827	37.3105	36.7883	16.8303	2.6901	2.32283	0.967155	35.8119	42.1747
ostta03g02270	Cyclin C		12.6921	23.6162	29.8045	31.9839	35.6575	36.4708	37.936	14.3525	1.12704	0.361995	35.3875	19.7187		10.3736	15.5218	27.1789	27.8948	28.2795	31.3931	8.62121	2.78409	0.853592	2.5691	18.0824	15.0617
ostta03g02275	NADH dehydrogenase [ubiquinone] 1 alpha subcomplex assembly factor 3		3.4284	6.41851	3.3099	19.1698	12.0098	13.4656	39.836	47.0828	46.3167	8.58374	8.47994	13.5764		3.98889	3.5727	4.32182	18.8969	12.8551	16.7798	13.9114	8.92125	6.56453	1.34711	3.02308	12.4106
ostta03g02280	NADH dehydrogenase [ubiquinone] 1 alpha subcomplex assembly factor 3		10.6385	18.2913	21.895	19.0722	25.8931	11.9732	25.0886	59.5706	54.514	45.7564	17.4269	15.9229		15.4968	27.6098	41.9798	17.4153	28.6065	19.0177	15.9123	8.8927	8.42885	17.9543	26.0711	18.0698
ostta03g02290	HSP20-like chaperone		449.133	778.498	1130.14	690.879	394.292	484.072	492.337	1481.51	428.508	140.749	870.83	748.805		829.762	1279.2	2161.09	502.582	452.574	598.763	222.296	68.3946	76.1115	189.339	1033.16	709.674
ostta03g02300	Pyridoxal phosphate-dependent transferase, major region, subdomain 2		561.289	496.222	514.286	364.401	672.634	558.082	586.667	608.998	440.253	504.805	762.978	686.405		699.888	749.531	747.517	337.12	649.518	563.624	226.149	45.4835	47.4287	187.338	334.177	307.92
ostta03g02310	DNA/RNA-binding protein Alba-like		19.2409	13.0659	1.93078	143.548	1367.93	1005.43	541.839	411.181	63.4811	154.215	7.56694	315.323		23.2685	6.75621	4.48188	127.659	1329.84	860.452	137.514	32.9976	12.8859	48.895	4.18007	147.292
ostta03g02320	GPI mannosyltransferase		0.558472	0.512018	0.127304	10.1116	24.0195	25.1626	26.8238	26.0554	15.0847	1.2135	0.121359	12.2168		0.230128	0.581978	0.12089	11.5181	23.5379	28.5892	17.395	8.784	4.32826	3.59229	1.70533	9.33444
ostta03g02330	Leucine rich repeat 4		5.04605	5.38163	1.23241	15.4248	39.9474	40.5993	34.6237	20.4462	9.03628	6.08118	1.6448	23.6539		2.97045	2.87962	1.05329	9.11338	40.1749	35.9574	15.6936	6.5549	2.65375	4.8152	0.600329	11.9118
ostta03g02340	Helicase, C-terminal		14.8642	65.5456	65.4338	9.88052	0.67195	2.10707	23.5446	167.36	318.933	132.085	12.1225	1.75808		30.7244	50.9846	56.3923	8.86105	0.817502	2.01779	14.3083	19.8771	44.4242	37.518	15.3356	4.73203
ostta03g02350	unnamed product		59.1647	152.001	310.581	23.4095	1.09791	1.5441	18.2162	331.364	658.621	300.746	52.0452	5.29906		162.532	212.63	250.97	16.5841	2.37789	2.51192	16.8845	41.5704	93.3241	101.616	53.6936	20.746
ostta03g02360	TATA-binding protein interacting TIP20		49.7512	46.9608	36.7264	61.8182	103.96	76.2142	101.618	88.8444	53.3246	74.4291	37.898	66.5646		41.6825	41.5439	34.9815	58.9473	90.7602	75.0011	42.5711	13.2984	7.24145	9.10563	13.3973	30.1848
ostta03g02370	Rhodanese-like domain		35.8817	76.7839	98.5994	7.41096	0.256828	0.224749	3.9508	98.9602	253.655	230.674	18.556	3.41824		64.5737	83.0533	67.4174	5.9731	0.504743	1.79952	14.0772	16.2799	35.4565	70.3679	21.0323	4.95411
ostta03g02380	Nucleotide-binding, alpha-beta plait		23.5108	118.653	9.90351	11.4771	26.0634	31.7371	41.4584	188.369	1098.94	861.045	80.336	61.316		11.7141	5.86892	3.39608	197.365	42.9707	31.3062	30.3079	16.3454	11.4316	9.35512	3.57346	3.05625
ostta03g02390	Polyprenyl synthetase		97.3458	116.359	133.908	151.872	19.5029	2.14661	2.70199	4.00794	12.4579	139.388	48.8848	65.2343		94.147	101.036	111.183	147.777	17.345	3.27382	4.29907	1.72769	4.08628	37.6103	48.2997	100.143
ostta03g02400	Kinetochore protein Nuf2		7.51234	8.94385	7.93716	47.9458	95.0662	89.5538	68.1024	39.3816	18.7667	6.56782	2.93844	27.4812		7.15082	4.61883	5.41512	47.8665	64.9991	65.864	28.7771	4.98482	3.75532	3.84717	5.63058	32.1042
ostta03g02410	Nucleotide-binding, alpha-beta plait		9.35929	16.1073	24.6734	8.3188	2.67068	4.42017	16.344	35.4572	58.0743	20.0257	8.14545	3.20978		11.9171	15.215	17.0485	5.09484	2.64064	5.92764	9.89024	4.9683	8.81315	5.4182	7.24872	6.39955
ostta03g02420	Aspartyl/glutamyl-tRNA Asn/Gln amidotransferase, C subunit		128.38	80.4437	88.0236	80.1945	8.98166	25.0728	57.9373	144.21	120.048	71.1762	132.052	68.2917		113.002	91.5358	111.608	84.1583	8.27105	23.0152	30.1756	13.237	17.0566	24.0714	58.3602	51.8108
ostta03g02430	Leucine-rich repeat		5.01248	3.7202	2.28519	4.46898	3.45486	2.04075	4.51744	6.11233	6.98146	3.73731	2.17847	1.65065		4.24571	4.25615	4.61137	4.80446	4.75288	3.45819	6.5393	1.50561	1.72656	4.34027	0.927631	0.952043
ostta03g02440	GPR1/FUN34/yaaH		9.0829	9.1771	4.88035	8.89895	11.4476	5.04801	9.63042	11.9595	10.2626	6.96571	2.81965	4.21191		8.19845	10.5169	9.40935	11.708	9.64197	6.26643	5.07839	4.25183	2.01126	1.60507	0.360197	4.92902
ostta03g02450	Armadillo-type fold		103.727	84.0529	47.2654	130.494	243.669	124.019	155.287	121.691	68.8863	94.0193	52.9076	90.1744		87.504	80.6078	66.1075	119.73	179.526	122.858	59.0591	10.9141	6.9079	19.9621	36.7235	51.3224
ostta03g02460	Protein of unknown function DUF3181		460.183	433.753	367.067	392.811	360.324	219.85	230.648	136.656	32.6035	155.899	453.416	319.655		422.072	376.726	378.173	346.144	307.687	224.904	68.9499	10.3008	5.27869	51.7178	172.783	229.275
ostta03g02470	Acetohydroxy acid isomeroreductase, catalytic		1358.58	1094.84	1412.95	508.718	7.31364	3.94114	28.8963	419.964	824.992	1041.68	867.776	369.106		1484.71	1324	1274.42	422.847	5.25226	4.31534	17.0307	42.7305	124.293	442.957	505.553	288.307
ostta03g02480	Ubiquitin-conjugating enzyme/RWD-like		0.847016	2.42477	1.7377	7.17001	13.6611	15.1734	16.6272	22.9723	27.14	10.1613	1.65655	9.06804		1.64542	1.26095	1.65015	5.93901	9.23036	16.2288	9.59	3.92535	4.07939	1.88595	0.604617	4.13685
ostta03g02490	Apc13p		7.85638	8.10324	15.1104	4.84928	26.8044	59.1742	33.7364	18.0563	9.23272	0	27.8492	23.7003		9.10508	5.11691	5.26134	4.82007	29.76	44.5137	26.6646	2.89617	2.28331	3.27992	1.22676	6.71489
ostta03g02500	Mitochondrial substrate/solute carrier		672.203	466.496	346.566	273.327	191.097	214.908	130.138	37.6581	45.1218	251.317	1588.52	1246.56		869.226	460.173	364.974	361.973	187.434	274.487	112.684	14.5539	12.6877	122.983	340.008	295.582
ostta03g02510	Ubiquitin-conjugating enzyme/RWD-like		25.7118	32.9918	24.0393	28.4344	21.2663	15.5932	16.357	11.4522	5.03603	15.4051	31.8214	30.9578		30.1295	20.6537	25.8284	27.9644	22.6698	17.1292	17.296	8.88599	2.95793	11.0324	16.394	22.4338
ostta03g02520	Amino acid transporter, transmembrane		241.677	137.756	100.531	168.132	144.571	69.7652	60.8691	70.1022	107.835	247.099	172.044	177.187		207.418	147.755	132.471	189.645	128.947	64.9103	30.9428	10.7268	16.8355	43.6431	64.4524	103.166
ostta03g02530	Exoribonuclease, phosphorolytic domain 2		9.73043	12.5754	21.7663	6.802	8.58137	9.16417	13.0889	31.4804	31.9631	20.2291	16.0496	4.61619		16.6664	14.0494	18.1573	8.57878	7.71785	9.89991	7.91485	5.35892	7.90469	10.1802	9.9584	5.21043
ostta03g02540	RNA-recognition motif RRM Nup35-type domain		14.1169	17.3292	26.465	17.1867	32.9751	38.6073	37.3475	45.376	35.3049	23.5193	17.7079	14.3449		18.0532	16.5373	25.5109	19.0272	32.5555	32.0396	14.5748	6.74734	9.05452	8.88782	17.2698	14.6454
ostta03g02550	NUDIX hydrolase domain-like		10.5877	23.178	19.2388	30.8086	28.5232	25.2479	23.5264	19.5316	11.5792	9.56971	27.2147	17.8671		11.2188	13.8705	21.5109	26.5906	30.3464	27.9871	9.10162	4.01456	4.04422	5.38843	19.65	28.4409
ostta03g02560	Zinc finger, CHCC-type		66.8517	54.9474	60.8778	86.1765	75.6051	74.0616	95.4732	76.227	43.9772	39.2364	88.7198	62.9636		58.468	56.6328	69.1069	91.5166	90.7676	102.786	53.7307	11.4	8.19465	7.59444	42.6072	70.743
ostta03g02570	AMP-dependent synthetase/ligase		0.409296	0.536072	0.559796	0.392987	0.282109	0.111092	0.260381	0.700044	0.732953	0.0523152	0.667066	0.462118		0.562193	0.900438	1.19608	0.365255	0.61779	0.621236	2.13588	0.73765	1.21598	0.405037	0.227239	1.39931
ostta03g02580	Pentatricopeptide repeat		44.6804	52.4988	66.7629	51.4407	36.5798	61.0904	85.7744	104.249	80.4826	76.6303	32.6169	38.2396		35.3262	47.6565	45.4314	50.3205	45.3912	65.0999	29.1763	12.5426	9.38848	13.9385	15.5205	21.8921
ostta03g02590	RmlC-like jelly roll fold		35.1215	29.7623	35.3627	29.171	14.7254	16.8691	43.8112	106.115	112.384	34.0099	35.2412	18.0911		34.5471	37.7242	45.8258	26.6723	14.4886	17.2184	17.2615	12.1715	13.1709	8.28858	17.9267	14.3868
ostta03g02600	Nucleoporin protein Ndc1-Nup		8.54134	8.9943	9.81289	14.5509	13.6346	31.9	39.7206	57.9968	35.715	15.983	11.4149	11.5001		6.40569	6.17125	8.48647	11.9415	14.7567	33.0233	15.8789	6.96907	5.42815	3.29645	6.25956	5.06156
ostta03g02610	tRNA uracil 54-C5-methyltransferase,TrmA, proteobacteria		17.3475	29.185	65.2473	4.82597	0.202087	0.464221	0.233154	54.6746	114.198	40.6612	8.76058	0.931041		21.8478	44.2182	43.0784	3.85205	0.595742	0.910268	5.49854	10.208	17.5159	16.5021	8.54603	3.61975
ostta03g02620	SPOUT methyltransferase, predicted		8.55572	13.3125	13.8665	17.9552	17.8327	17.8346	27.7587	33.2177	12.4102	8.66107	12.5496	19.5613		8.46128	7.84592	14.3346	18.0188	17.7021	15.7249	13.5616	3.53245	1.19355	4.572	6.4126	7.60512
ostta03g02630	Exodeoxyribonuclease III xth		3.75382	5.33255	5.23284	24.1207	31.8839	26.0205	19.6556	18.5203	3.10255	1.10724	5.08259	17.7274		1.90379	4.51364	5.34423	24.9954	28.1624	19.9615	9.46488	2.41279	1.67843	2.35744	3.12614	12.5046
ostta03g02640	Tetratricopeptide-like helical		2.56424	3.21557	3.13401	10.4394	10.4916	16.1263	19.6796	30.0471	20.737	7.34308	2.45414	10.3256		2.22569	1.64878	2.17894	8.37426	9.34988	17.8868	10.0893	3.94201	2.79072	1.21478	2.58982	5.96879
ostta03g02650	Ribosome biogenesis protein BRX1		37.6115	136.69	186.699	10.9542	1.12592	2.3811	49.9394	585.776	776.55	223.989	27.3133	4.35471		104.833	127.146	160.693	8.63856	1.58054	2.00355	33.7426	58.2855	94.4823	77.6832	20.1539	5.17107
ostta03g02660	Major facilitator superfamily domain, general substrate transporter		76.1987	63.684	54.1437	35.9308	30.8359	6.76384	15.666	39.3219	70.5402	118.128	94.5959	51.2596		77.0557	56.1635	55.4297	39.3989	32.9436	7.47271	13.3434	8.48724	12.318	41.2142	37.5843	25.9392
ostta03g02670	Zinc finger, ZZ-type		198.156	150.711	173.573	117.075	257.259	121.083	157.858	194.294	194.953	246.308	158.391	162.096		253.67	240.055	230.694	100.37	265.005	126.997	47.5456	18.4431	17.8273	82.4804	82.611	79.4603
ostta03g02680	Peptidase S54, rhomboid domain		28.6864	35.7628	28.4571	31.6238	22.5549	22.6856	25.9096	20.191	30.2832	30.5552	47.3299	22.7919		30.2086	25.3421	33.8079	31.6045	27.6325	25.2154	29.1079	10.6185	14.5472	12.6168	28.0188	25.4265
ostta03g02690	unnamed product		158.873	167.845	173.3	183.126	120.422	133.839	159.906	171.887	132.823	65.3092	265.943	122.126		139.8	126.436	207.383	200.205	115.303	167.73	89.3723	36.4566	56.4195	34.6607	138.408	111.136
ostta03g02700	F-box domain		23.7097	15.8003	10.5022	23.8644	27.8278	38.1186	47.8854	44.6995	29.8536	15.8844	18.1792	26.0091		16.3204	11.0904	11.0885	26.2077	22.6643	41.0708	33.1177	17.3814	15.426	12.448	12.7895	11.5141
ostta03g02710	unnamed product		265.846	103.995	60.2173	51.9707	118.819	239.688	209.829	129.809	141.243	290.961	531.571	561.796		231.395	71.662	56.6932	65.559	104.109	209.332	111.76	20.0331	23.3983	68.7159	76.6846	60.2096
ostta03g02720	unnamed product		64.3732	62.998	95.8537	110.904	180.205	164.282	112.949	60.4716	64.8801	44.0038	134.341	84.5425		60.1229	88.2667	63.4508	112.26	197.121	142.782	45.7158	16.5993	16.2631	16.5477	52.6992	130.031
ostta03g02730	Cation efflux protein		7.52903	8.05993	5.59531	52.637	56.9987	56.6148	67.8138	69.7085	32.9157	8.57269	6.01015	46.6454		7.59789	11.0483	9.65393	54.0253	57.8027	60.202	45.1029	18.5789	9.46721	7.18458	5.9502	21.5379
ostta03g02740	Basic-leucine zipper domain		318.906	421.792	544.371	374.871	336.742	361.207	424.385	482.488	268.627	300.715	282.167	351.477		493.258	578.163	675.088	375.24	323.112	368.114	156.295	44.4802	31.1144	81.8882	210.2	250.826
ostta03g02750	Zinc finger, CCCH-type		0.679554	1.37321	0.59749	2.03732	1.92707	0.948583	1.01902	1.07926	0.782306	0.335027	0.854379	2.46618		0.960077	1.51748	1.70216	2.3391	3.34767	3.01394	14.5331	13.8855	8.23858	7.34927	4.85079	1.99138
ostta03g02760	Origin recognition complex, subunit 5		0.462309	1.71271	0.948452	15.0016	31.4642	16.0795	7.43669	1.18607	0.620914	0.0759743	0.516662	8.7244		0.571508	0.412943	0.707666	10.6677	32.9196	13.4507	12.9888	8.66735	10.1347	3.67632	4.12507	8.12855
ostta03g02770	Ribosomal protein S6, eukaryotic		1208.92	1874.78	2004.81	1267.38	63.3086	58.4414	148.457	654.931	1090.61	612.143	1383.93	523.97		1299.58	1489.22	1801.29	1030.09	60.5483	62.8543	90.1155	95.8397	217.192	346.399	895.87	745.579
ostta03g02780	unnamed product		114.133	46.997	7.89863	61.4702	148.606	86.6652	78.0509	8.92634	2.29819	3.34632	200.794	198.221		94.7664	41.5477	14.5013	55.8889	99.2388	86.4867	65.5478	24.2225	26.0592	16.764	17.1003	60.256
ostta03g02790	Cullin repeat-like-containing domain		43.275	50.3447	66.0281	61.3685	33.5086	59.0715	82.6321	100.052	210.814	142.491	33.939	37.3999		38.6037	46.6827	50.034	58.6069	34.3134	51.1485	37.7253	18.6625	25.584	27.5993	17.277	31.0768
ostta03g02800	unnamed product		11.603	9.39167	14.2031	11.3634	13.0517	13.4161	13.2128	15.4131	26.3882	18.5086	13.5398	8.15499		11.188	10.2373	10.6242	11.3899	11.6397	14.217	15.6671	5.47496	7.5537	2.75573	6.37747	5.55358
ostta03g02810	Prefoldin		113.078	42.5327	75.3621	53.1839	44.3717	37.1318	31.5676	6.14516	14.3442	114.946	63.7018	79.9058		80.8553	84.8821	51.121	48.6418	36.6976	26.8254	15.4017	3.90885	2.69967	11.8047	10.1532	14.7177
ostta03g02820	3-isopropylmalate dehydratase, small subunit		592.375	712.234	866.007	555.589	110.908	14.0488	25.4636	129.886	379.761	734.66	517.726	469.976		823.743	879.732	807.484	447.023	131.621	13.7103	14.2355	14.3022	53.4689	313.098	264.101	299.36
ostta03g02825	Thioredoxin-like fold		46.0574	23.4574	11.7967	64.0946	75.8154	75.2816	51.912	23.2371	27.5599	26.9127	117.86	128.746		39.6533	15.8028	12.0809	70.8334	72.9879	76.9384	32.2681	6.8995	5.17735	6.40157	16.1969	36.0409
ostta03g02830	Pyridoxal phosphate-dependent transferase, major region, subdomain 2		1217.12	760.246	553.345	597.488	592.033	447.94	328.228	96.6005	148.923	470.17	1901.07	2041.74		1519.49	843.18	644.011	719.311	539.744	500.092	231.283	20.2793	14.4891	179.106	378.851	408.473
ostta03g02840	Poly A polymerase, head domain		11.9911	10.6678	8.93508	31.7005	13.2629	26.6208	39.1315	38.0677	44.2127	13.729	5.64166	21.0504		8.88011	6.89629	7.27277	23.5217	12.2348	26.6215	20.4217	7.50636	7.4303	3.27444	5.22857	11.4091
ostta03g02850	POPLD		24.9504	19.6497	24.0391	17.2378	12.0865	33.273	45.5522	68.1769	82.5035	51.8627	23.8162	21.1049		19.4028	14.6077	21.0881	15.7937	8.93587	32.5977	26.0545	15.0835	15.5409	6.38693	10.4118	9.43678
ostta03g02860	Aminoacyl-tRNA synthetase, class Ia		140.399	188.377	256.411	101.32	3.98095	5.9172	38.9049	130.316	219.662	188.252	108.129	30.1683		166.211	238.131	234.422	98.7058	3.97762	6.91477	26.779	20.7815	28.1232	53.7943	63.8974	38.288
ostta03g02870	DnaJ domain		19.4814	26.8151	12.8466	27.5597	54.4943	50.1017	48.1496	37.2523	54.1987	47.1874	14.4356	31.0465		18.0248	10.529	10.667	22.4603	46.5311	41.9243	17.7593	6.24487	7.03342	6.87025	4.83694	12.6174
ostta03g02880	26S proteasome subunit P45		149.924	206.745	265.281	235.886	287.281	284.397	295.605	179.224	28.4019	32.3482	148.682	164.822		132.865	218.238	251.768	237.348	264.541	253.765	69.1936	14.1942	4.31761	13.8387	89.9486	130.343
ostta03g02890	NADP-binding domain		4.62413	5.13631	3.19262	43.1424	74.5803	62.6341	58.0425	66.2372	22.9312	3.17118	3.9131	86.9732		2.41846	3.61407	4.24447	39.5197	60.7724	54.443	22.1874	10.0967	5.16892	1.98	2.66603	22.8016
ostta03g02910	Pinin/SDK/MemA protein		8.60461	8.24105	4.96485	67.2188	77.0627	74.8816	76.3364	82.668	27.4469	8.66107	8.41421	38.9362		4.1551	4.06307	3.79796	59.0302	59.4284	60.9414	23.679	10.5072	8.28381	4.78972	4.70258	33.0948
ostta03g02920	Carboxylesterase, type B		29.2015	25.3311	8.08852	49.2059	11.1804	4.65679	7.35916	20.6746	25.9525	50.7371	18.472	26.5253		27.5295	16.9761	11.3949	51.036	11.409	3.76627	12.7176	8.81629	7.75655	12.9267	12.9892	18.6634
ostta03g02925	Photosystem II Psp29, biogenesis		963.539	1185.12	862.035	566.196	233.413	167.367	305.81	174.64	202.181	796.768	1069.67	708.133		1144.48	1125.38	1026.2	465.974	315.027	199.648	107.642	19.5918	20.5431	272.76	419.58	397.917
ostta03g02930	unnamed product		0.355702	0.943403	0.364871	0.329331	30.3396	27.2983	16.2926	10.4185	4.18017	0.716073	0.782621	2.372		0.43972	0.55601	0.346488	0.872926	29.3641	21.8655	11.2242	3.5404	1.75743	2.574	0.666507	0.912062
ostta03g02940	Acid phosphatase/vanadium-dependent haloperoxidase-related		30.9527	30.8159	34.1104	45.9559	32.6933	32.6968	32.3307	46.3227	23.5947	28.8702	38.6528	33.2058		23.01	17.2174	24.6504	41.4331	33.8743	28.8289	21.1796	7.40133	6.07827	10.2447	16.7203	30.7455
ostta03g02950	Tetratricopeptide repeat-containing domain		1.55125	3.36621	3.54411	1.26215	0.831061	0.918642	0.773784	1.56779	2.7937	1.5817	1.13769	1.16431		2.48424	6.24572	5.22003	1.60456	1.06839	1.92641	12.1081	8.16188	7.09051	5.49497	3.61134	2.53119
ostta03g02960	Ribosomal protein L28		1340.44	1650.61	1610.15	882.785	8.32149	5.74166	41.6853	528.886	1117.97	1090.9	1641.41	562.074		1653.01	1465.14	1551.64	849.802	11.8613	10.2517	45.9397	65.6821	156.349	467.18	671.155	557.992
ostta03g02970	Vacuolar H+-ATPase G subunit		156.421	198.94	195.532	186.454	102.532	88.694	106.359	100.191	111.421	150.436	223.247	141.572		112.341	129.018	142.19	177.736	69.8156	78.6441	54.3732	21.0108	21.7182	46.5319	61.7048	73.6128
ostta03g02980	Myb domain, plants		2817.17	1577.79	1317.13	2586.52	799.02	286.939	74.2039	63.4365	1907.97	5691.87	2067.98	1053.88		2017.78	1421.75	1277.96	2350.2	839.561	288.22	50.6021	17.6067	162.928	810.544	832.667	1080.25
ostta03g03000	MiaB-like tRNA modifying enzyme, archaeal-type		6.36978	20.7778	30.5858	6.30426	3.20196	4.82901	13.362	19.5821	28.984	35.2479	4.9938	3.76642		6.92399	14.9925	14.1747	3.72424	3.3281	4.70526	9.42939	4.77728	5.87297	9.78127	3.29257	3.37921
ostta03g03010	Ribosomal RNA large subunit methyltransferase E		1.56855	5.73176	3.37886	35.8224	17.125	26.3107	36.6714	59.4236	66.9922	14.0742	3.98798	16.3373		2.32685	3.10568	4.88933	38.9135	14.26	31.3612	15.8847	6.93875	11.8526	1.74625	5.09446	18.7691
ostta03g02100	Translation elongation/initiation factor/Ribosomal, beta-barrel		212.135	240.498	325.539	129.642	0.919338	2.31296	37.4376	268.828	560.646	368.864	192.184	64.8921		261.478	283.569	282.39	117.487	0.946404	2.6073	16.9781	25.4348	60.9711	104.312	99.7655	57.2826
ostta03g03020	RmlC-like jelly roll fold		0.360432	0.0354055	0.123241	0.0370789	33.4634	78.0436	89.9126	56.8693	29.2066	0.621939	0.0587428	0.877482		0.222784	0.156501	0.0877738	0.268041	17.3254	63.0373	25.392	8.37079	4.15521	1.33755	1.57586	1.33494
ostta03g03030	Histidine phosphatase superfamily, clade-2		44.1766	33.8529	19.5174	60.9412	99.1244	92.3548	104.59	47.3117	41.4479	42.4175	29.399	74.1426		32.1423	22.2026	16.3678	60.519	79.8745	74.2954	38.1608	10.0404	4.27705	9.35334	12.1413	25.6257
ostta03g03040	Fatty acid desaturase, type 1		415.608	711.481	800.595	398.343	45.3686	28.3175	16.1653	22.9842	451.65	948.7	314.664	367.14		573.581	691.79	686.081	327.642	84.255	27.5103	22.3528	14.7715	66.2765	277.09	162.578	230.55
ostta03g03050	Pyridoxal phosphate-dependent transferase, major region, subdomain 2		222.337	181.51	232.935	140.668	180.554	189.916	211.741	263.746	187.194	182.593	177.327	164.041		282.461	308.18	334.001	143.17	177.331	192.144	76.1666	27.5485	28.4415	72.1366	133.73	114.565
ostta03g03060	Zinc finger, PHD-finger		43.2901	53.5823	85.583	41.8251	21.1221	31.6945	49.9656	110.57	97.2816	57.703	33.3957	29.9223		42.511	82.9936	83.3811	40.3536	18.604	34.5928	31.3457	13.0762	10.8993	11.8319	18.9418	20.5975
ostta03g03070	tRNA isopentenyltransferase		0.444822	1.39825	2.43354	1.92194	0.64385	2.17323	16.3422	28.657	36.6423	8.69898	0.652469	0.47084		1.00813	1.23612	1.15546	1.52167	0.309883	2.76201	7.72547	3.3889	7.15347	2.9713	2.59311	1.01385
ostta03g03080	3-oxo-5-alpha-steroid 4-dehydrogenase, C-terminal		20.8972	32.7953	10.274	66.2484	168.75	103.002	80.3548	82.2693	91.5065	72.5444	15.84	71.777		20.3302	9.66423	11.9244	61.3527	150.532	87.2203	39.563	11.8516	13.0811	14.592	13.2839	43.1199
ostta03g03090	unnamed product		127.74	97.1879	79.1118	86.8285	120.15	64.3243	57.0115	91.5259	76.3904	178.651	115.186	117.732		168.474	122.75	144.21	86.2141	152.256	70.7783	17.6059	10.3542	8.84341	53.6796	82.0149	79.4219
ostta03g03100	GTP-binding protein Obg/CgtA		124.942	205.26	236.87	43.9788	54.5327	44.2232	95.005	385.23	462.827	322.74	120.086	72.4157		196.128	209.729	245.274	38.0197	68.8087	56.8217	66.907	41.9921	61.2399	123.683	54.6967	28.2845
ostta03g03110	unnamed product		1174.96	841.699	444.589	536.623	1706.75	944.237	1028.48	769.725	395.8	1410.45	1395.25	1335.7		1467.5	902.651	587.826	437.551	1953.91	1155.86	384.672	61.2705	54.2503	573.614	233.177	375.907
ostta03g03120	Basic-leucine zipper domain		831.258	754.167	562.327	813.886	370.243	159.272	91.541	271.716	557.426	1297.95	643.357	640.017		768.998	500.041	510.203	724.233	425.055	180.774	31.8015	28.1746	86.1022	378.067	376.479	470.062
ostta03g03130	T-complex protein 1, alpha subunit		30.4603	69.5291	108.499	70.6644	53.0031	90.3309	137.944	168.325	66.4794	17.2974	35.3397	48.3629		34.7034	51.4468	76.4411	56.2658	44.4406	81.7449	44.2324	16.8433	10.5783	9.62733	23.5398	28.2409
ostta03g03140	tRNA wybutosine-synthesis		35.3909	79.3407	113.041	14.356	1.68636	3.48436	28.8238	131.395	211.293	134.588	23.0883	5.81897		66.3413	87.0338	83.5617	10.4677	2.10426	3.43849	18.4717	16.554	27.5066	37.5509	12.829	6.88451
ostta03g03150	3'5'-cyclic nucleotide phosphodiesterase, conserved site		324.923	184.332	82.8118	269.994	729.396	515.89	470.949	186.255	113.415	301.414	85.0901	304.291		279.058	171.592	116.484	225.258	548.376	406.627	139.031	36.1423	17.4021	68.3141	33.9727	135.756
ostta03g03160	Coproporphyrinogen III oxidase, conserved site		830.817	1113.24	896.409	1586.91	583.454	66.5168	13.1962	7.3491	42.4528	648.937	711.977	891.309		827.044	825.949	906.186	1508.93	727.591	79.8559	12.4677	4.51524	11.7128	257.765	550.325	1046.54
ostta03g03170	PapD-like		104.676	194.521	183.625	310.671	583.041	435.231	254.946	66.8853	116.364	88.0327	131.535	253.713		100.228	108.906	173.717	283.848	514.152	402.116	140.024	13.4218	20.3794	23.6448	109.914	267.393
ostta03g03180	Glycoside hydrolase, catalytic domain		511.947	258.385	280.629	228.921	727.595	605.266	666.806	524.935	351.483	439.958	249.779	333.098		619.605	541.034	474.843	177.429	634.061	550.264	176.961	45.1587	27.2626	150.071	141.73	134.794
ostta03g03190	unnamed product		198.071	186.17	225.099	119.041	424.869	212.215	247.703	349.026	168.715	275.222	286.455	245.629		297.694	215.642	241.683	92.5655	484.219	292.58	160.653	42.273	29.6919	119.54	121.109	126.524
ostta03g03200	Peptidase C48, SUMO/Sentrin/Ubl1		31.4314	38.2189	32.6005	31.9627	28.2881	24.549	24.3732	14.2127	28.0387	53.3304	35.3549	30.4428		29.4842	27.2852	29.3107	35.8032	29.3105	25.9979	32.4374	23.1308	21.5579	24.1506	23.1648	16.9461
ostta03g03210	Permease, cytosine/purines, uracil, thiamine, allantoin		76.3332	55.9289	53.5629	134.135	152.437	251.422	239.957	130.497	46.5216	5.48714	76.7568	158.685		64.0998	48.6399	42.2684	127.763	137.702	206.906	88.9713	24.783	11.6938	7.15334	28.3557	52.4241
ostta03g03220	unnamed product		74.2385	145.654	182.969	94.4139	51.3064	66.3328	79.1627	147.64	179.005	140.424	63.0949	52.8442		92.0818	126.948	147.543	74.4759	51.2839	59.0901	26.6911	16.1632	28.0923	43.2659	54.1488	54.5091
ostta03g03230	unnamed product		123.682	61.7399	48.1414	63.8045	5.79042	25.6878	73.4864	174.731	212.894	74.2709	156.696	67.4065		109.196	47.2857	48.2416	62.5525	5.32868	20.7153	32.8546	21.5384	24.1146	12.8938	31.0946	33.3903
ostta03g03240	Ribosomal protein S2, eukaryotic/archaeal		304.102	761.723	800.79	501.32	19.7035	15.614	80.939	341.552	385.205	170.109	604.294	159.438		425.523	621.299	722.513	470.217	26.5531	22.4982	50.5892	53.4284	111.46	152.448	507.584	461.719
ostta03g03250	Sybindin-like protein		0.580811	3.19499	2.97891	14.818	35.3087	21.5974	21.9849	37.0868	23.6622	2.89527	0.378639	10.5743		0.718	1.61402	1.88588	13.3034	38.0341	25.966	15.6281	9.70632	4.72646	1.29322	3.38585	8.60465
ostta03g03260	Phosphoserine aminotransferase		4.5229	13.7648	76.0876	31.6733	182.522	170.483	286.974	442.417	182.679	1.13519	2.25162	1.88016		4.37132	48.0753	112.787	23.6302	149.952	171.158	132.643	52.0204	38.4312	5.30996	38.625	23.6162
ostta03g03270	Pseudouridine synthase, RsuA/RluB/C/D/E/F		2.47046	3.01611	2.08162	5.66381	2.07982	2.58637	12.2924	21.4287	21.3301	12.0781	2.50208	2.35346		2.2905	1.19528	2.40647	6.45643	0.829784	4.05406	7.2517	5.33416	6.25682	4.91133	2.86563	5.12797
ostta03g03280	Ribosomal RNA small subunit methyltransferase E		0.772523	1.04071	0.792436	2.31605	0.684596	0.539178	4.21247	11.4197	12.5989	2.91994	0.431673	1.12143		0.409284	0.690032	0.645009	2.16668	0.461292	0.548203	6.155	4.23106	5.38847	3.44017	3.03293	4.15033
ostta03g03290	Yip1 domain		25.5449	25.674	26.2034	40.9952	50.0407	42.8051	36.5645	37.8272	41.351	26.9112	37.9954	29.8853		21.7727	18.9143	30.2527	40.4333	52.1227	38.9023	20.7191	7.73175	5.31414	5.98715	26.2001	23.4422
ostta03g03300	Ribosomal protein L39e, conserved site		1119.36	1476.15	1527.84	1358.51	246.547	144.837	239.993	943.885	1131.48	649.081	1193.99	532.142		1064.8	1059.2	1262.36	1064.04	170.893	131.079	139.615	109.525	230.263	291.597	656.009	824.188
ostta03g03310	unnamed product		8.47016	2.17051	0.377761	12.2747	100.06	56.9751	55.5245	61.0974	10.8814	0.423639	5.40178	29.9372		7.28406	3.07014	0.358728	6.57282	102.749	91.0092	30.8085	13.5758	6.42182	0	0.920069	2.51808
ostta03g03320	unnamed product		240.313	188.289	142.476	178.404	213.054	165.039	122.814	58.3968	17.4164	182.802	297.372	254.115		194.406	178.799	134.348	169.838	227.699	167.74	82.2898	18.7899	9.14967	43.0598	115.171	135.052
ostta03g03330	unnamed product		67.8333	45.1152	26.5548	65.4711	184.665	261.191	306.403	229.083	116.396	77.287	58.7625	92.7466		48.7823	35.6443	34.8618	60.5663	156.854	211.044	98.6063	26.1741	12.1803	10.6623	20.4195	33.9741
ostta03g03340	Cyclophilin-type peptidyl-prolyl cis-trans isomerase, conserved site		19.333	14.4406	10.0139	28.8286	42.0342	54.7083	56.807	36.6677	22.3664	8.80787	32.3822	24.0703		12.778	9.57469	11.7468	28.356	32.6038	45.6402	19.1037	5.08058	2.89284	0	14.8251	18.9781
ostta03g03350	Tetratricopeptide-like helical		3.85007	4.40867	1.69256	21.4557	35.4834	41.7402	41.0432	45.7188	33.8326	19.4874	3.98002	20.6791		2.7197	2.17801	3.10742	23.7561	33.3351	46.7192	26.1545	6.9748	5.62674	2.44929	3.02308	21.0603
ostta03g03360	26S proteasome subunit P45		113.367	171.95	147.725	201.938	221.005	250.991	249.926	166.791	92.2029	115.436	150.631	160.225		104.459	127.07	173.364	213.088	226.62	240.699	89.9576	14.785	9.11827	24.6659	85.2524	143.2
ostta03g03370	unnamed product		184.585	398.283	463.196	200.669	489.71	830.955	508.281	470.076	323.253	99.6733	257.082	67.0214		183.097	365.993	379.263	189.506	489.273	714.349	150.536	58.422	68.228	45.3453	188.257	153.177
ostta03g03380	Zinc finger, N-recognin		4.49672	2.47779	4.44887	14.9234	9.7823	36.1171	78.0676	80.2854	60.3109	1.94874	3.26973	35.8022		3.39891	4.27932	3.81867	13.8274	6.32084	28.6482	33.6887	18.0088	13.1566	7.42532	5.71695	5.85224
ostta03g03390	Transcription factor jumonji, JmjN		57.7933	30.5624	24.0395	37.1778	72.4909	74.4745	86.62	75.8131	31.2618	51.6615	46.1448	50.7123		33.3625	21.4382	21.2273	35.3451	63.6055	60.9061	29.8044	9.92925	5.11602	9.79868	12.187	15.7705
ostta03g03400	unnamed product		49.3985	52.4369	60.4878	61.4605	64.0139	62.2309	72.8058	45.0093	19.9732	32.1319	55.5133	37.1216		33.7305	44.8745	61.2192	54.6999	55.5385	55.7248	18.5998	6.48323	3.00665	7.48622	31.6616	49.958
ostta03g03410	Serine/threonine-protein kinase, active site		354.746	268.5	179.291	493.467	817.826	922.989	889.786	677.91	328.909	236.707	310.392	407.91		261.792	189.692	234.247	400.382	667.126	760.856	268.277	76.3121	34.0125	25.1972	134.469	228.361
ostta03g03420	Peptidyl-prolyl cis-trans isomerase, FKBP-type, N-terminal		14.2215	41.17	24.242	357.32	272.444	381.123	379.985	180.462	7.86491	1.20293	37.2212	244.661		11.3757	13.0765	24.0392	365.059	358.631	456.068	210.261	40.3989	10.6977	6.98501	52.7734	313.175
ostta03g03430	Zinc finger, PHD-type, conserved site		0.971283	0.740829	0.468856	1.90434	1.55945	1.30264	1.8537	2.14984	1.99512	1.24877	0.5587	1.08857		1.48322	0.714469	1.11308	1.58058	2.98517	4.25713	40.8373	37.6588	24.1769	11.9581	7.7081	5.85996
ostta03g03440	unnamed product		2.20961	3.31496	1.99183	13.4733	15.7005	20.2275	21.213	23.9923	19.5146	7.54848	1.96428	11.6517		1.82102	1.7444	1.36969	12.4884	12.9442	19.3743	30.1697	27.3491	19.1487	14.4614	12.2118	10.3013
ostta03g03450	HR-like lesion-inducer		1.02669	2.66249	3.58071	14.7021	29.2966	29.26	38.4049	32.3104	30.6119	2.1259	0.602381	20.0829		1.26919	5.56347	3.20029	7.51293	43.7724	53.5495	90.7121	23.9198	10.9807	7.31521	11.7992	21.7624
ostta03g03460	Concanavalin A-like lectin/glucanases superfamily		193.233	310.781	287.693	415.675	380.347	356.996	432.664	130.275	37.3541	88.2024	189.823	292.813		202.462	243.063	243.889	358.645	389.71	365.798	295.387	35.4187	13.374	43.208	194.718	517.786
ostta03g03470	unnamed product		78.7073	82.3325	75.9241	40.5381	14.8736	16.5528	12.6836	0.445754	0	7.79497	48.677	29.7933		72.1683	61.3793	60.6747	32.0956	17.7021	15.5352	6.12011	1.1529	2.7268	5.80293	33.8585	25.8394
ostta03g03480	BRCT domain		0.803738	1.89484	1.33181	2.13705	6.28979	6.04116	9.9116	8.08947	6.89205	1.35132	0.665037	1.25649		0.764295	0.70871	1.26471	2.64832	7.30049	7.90818	5.89815	2.64382	1.72499	2.20257	2.47143	2.53646
ostta03g03490	SOUL haem-binding protein		24.6405	15.096	7.31663	32.4194	29.1625	23.892	23.8226	12.1996	9.3621	14.9186	43.2763	36.6516		13.8275	11.9941	12.3169	35.5876	20.3277	20.3327	10.9445	1.67327	1.13073	1.44379	7.29012	16.6266
ostta03g03500	Peptidyl-prolyl cis-trans isomerase, FKBP-type, domain		8.69057	5.49325	1.29197	18.5025	28.4395	22.5626	22.8358	14.3255	4.56733	5.65063	25.7411	30.8763		5.13811	4.72506	1.71763	21.2432	27.1125	23.9309	12.0156	2.6001	1.02494	0.280439	1.88802	24.9749
ostta03g03510	NADP-binding domain		35.0764	33.4769	40.0693	18.9443	6.05787	12.4957	22.3462	42.7793	60.0922	75.657	42.7779	17.5936		28.456	25.2339	28.1496	21.8759	4.99823	12.3749	12.724	6.02447	9.96264	17.972	12.9459	12.9459
ostta03g03520	T-complex protein 1, theta subunit		63.4176	89.018	113.11	70.6277	45.5755	57.5507	81.5373	58.0011	48.5878	61.96	64.2595	61.5571		65.6633	73.9759	84.2603	73.8154	45.9735	55.1748	35.5185	8.3265	7.79087	18.7904	30.851	38.8228
ostta03g03530	unnamed product		0.513343	2.01704	3.5105	1.47866	28.0228	16.1626	24.9828	39.6564	36.5412	7.8737	0.83664	7.38981		1.26919	3.56633	2.33354	0.763509	29.1458	18.4873	18.3333	6.05564	6.76345	2.667	0.427507	4.09507
ostta03g03540	unnamed product		6.77613	16.1229	12.0995	16.1104	17.5921	26.464	25.5053	15.5601	4.71895	2.30962	18.038	15.1419		7.9113	9.80741	14.9124	18.141	21.6359	28.3614	9.57684	1.6653	2.91757	0.2794	11.9132	9.86716
ostta03g03550	Leucine-rich repeat, ribonuclease inhibitor subtype		47.3834	53.9301	78.9955	35.2918	20.925	37.4149	59.1392	55.5794	57.3286	56.9545	35.7911	30.4699		46.7137	49.4293	48.9022	30.1908	21.1391	34.4582	30.3437	13.6384	14.0299	18.7219	20.0186	15.2188
ostta03g03560	unnamed product		1.16257	3.13234	2.38508	4.71557	54.1911	55.4464	51.0318	33.9451	5.13037	0.955265	0.812033	16.0326		1.43717	3.11529	1.94135	7.11411	64.3869	67.2369	43.3883	16.653	6.7576	1.84897	1.2448	6.81364
ostta03g03570	Armadillo-type fold		54.7169	39.3591	29.4254	79.8025	131.151	178.053	201.089	133.369	52.5972	44.5189	48.8498	91.3848		39.6715	32.1489	25.0193	73.3211	114.144	158.586	71.751	20.3411	6.60926	7.32533	17.3763	32.7565
ostta03g03580	Arf GTPase activating protein		18.8886	24.1337	19.9175	25.3559	37.036	45.3884	53.2543	34.5655	14.9906	9.49679	29.6435	27.5154		15.7573	13.4207	17.4343	27.5238	36.4393	44.5351	23.8452	5.35623	2.68723	3.23516	10.0652	17.6119
ostta03g03590	HSP40/DnaJ peptide-binding		23.1727	23.4694	22.6544	25.095	20.6538	22.8878	22.7512	10.5165	3.8201	11.4519	26.5866	19.7641		18.7182	17.5226	21.7575	27.4728	21.5921	21.5048	8.34904	3.3306	1.45878	4.4704	12.7492	16.5883
ostta03g03600	DEK, C-terminal		43.9394	33.7906	30.9834	46.6091	41.4332	46.2893	46.0352	13.0127	3.17649	9.40772	47.732	39.4878		32.5838	32.4857	35.0292	44.6532	41.806	46.8164	17.8997	2.89922	1.12629	3.17233	16.6587	24.1601
ostta03g03610	Iron hydrogenase		6.53714	11.6001	21.1264	16.6606	12.2963	12.1341	18.513	26.269	17.1821	13.342	15.8094	11.2498		8.34191	15.3826	20.8151	16.0584	10.9444	13.2683	17.6414	8.1883	5.80184	7.5125	8.42951	11.0545
ostta03g03620	Cytochrome P450, conserved site		36.6083	36.299	34.6803	33.9385	42.8357	24.1395	28.0839	24.0018	26.1263	33.2772	26.8838	34.5555		28.8392	29.9209	30.4858	31.7723	42.0799	22.2853	17.2777	7.19748	5.00684	7.03236	12.5535	17.1785
ostta03g03640	Zinc finger, DHHC-type, palmitoyltransferase		310.333	282.294	256.749	298.089	260.42	159.058	108.26	68.0465	76.1861	250.48	232.564	321.009		300.278	245.537	231.128	271.819	267.088	136.366	44.3808	14.3205	13.8561	52.094	127.659	206.762
ostta03g03650	Tetratricopeptide repeat		5.55936	12.3645	6.34825	59.5651	41.5136	42.1079	40.1381	24.6683	7.6075	0.603325	5.74406	46.2324		6.35382	5.57474	10.1155	60.5636	41.3231	46.764	21.8609	8.35228	5.97514	2.80265	4.45507	43.0335
ostta03g03660	Zinc finger, CCCH-type		159.037	103.657	113.325	165.153	27.2747	65.8825	143.53	322.701	234.996	52.2599	224.841	59.3827		109.138	196.905	284.354	205.995	30.0244	60.0449	55.6481	30.4678	30.4098	15.4904	104.113	91.0957
ostta03g03670	F-box domain		22.5528	37.7524	26.5144	50.4697	22.4864	30.3551	38.4234	68.6922	73.3045	45.2534	40.3815	25.5069		21.6419	22.4289	34.7083	54.7722	26.1496	29.6696	17.2303	8.50366	11.014	11.9233	21.6118	22.1806
ostta03g03680	Nucleotide-binding, alpha-beta plait		12.4523	31.6808	51.0931	7.42987	1.73801	8.95658	31.8851	105.824	114.213	19.2785	7.55974	4.67913		17.7026	27.9534	36.0859	6.25072	2.22292	9.08502	16.1438	14.1538	15.6222	5.08312	4.92582	6.20845
ostta03g03690	unnamed product		31.198	82.2172	86.5282	17.2942	0.246535	0.809031	30.9085	176.053	221.783	67.0916	30.119	4.03845		53.6746	59.9488	78.6845	14.0092	0.207649	0.987087	14.2907	18.4599	30.7243	16.3707	16.3832	5.77461
ostta03g03700	Six-bladed beta-propeller, TolB-like		59.0981	46.6105	36.7776	39.6014	115.567	84.0909	82.8321	74.0855	51.149	97.0917	59.0486	43.7974		54.5014	38.2563	43.1127	47.4574	111.321	79.4624	30.465	8.97997	4.78629	19.0982	34.7157	31.3772
ostta03g03710	Shugoshin, C-terminal		36.0233	24.4676	11.5389	11.0762	55.9902	52.777	35.0143	25.8819	57.7345	80.4145	13.2262	19.2211		33.1094	15.2112	9.2617	9.79948	55.695	41.742	16.7063	8.88599	8.87379	8.94522	5.01856	5.03617
ostta03g03720	unnamed product		186.676	83.0071	17.9449	122.741	156.323	101.156	35.0777	16.6648	25.5775	86.8655	258.118	255.396		147.002	32.999	19.6292	141.689	171.236	124.574	18.8503	5.551	5.92095	23.1738	34.8544	103.719
ostta03g03730	DNA-binding domain		189.882	10.6163	4.17928	2.64716	597.125	919.744	1415.59	767.354	222.625	31.9446	11.7426	183.17		73.561	11.3965	2.08879	2.20065	481.653	790.763	433.213	92.3293	14.8325	3.58092	1.87508	3.66557
ostta03g03740	Sas10/Utp3/C1D		9.92085	20.2997	25.7295	2.31078	0.928932	1.37178	5.18006	40.8198	62.0968	35.5295	17.3892	4.99299		12.9584	16.9706	15.681	2.83975	2.73844	1.39474	2.47256	6.34838	14.5798	14.1707	8.41787	4.47969
ostta03g03750	Glyoxalase/fosfomycin resistance/dioxygenase domain		36.7758	45.6559	52.1711	42.5012	25.9195	23.1917	30.6134	30.5131	56.1183	56.617	38.4105	31.3071		40.4324	45.0099	50.0761	47.7615	22.0765	22.7378	9.76144	3.92288	6.09455	10.4533	23.0676	22.4708
ostta03g03760	Arf GTPase activating protein		6.38827	17.2793	12.2283	16.5469	33.7547	32.0931	39.0799	23.5109	16.0873	19.0937	9.09149	14.9245		5.00626	8.79695	10.0565	18.3751	30.0995	32.583	17.0776	4.2053	3.1828	4.445	5.84259	7.21512
ostta03g03770	Protein of unknown function DUF2052, coiled-coil		0.761363	0.897469	1.17148	1.17486	6.37597	14.7239	17.0735	28.974	33.2334	12.9186	0.744515	0.241768		0.2353	1.19011	1.66869	0.679438	7.16038	9.45497	14.2473	4.4907	10.1787	2.11905	0.951083	2.60296
ostta03g03780	Structural maintenance of chromosomes protein		0.329739	0.550637	0.310052	15.6717	135.205	110.934	64.3205	22.2064	4.53934	0.537366	0.214961	11.5876		0.305718	0.314982	0.187365	16.1106	97.7131	67.1214	24.4395	3.93027	1.72499	1.10129	0.480555	14.6551
ostta03g03790	unnamed product		38.5218	70.5743	37.6105	103.13	143.377	205.965	174.497	127.406	74.8013	42.1782	74.885	107.292		28.6872	29.5028	36.6197	124.667	131.432	219.018	76.2918	19.8467	11.3306	7.23379	52.1793	63.4695
ostta03g03800	Domain of unknown function DUF1995		28.3229	51.78	72.9066	35.36	9.0168	15.317	24.1715	24.3126	25.5512	25.8193	38.4612	20.4992		25.3678	49.6744	49.5565	32.2379	12.1737	20.3073	10.9805	4.72798	7.57923	6.42532	18.4246	20.097
ostta03g03810	unnamed product		32.2413	43.8023	46.5255	59.3646	37.2884	27.143	24.5088	20.0949	6.60544	8.80077	52.3683	34.7055		36.4791	52.3905	37.7937	45.3525	49.1089	31.8953	22.4569	3.22316	1.90583	13.3842	28.6705	48.5747
ostta03g03820	Isochorismatase-like		20.0774	23.8515	23.3302	28.8515	12.6492	8.94054	13.9202	18.9136	9.26936	8.48063	40.0332	20.7204		20.9417	19.2879	21.0852	20.5766	14.4239	11.8822	13.8128	2.7755	7.11157	5.93725	22.3372	23.0591
ostta03g03825	Isochorismatase-like		36.1488	36.2611	32.2819	58.8001	97.4349	129.513	113.496	63.4034	14.2795	21.5258	63.0735	61.221		30.4925	19.3522	26.9271	61.8615	100.139	143.124	38.2827	9.61554	3.9552	3.47204	20.5418	47.4959
ostta03g03830	Methyltransferase type 11		103.216	96.5699	78.6238	178.042	156.882	134.548	108.564	64.9937	8.82731	16.9317	103.557	116.288		74.2686	78.62	94.5003	188.266	145.002	124.499	48.2314	10.2375	2.25992	4.1223	68.6884	140.517
ostta03g03840	unnamed product		157.49	145.145	130.266	173.477	211.353	196.181	234.5	172.133	123.904	192.407	110.996	157.976		132.248	133.48	126.21	151.473	176.572	191.377	96.6543	26.5605	16.0651	34.4829	67.86	109.967
ostta03g03850	Cytidine deaminase-like		8.89704	8.05104	11.431	6.54557	10.2577	12.0743	16.637	14.6792	12.0701	22.6405	15.5548	15.7528		10.4431	6.18101	9.54197	6.09511	12.0205	11.83	11.2114	6.8909	6.47747	4.20212	7.40936	7.37391
ostta03g03860	Aconitase/3-isopropylmalate dehydratase, swivel		238.781	116.462	156.793	141.366	0.967892	1.22512	67.267	298.556	246.68	58.4622	235.186	42.8932		227.603	179.959	223.693	156.595	1.10638	1.24563	41.3837	39.6878	44.4401	23.9466	100.239	59.2495
ostta03g03870	Peptidase M24, methionine aminopeptidase		115.737	250.218	211.707	59.1457	12.6744	18.2165	54.2341	139.728	263.038	252.221	78.4015	22.9136		151.867	222.823	193.294	50.8917	10.4726	16.7817	30.4619	18.4963	37.7335	83.0682	47.977	20.1158
ostta03g03880	unnamed product		43.7048	17.3705	18.992	79.4521	93.9128	53.4324	32.4509	42.007	63.0968	71.1399	53.2066	63.6723		48.4228	28.3503	16.6855	80.4767	110.556	55.3695	16.4521	7.24313	11.2744	14.5828	7.86676	68.0351
ostta03g03890	JmjC domain		25.7268	24.0287	31.2209	11.8013	3.13948	4.17826	13.8848	42.0785	48.4308	25.0668	29.213	12.4104		26.0685	23.5134	22.3215	10.9774	4.99477	5.67396	14.4432	7.46275	7.19102	7.19948	9.65882	4.32567
ostta03g03900	Carotenoid oxygenase		113.557	108.363	101.192	75.8428	82.0367	59.4521	45.4246	18.3019	17.1399	125.044	79.9008	142.015		106.803	120.749	89.493	67.0713	78.8922	52.6634	20.0561	6.32814	3.93872	37.0904	26.8047	42.0856
ostta03g03910	Phosphoglycerate/bisphosphoglycerate mutase, active site		22.8497	11.5434	7.96686	42.5198	126.382	192.657	200.751	135.918	92.9736	44.6721	2.97188	62.4791		14.8888	10.0876	5.37257	30.1345	83.0409	139.084	59.9685	18.2574	10.8609	8.01999	5.06191	14.2385
ostta03g03920	unnamed product		322.39	84.4038	5.01604	155.227	608.412	572.521	427.632	62.4286	1.87646	26.519	64.2125	313.222		216.757	58.2378	13.9497	123.122	582.526	497.088	111.755	13.3911	5.27869	12.4434	5.23586	115.832
ostta03g03930	P-loop containing nucleoside triphosphate hydrolase		283.246	343.985	346.195	251.324	23.394	23.6468	84.387	210.493	241.334	158.451	309.616	98.8775		285.33	315.448	360.184	241.97	20.8631	24.794	32.4106	21.1136	34.6982	63.3141	177.606	155.132
ostta03g03940	Nucleotide-binding, alpha-beta plait		2.51234	0.592292	21.6476	25.9634	12.913	10.8131	32.3992	46.2234	20.6311	0.247721	47.9416	0.729403		5.32416	19.7478	15.8722	2.17794	19.1272	12.5689	10.9566	6.45657	6.25855	2.3974	6.63541	7.3622
ostta03g03950	Nucleotide sugar epimerase		0.177386	0.836385	0.727832	0.875917	4.95167	6.572	9.30989	20.1756	18.3446	0.816227	0.260191	0.225313		0.657854	0.277277	1.12314	0.316597	5.65354	6.82886	7.55001	5.36209	3.81499	2.76475	1.10794	0.909674
ostta03g03960	DNA-directed RNA polymerase, subunit C11/M/9		3.15836	23.3532	30.6306	2.1267	0	0.233796	3.01388	110.74	198.599	42.2778	3.08848	0.729403		12.778	15.2597	26.8499	1.7936	0	0	5.47828	14.8183	33.379	19.1792	3.58671	0.981626
ostta03g03970	WD40 repeat		1.65035	2.86084	4.61395	2.31696	1.32486	5.71785	21.8935	47.5152	52.7187	12.2843	0.822736	0.328824		2.96024	4.55243	3.75105	1.35725	1.01444	4.66156	11.9209	5.43966	6.16953	3.53053	1.29355	0.331896
ostta03g03980	Armadillo-type fold		0.41103	0.207647	0.240929	5.94394	18.4066	9.73787	24.0005	29.9951	20.1627	2.0039	0.191398	6.4142		0.338745	0.285554	0.152527	7.26618	16.9146	9.6983	11.7492	5.2239	3.29933	1.30742	0.880205	6.2232
ostta03g03990	unnamed product		0	0	0	0	0	0	0.449037	0.670695	0.632002	0.180439	0	0		0	0	0	0	0	0.38958	1.15106	0.462583	0.547044	0.698501	0.391881	1.60878
ostta03g04000	unnamed product		0	0.279282	0	0.292483	0	0	0	0	0	0	0	0		0	0	0	0.422867	0.247581	0	1.39093	1.39745	0.826304	0.527539	1.7758	1.62003
ostta03g04010	Beta-hydroxyacyl-acyl-carrier-protein dehydratase FabZ		304.277	221.471	82.4783	536.121	81.0516	24.552	52.286	80.9609	71.1955	86.1549	207.663	198.084		234.467	196.805	183.49	502.566	81.1415	24.9629	22.8406	9.32249	17.3379	60.6392	233.689	351.375
ostta03g04020	Ergosterol biosynthesis ERG4/ERG24		42.601	46.7621	52.2043	37.8543	14.8095	15.4237	24.9642	35.6368	36.0001	37.3303	57.3151	23.0608		48.9523	55.2691	76.1017	47.0109	16.8058	19.5283	13.6379	6.11313	7.47858	19.5757	52.8593	38.1219
ostta03g04025	hypothetical protein		8.47016	9.98435	9.83172	24.4897	16.5924	16.698	23.0782	24.4945	10.4779	4.61544	9.26358	16.9874		4.271	8.01368	10.6391	30.235	17.935	22.1445	11.7772	2.79376	1.29563	4.21858	9.74547	14.479
ostta03g04030	Zinc finger, CCHC-type		3.93867	3.2689	2.06133	19.2504	34.9038	36.1949	29.0708	24.1622	11.4975	5.68672	2.79039	17.7652		2.48419	2.47105	2.46641	20.336	30.8264	32.5916	14.7467	3.61506	1.96235	1.16334	2.40986	8.38167
ostta03g04040	Rab-GTPase-TBC domain		15.1056	13.3365	7.71614	18.7231	18.7409	33.2151	30.8134	27.9803	15.7704	15.0553	12.3792	22.838		10.811	6.6917	6.85079	17.5188	20.1944	29.3155	9.15531	3.60715	2.77274	4.22126	5.50049	6.69065
ostta03g04050	unnamed product		363.163	119.912	24.3364	239.35	884.861	951.098	834.928	551.912	223.898	340.206	185.558	328.006		277.555	95.1172	50.6127	232.666	780.432	795.283	338	86.9311	31.6469	49.8229	67.5908	131.68
ostta03g04060	RNA C5-cytosine methyltransferase		11.7479	11.0172	9.98678	19.4703	9.74356	6.55346	10.2814	16.1522	18.0447	18.9648	22.595	12.7785		8.66552	10.822	13.4667	15.6967	11.191	10.4783	20.862	14.7389	14.94	9.82718	9.72947	13.7578
ostta03g04070	Protein of unknown function DUF2214, membrane		143.034	121.131	99.0161	131.197	62.853	18.6089	4.27009	0.68335	1.28785	94.8633	294.897	197.919		152.321	103.588	105.859	123.222	110.888	28.182	4.22201	2.82787	4.45892	30.6022	106.207	149.707
ostta03g04080	Protein of unknown function DUF1749		56.7825	42.0247	26.3985	47.0714	44.3776	9.51641	0.901204	0.302864	0.475653	60.0239	67.9935	71.8246		40.8618	28.6636	24.4935	48.6709	53.5379	5.71745	3.1187	4.00368	3.01923	16.0339	23.0049	30.6732
ostta03g04090	Forkhead-associated FHA domain		10.6412	11.9668	7.52794	15.8543	37.6335	47.6067	41.5514	37.0282	23.6556	15.8995	15.4292	28.2756		9.07221	7.64765	5.1232	19.1015	30.8029	48.606	19.9263	11.7232	11.5175	8.98721	12.5289	10.4541
ostta03g04100	unnamed product		4.77192	3.37499	1.46848	4.1236	1.77609	6.99413	8.65188	9.79404	5.76813	6.58729	7.93276	4.84899		1.17981	0.497277	1.39449	2.98091	8.47704	11.852	6.30329	0.703648	2.219	0	0	3.26287
ostta03g04110	unnamed product		3.58736	2.81911	2.45322	5.41265	4.45068	8.11411	7.60722	6.30611	5.6211	4.12675	6.23641	5.06292		1.23186	0.415372	0.582405	4.44632	4.78997	9.89991	5.5576	2.64489	1.85351	1.33126	0.49792	3.40682
ostta03g04120	unnamed product		11.6602	12.7074	16.0229	21.9989	14.7393	20.2431	18.2647	12.4174	23.6385	13.6665	23.665	10.8984		11.4227	10.0876	16.9301	24.5414	13.5639	17.2123	10.0098	4.21732	6.13826	7.34786	12.642	13.5388
ostta03g04130	Rubisco LS methyltransferase, substrate-binding domain		66.6582	61.6708	59.4859	57.2906	34.0184	29.1278	38.4961	49.1211	50.2662	54.6554	78.5897	37.9307		60.9744	60.4319	80.3584	51.8917	33.5928	29.8436	28.1009	12.664	12.4573	14.5613	38.583	35.0189
ostta03g04140	Armadillo-type fold		0.905115	1.09576	0.501863	13.9518	64.6143	52.4072	61.7901	42.1954	11.9921	0.787939	1.14822	27.4055		1.14915	0.509843	0.500406	12.9017	57.5157	54.2565	30.4459	6.99787	3.07135	0.925955	0.794515	8.27968
ostta03g04150	Quinolinate phosphoribosyl transferase, C-terminal		38.5352	55.8868	61.4024	18.4404	9.53491	25.2963	42.3501	57.6704	46.5218	19.1761	36.5181	21.0362		40.9467	48.3916	54.0911	17.3875	9.50143	26.4815	15.5691	6.06531	9.06031	5.30236	18.9305	11.4722
ostta03g04160	Saposin-like type B, 1		53.1493	60.19	49.4132	52.7273	89.6464	173.242	193.065	143.085	93.1649	81.4592	65.1627	69.5491		47.2428	28.7808	37.6953	69.6407	93.628	195.617	79.8914	17.0476	11.3868	19.6639	17.2502	27.4483
ostta03g04170	NLI interacting factor		9.65	13.1187	13.5837	13.5649	20.7986	23.6878	28.365	32.1666	27.3403	23.4983	9.9875	11.631		8.62048	9.32213	11.1153	13.766	18.0333	22.5681	9.71775	4.36232	3.35733	3.9209	5.45538	7.94689
ostta03g04180	TB2/DP1/HVA22-related protein		4.68682	2.9953	0.868849	21.0519	60.8795	72.5104	87.724	61.9079	43.6081	25.5285	2.87135	38.2292		2.93184	1.17689	0.385034	20.6102	60.6001	75.3837	35.554	8.3265	7.22098	3.64617	1.69293	14.672
ostta03g04190	Cyclophilin-like peptidyl-prolyl cis-trans isomerase domain		0.211754	0.249609	0.217212	10.1949	9.45769	12.7594	16.9736	32.2336	7.67882	0	0	4.30348		0.261771	0	0	8.88152	9.51486	14.2002	10.8775	4.37141	3.20021	0.471488	0.52904	21.7185
ostta03g04200	ARP2/3 complex, 34kDa subunit p34-Arc		0.308006	0.605112	0.42126	10.5196	50.9505	50.9959	47.3204	38.9832	15.4438	0.590528	0.30119	15.7794		0.761516	0.748929	0.300027	10.4448	57.5049	47.9395	22.3013	4.9959	4.17743	0.685801	0.513008	13.6892
ostta03g04210	Ubiquitin supergroup		30.8303	44.6888	34.0835	76.9258	37.8443	54.8211	53.3301	47.3274	33.6526	20.1767	33.0244	39.7138		24.6452	30.8791	41.5986	76.3166	40.1854	42.4805	23.5039	9.47775	7.21887	7.27698	54.1628	61.8267
ostta03g04220	Histone acetyl transferase HAT1 N-terminal		7.27457	8.81322	5.32019	21.2036	55.2378	35.1568	13.048	3.85936	1.71884	0.929817	8.4968	22.3302		6.0785	4.35191	4.78969	17.1913	45.962	25.6797	13.5436	4.9661	3.13218	1.19981	4.71193	13.1261
ostta03g04230	Helicase, C-terminal		30.7134	37.5303	36.9769	38.9956	40.8967	34.3068	38.2958	35.9592	31.3436	37.0572	30.9711	36.6298		23.2857	33.3524	37.1435	45.5198	35.6654	33.5872	21.5295	9.46333	6.20118	9.00061	17.5956	19.804
ostta03g04240	unnamed product		119.431	72.8338	57.622	78.2104	138.373	165.315	189.561	138.45	36.605	93.0064	72.2944	98.3001		105.152	75.6474	65.6562	76.7234	106.144	134.209	66.1575	22.6211	6.14713	12.2823	27.2369	29.9065
ostta03g04250	Bromodomain, conserved site		53.801	66.5834	82.6715	45.1392	35.4393	33.3154	48.6241	68.7387	66.1288	100.556	42.8444	38.2607		56.818	72.7955	68.1503	50.5993	37.7046	38.2072	25.2176	10.7677	10.1121	27.4972	29.1098	27.5353
ostta03g04260	RNA-binding S4 domain		3.51592	6.40505	3.27868	11.0481	327.549	226.169	181.784	174.391	38.6356	23.1643	11.8771	31.2611		4.34639	1.33233	5.60428	7.13089	369.405	244.906	67.5522	16.9672	8.91785	17.792	7.18696	17.4841
ostta03g04270	unnamed product		15.8299	21.8904	22.1999	124.133	494.151	326.515	374.711	298.388	72.4766	15.6552	27.9557	124.903		21.8471	23.981	41.9787	103.777	423.467	289.358	150.287	39.2983	11.2064	16.5185	51.7087	141.357
ostta03g04280	Eukaryotic porin/Tom40		173.522	212.312	214.545	236.076	83.9406	87.292	123.132	110.524	51.0366	36.6055	182.774	130.02		169.825	216.562	229.315	214.678	97.7111	104.995	61.0616	21.411	11.014	20.8658	123.496	167.587
ostta03g04290	Ribosomal protein L10e/L16		1358.36	2116.51	2051.4	1560.06	181.84	101.48	229.021	835.269	1317.82	939.173	1693.76	676.044		1475.14	1538.87	1853.11	1467.53	185.755	92.1193	134.501	108.501	211.337	340.634	966.535	1022.59
ostta03g04300	Ribonuclease H-like domain		16.7378	43.1992	64.5926	4.91569	0.0837334	1.04417	16.6806	131.942	223.895	97.4371	11.3516	2.5718		27.5329	48.5291	37.8022	5.05924	1.48105	1.59246	15.7498	16.6198	32.0903	25.3965	9.94848	5.0763
ostta03g04310	Protein of unknown function DUF901		59.8278	58.5308	55.3383	53.2319	29.2966	28.12	37.3184	35.0402	35.3503	49.6043	74.4762	49.9109		50.3062	55.3429	62.1874	49.7253	31.0152	32.3383	16.5753	5.64275	8.46336	13.3004	31.2469	35.1006
ostta03g04320	Mitochondrial substrate/solute carrier		103.942	76.9165	65.2173	91.9118	50.467	64.4571	78.5317	50.8834	18.1174	17.4424	135.285	69.4666		88.1619	61.2418	70.2841	103.769	54.7453	57.1383	34.0715	6.01358	4.49792	1.86267	38.1431	53.2684
ostta03g04330	Cyclophilin-type peptidyl-prolyl cis-trans isomerase, conserved site		395.069	717.663	585.131	923.7	570.901	1344.12	1397.27	777.382	26.4751	1.65348	468.451	350.277		331.767	471.825	485.043	727.289	577.624	1068.69	553.615	98.1013	47.0259	24.6888	343.203	659.189
ostta03g04335	hypothetical protein		21.6135	19.9687	19.5741	27.8834	13.0451	11.8914	18.9525	42.4619	45.5041	25.7592	39.224	24.4853		17.331	11.7689	18.3982	27.281	14.8535	16.2011	11.1455	4.30681	5.43271	7.80394	9.72947	15.3111
ostta03g04340	NADP-binding domain		23.8048	17.9892	9.73111	29.3866	18.9337	9.69177	6.85973	7.10494	8.94255	32.2644	26.2167	36.4486		15.3694	10.7455	7.17456	32.9167	15.5778	8.56127	2.24848	2.25902	2.05498	4.32949	7.21334	13.094
ostta03g04345	hypothetical protein		35.2093	41.5036	45.1461	47.3607	62.6392	85.4686	86.8491	83.2293	56.4341	37.4464	55.8679	45.5662		27.3063	30.4606	47.5631	50.8363	58.6598	70.5368	25.1067	8.81629	5.01993	9.24486	29.4603	26.119
ostta03g04350	Peptide methionine sulphoxide reductase MsrA		50.821	51.5858	36.6365	51.41	26.6216	17.1275	14.9529	19.6782	36.4033	61.0606	82.4132	55.5866		45.8972	37.5133	43.0414	54.171	27.8807	14.9014	7.66608	3.53876	6.72864	11.63	33.1532	41.0238
ostta03g04360	FERM/acyl-CoA-binding protein, 3-helical bundle		4.15517	4.7096	2.29507	1.77559	2.77584	1.04106	0.610013	0.54668	2.57571	4.59609	4.37578	5.88683		2.56832	1.83195	1.55674	2.70974	1.83701	0.595395	0.234556	2.1209	1.30052	2.13504	2.79493	4.37101
ostta03g04370	BRCT domain		0.234198	0.276065	0.160157	0	65.5694	55.0488	26.5201	11.3493	2.8309	0.987841	0.229016	0		0.289516	0.244055	0.380218	0.0696658	52.2088	35.1914	9.16607	2.07203	1.81508	1.39056	0.390075	0.266894
ostta03g04380	Nascent polypeptide-associated complex subunit alpha		1046.56	1315.15	1381.87	967.083	40.8123	18.4454	89.2854	439.833	550.283	573.746	1092.55	288.483		975.249	1103.95	1185.8	807.731	48.5778	22.7496	52.9061	55.7682	112.666	221.051	659.946	596.669
ostta03g04390	unnamed product		67.2319	73.0105	90.1431	84.3036	17.7332	8.19018	9.09301	10.4125	24.1741	52.9814	124.241	39.0003		64.1339	71.165	76.835	89.2877	25.4467	9.86123	3.88484	1.56122	14.1548	25.9318	83.3238	103.163
ostta03g04400	Uncharacterised protein GYD		91.3491	128.154	139.016	141.358	133.818	176.179	166.155	140.652	68.8322	42.4283	130.217	108.132		99.6718	105.026	126.163	139.885	158.87	189.069	64.2031	14.545	14.4586	9.54912	60.0025	138.558
ostta03g04410	WD40 repeat		46.9266	68.0542	51.2322	68.0258	60.9979	62.5486	72.0008	87.3384	46.2887	40.5428	97.9648	48.476		43.3276	45.4523	63.8247	69.7663	61.7537	72.9051	31.0073	8.47006	8.82816	10.4052	42.5664	31.2879
ostta03g04420	unnamed product		1.5086	1.77829	0.644786	9.07891	37.9789	44.0179	41.5081	39.08	21.7812	8.09867	1.16788	13.8126		1.24329	1.37558	0.42861	9.59217	40.0677	45.197	47.235	15.2936	11.5458	8.53752	2.82678	9.45566
ostta03g04430	G-protein beta WD-40 repeat		55.2746	137.475	176.246	19.9363	1.85901	2.44021	32.0924	192.852	270.677	105.72	38.2593	3.59504		83.5609	214.442	165.663	17.1604	2.00072	2.99794	25.5349	23.8134	43.4517	52.4545	46.1707	11.0994
ostta03g04440	NIF system FeS cluster assembly, NifU-like scaffold, N-terminal		153.777	190.069	147.527	132.816	235.22	189.287	195.568	202.109	122.025	174.194	183.234	177.76		218.135	179.415	225.902	111.067	222.974	165.551	55.6118	17.1288	16.7195	74.5143	114.013	112.995
ostta03g04450	unnamed product		23.7926	41.3958	36.1207	44.6447	69.1911	80.0516	73.9247	38.7406	2.68423	2.95596	31.9211	49.6834		24.5888	27.0751	37.7309	50.2784	73.4934	87.4584	28.774	8.13939	6.19573	6.56904	26.8681	29.6087
ostta03g04460	Thioredoxin-like fold		90.551	41.3701	17.1432	44.2633	88.4037	85.6093	74.81	85.233	30.6082	55.928	72.3532	36.2804		72.122	31.8235	26.3432	45.827	90.8124	84.5266	25.1974	10.9775	6.53509	7.44232	22.3952	23.8936
ostta03g04470	Concanavalin A-like lectin/glucanases superfamily		114.267	28.4121	19.3608	55.4204	125.014	124.817	164.336	146.126	81.0512	116.636	71.9355	95.2361		70.0196	41.2409	30.4388	61.8283	90.4377	109.123	105.891	104.301	69.677	56.3393	44.2917	33.7333
ostta03g04500	unnamed product		15781.7	5002.85	1435.96	2591.53	11051.1	18202.1	20636.1	20219.4	5712	6708.35	5566.38	9948.04		12093.6	4587.54	2161.31	1614.88	8293.9	14416.3	5373.1	2005.52	1370.46	2701.44	1306.77	1310.52
[truncated: 6,066 more rows]
